# Supplementary material for: Endogenous CRISPR-Cas Systems in Group I Clostridium botulinum and Clostridium sporogenes Do Not Directly Target the Botulinum Neurotoxin Gene Cluster
Source: Front Microbiol. 2022 Feb 9;12:787726. doi: 10.3389/fmicb.2021.787726 (PMC8865420; doi:10.3389/fmicb.2021.787726)
Supplement: Supplementary file 5 [file Data_Sheet_2.xlsx]

## Sheet: Supplementary Table 1
Assembly	Species/Strain	Replicons	Pan-genomic clade	toxin	cas_type	Type I-B	Type I-B rfPlasmid	Type I-B*	Type I-B* rfPlasmid	Type I-B**	Type I-B** rfPlasmid	Type III-A	Type III-A rfPlasmid	Type III-B	Type III-B rfPlasmid	Type III-D	Type III-D rfPlasmid	Orphan Array	No CCS	CCF Predicted Cas list	CRISPR_Array_Count	CRISPR_Spacer_Count_RAW	Total Spacers Post QC (CRISPR_Spacer_Count_Stringent_QC)	Assembly Exclusive Spacer Count	% Exclusive Spacers	Matched Spacers	Unmatched Spacers	Total S-PS Matches	Intergenic S-PS Matches	%Matched	%Intergenic	Count assembly matched as target	Count assembly matched as target (QC 500)	NR Spacers Matched to Assembly as target	Count assembly matched as target EC (Update to include all Non clost refseq as EC) (QC 500)	Count assembly matched as target Chr (Update to include all Non clost refseq as Chr) (QC 500)	%PS on EC
GCF_000063585.1	Clostridium botulinum A str. ATCC 3502	chromosome:NC_009495.1/AM412317.1; plasmid pBOT3502:NC_009496.1/AM412318.1	G1	A1	III-B	0		0		0		0		1	Chr	0		0	0	Cmr6_0_IIIB, Cmr4_0_IIIB, Cmr3_0_IIIB, Cas10_1_IIIB, Cas6_0_I-III, Cmr5_0_IIIB	10	25	9	0	0	8	1	194	63	0.888889	0.324742	172	172	75		172	0
GCF_000017045.1	Clostridium botulinum A str. Hall	chromosome:NC_009698.1/CP000727.1	G1	A1	III-B	0		0		0		0		1	Chr	0		0	0	Cmr6_0_IIIB, Cmr5_0_IIIB, Cas6_0_I-III, Cmr4_0_IIIB, Cmr3_0_IIIB, Cas10_1_IIIB	9	25	13	0	0	9	4	196	63	0.692308	0.321429	32	32	18		32	0
GCF_000017065.1	Clostridium botulinum F str. Langeland	chromosome:NC_009699.1/CP000728.1; plasmid pCLI:NC_009700.1/CP000729.1	G1	F1	III-B	0		0		0		0		1	Chr	0		0	0	Cmr5_0_IIIB, Cmr4_0_IIIB, Cmr3_1_IIIB, Cas10_0_IIIB, Cmr1_0_IIIB, Cas6_0_I-III, Cmr6_0_IIIB	13	34	20	4	0.2	17	3	251	54	0.85	0.215139	149	149	70		149	0
GCF_000019305.1	Clostridium botulinum B1 str. Okra	chromosome:NC_010516.1/CP000939.1; plasmid pCLD:NC_010379.1/CP000940.1	G1	B1	I-B*/III-D	0		1	EC	0		0		0		1	Chr	0	0	Cas6_0_I-III, Cas10_0_III, Csx10_0_IIID, Csm3_0_IIIAD, Csm3_0_IIID, Cas5_1_IB, Cas6_0_I-III, Cas7_3_IB	11	49	12	0	0	9	3	171	7	0.75	0.0409357	244	244	104	58	186	0.237705
GCF_000019545.1	Clostridium botulinum A3 str. Loch Maree	chromosome:NC_010520.1/CP000962.1; plasmid pCLK:NC_010418.1/CP000963.1	G1	A3	I-B*	0		1	EC	0		0		0		0		0	0	Cas6_0_I-III, Cas7_3_IB, Cas5_1_IB	8	39	29	23	0.793103	10	19	72	63	0.344828	0.875	220	220	97	141	79	0.640909
GCF_000022765.1	Clostridium botulinum A2 str. Kyoto	chromosome:NC_012563.1/CP001581.1	G1	A2	OA	0		0		0		0		0		0		1	0	No cas	5	24	21	0	0	15	6	251	26	0.714286	0.103586	281	281	121		281	0
GCF_000020345.1	Clostridium botulinum Ba4 str. 657	chromosome:NC_012658.1/CP001083.1; plasmid pCLJ:NC_012654.1/CP001081.1; plasmid pCLJ2:NC_012657.1/CP001082.1	G1	A4, B5	III-B	0		0		0		0		1	Chr	0		0	0	Cas6_0_I-III, Csm3_1_IIIAD, Cas10_0_IIIB, Cmr3_1_IIIB, Cmr4_0_IIIB, Cmr5_0_IIIB, Cmr6_0_IIIB	7	21	13	5	0.384615	9	4	103	12	0.692308	0.116505	317	317	130	124	193	0.391167
GCF_000253195.1	Clostridium botulinum H04402 065	chromosome:NC_017299.1/FR773526.1	G1	A5, B(s)	III-B	0		0		0		0		1	Chr	0		0	0	Cas6_0_I-III, Cmr6_0_IIIB, Cmr5_0_IIIB, Cmr3_1_IIIB, Cas10_0_IIIB, Cmr1_0_IIIB, Cmr4_0_IIIB	8	26	12	0	0	9	3	118	2	0.75	0.0169492	133	133	54		133	0
GCF_000829015.1	Clostridium botulinum 111	chromosome:NZ_AP014696.1/AP014696.1	G1	B2, X	I-B/I-B*/III-B	1	Chr	1	EC	0		0		1	Chr	0		0	0	Cas1_0_I-II-III, Cas4_0_I-II, Cas3_0_I, Cas5_1_IB, Cas7_3_IB, Cas8b_0_IB, Cas6_0_I-III, Cmr6_0_IIIB, Cmr5_0_IIIB, Cmr4_0_IIIB, Cmr3_0_IIIB, Cas10_0_IIIB, Cas6_0_I-III, Cas2_0_I-II-III-V, Cas5_1_IB, Cas6_0_I-III, Cas7_3_IB	15	105	101	52	0.514851	54	47	666	291	0.534653	0.436937	206	206	87	147	59	0.713592
GCF_000817935.1	Clostridium botulinum CDC_1436	chromosome:NZ_CP006908.1/CP006908.1; plasmid pCBG:NZ_CP006909.1/CP006909.1	G1	A4, B5	I-B*/III-B	0		1	EC	0		0		1	Chr	0		0	0	Cmr3_1_IIIB, Cas10_0_IIIB, Cmr4_0_IIIB, Cmr5_0_IIIB, Cmr6_0_IIIB, Csm3_1_IIIAD, Cas6_0_I-III, Cas6_0_I-III, Cas7_3_IB, Cas5_1_IB	8	41	35	18	0.514286	15	20	158	28	0.428571	0.177215	397	397	120	157	240	0.395466
GCF_000973705.1	Clostridium sporogenes NCIMB 10696	chromosome:NZ_CP009225.1/CP009225.1	Cspo	NT	NC	0		0		0		0		0		0		0	1	No cas	1	1	0	0	0	0	0	0	0	0	0	82	82	39		82	0
GCF_001020205.1	Clostridium sporogenes DSM 795	chromosome:NZ_CP011663.1/CP011663.1	Cspo	NT	NC	0		0		0		0		0		0		0	1	No cas	1	1	0	0	0	0	0	0	0	0	0	82	82	39		82	0
GCF_001886775.1	Clostridium sporogenes CDC_67071	chromosome:NZ_CP013242.1/CP013242.1; plasmid pNPD7:NZ_CP013241.1/CP013241.1	Cspo	B1	I-B*	0		1	EC	0		0		0		0		0	0	Cas5_1_IB, Cas7_3_IB, Cas6_0_I-III	10	45	34	1	0.0294118	14	20	353	51	0.411765	0.144476	211	211	89	126	85	0.597156
GCF_001889325.1	Clostridium sporogenes CDC_1632	chromosome:NZ_CP013243.1/CP013243.1	Cspo	B1	I-B/I-B*	1	Chr	1	Chr	0		0		0		0		0	0	Cas2_0_I-II-III-V, Cas6_0_I-III, Cas7_3_IB, Cas5_1_IB, Cas8a1_0_IB, Cas5_0_IB, Cas3_0_I, Cas4_0_I-II, Cas1_0_I-II-III, Cas6_0_I-III, Cas7_1_IB	10	70	62	11	0.177419	33	29	482	48	0.532258	0.0995851	362	362	136		362	0
GCF_001879605.1	Clostridium botulinum CDC_69094	chromosome:NZ_CP013246.1/CP013246.1	G1	A1, B(s)	I-B	1	Chr	0		0		0		0		0		0	0	Cas3_0_I, Cas1_0_I-II-III-V, Cas6_0_I-III, Cas7_1_IB, Cas5_0_IB	3	15	15	3	0.2	12	3	150	38	0.8	0.253333	132	132	50		132	0
GCF_001889345.1	Clostridium botulinum CDC_53174	chromosome:NZ_CP013247.1/CP013247.1	G1	A2	NC	0		0		0		0		0		0		0	1	No cas	4	6	0	0	0	0	0	0	0	0	0	54	54	24		54	0
GCF_001889365.1	Clostridium botulinum CDC_54064	chromosome:NZ_CP013296.1/CP013296.1; plasmid pNPD1_1:NZ_CP013295.1/CP013295.1	G1	A3	OA	0		0		0		0		0		0		1	0	No cas	3	8	4	0	0	2	2	44	1	0.5	0.0227273	565	565	203	172	393	0.304425
GCF_001921925.1	Clostridium botulinum 1169	chromosome:NZ_CP013681.1/CP013681.1; plasmid pRSJ8_1:NZ_CP013682.1/CP013682.1	G1	A3	OA	0		0		0		0		0		0		1	0	No cas	3	8	4	0	0	2	2	44	1	0.5	0.0227273	588	588	212	172	416	0.292517
GCF_001921945.1	Clostridium botulinum AM282	chromosome:NZ_CP013683.1/CP013683.1; plasmid pRSJ10_1:NZ_CP013684.1/CP013684.1	G1	A2, B6	I-B/I-B*	1	Chr	1	EC	0		0		0		0		0	0	Cas1_0_I-II-III, Cas2_0_I-II-III-V, Cas6_0_I-III, Cas8a1_0_IB, Cas7_1_IB, Cas5_0_IB, Cas3_0_I, Cas4_0_I-II, Cas6_0_I-III, Cas7_3_IB, Cas5_1_IB	3	32	31	17	0.548387	17	14	200	12	0.548387	0.06	262	262	96	178	84	0.679389
GCF_001921905.1	Clostridium botulinum F1425	chromosome:NZ_CP013686.1/CP013686.1; plasmid pRSJ9_1:NZ_CP013687.1/CP013687.1	G1	F4	III-A	0		0		0		1	Chr	0		0		0	0	Csm2_1_IIIA, Cas6_0_I-III, Csm5_0_IIIA, Csm4_0_IIIA, Csm3_0_IIIA, Cas10_0_IIIA	7	14	5	0	0	2	3	13	0	0.4	0	179	179	70		179	0
GCF_002865785.1	Clostridium sporogenes AM1195	chromosome:NZ_CP013701.1/CP013701.1; plasmid pRSJ11_1:NZ_CP013700.1/CP013700.1	Cspo	B6	I-B*	0		1	EC	0		0		0		0		0	0	Cas6_0_I-III, Cas7_3_IB, Cas5_1_IB	3	30	27	0	0	6	21	74	15	0.222222	0.202703	168	168	84	108	60	0.642857
GCF_001921965.1	Clostridium botulinum F160	chromosome:NZ_CP013705.1/CP013705.1; plasmid pRSJ3_1:NZ_CP013706.1/CP013706.1	G1	F3	OA	0		0		0		0		0		0		1	0	No cas	4	7	4	2	0.5	4	0	10	0	1	0	101	101	50		101	0
GCF_001921985.1	Clostridium botulinum F634	chromosome:NZ_CP013707.1/CP013707.1; plasmid pRSJ2_1:NZ_CP013708.1/CP013708.1; plasmid pRSJ2_2:NZ_CP013709.1/CP013709.1; plasmid pRSJ2_3:NZ_CP013710.1/CP013710.1	G1	F5	I-B*/I-B**	0		1	EC	1	EC	0		0		0		0	0	Cas6_0_I-III, Cas7_3_IB, Cas5_1_IB	7	37	30	0	0	15	15	208	118	0.5	0.567308	345	343	151	289	54	0.842566
GCF_002865805.1	Clostridium botulinum AM1051	chromosome:NZ_CP013841.1/CP013841.1; plasmid pRSJ13_1:NZ_CP013842.1/CP013842.1	G1	A2	I-B	1	Chr	0		0		0		0		0		0	0	Cas6_0_I-III, Cas8a1_0_IB, Cas7_1_IB, Cas3_0_I, Cas4_0_I-II, Cas1_0_I-II-III, Cas2_0_I-II-III-V, Cas5_0_IB	1	16	16	2	0.125	13	3	199	24	0.8125	0.120603	80	80	32		80	0
GCF_002865745.1	Clostridium botulinum B742	chromosome:NZ_CP013843.1/CP013843.1	G1	B2	III-B	0		0		0		0		1	Chr	0		0	0	Cas6_0_I-III, Csm3_1_IIIAD, Cas10_0_IIIB, Cmr3_1_IIIB, Cmr4_0_IIIB, Cmr5_0_IIIB, Cmr6_0_IIIB	11	41	22	10	0.454545	16	6	213	35	0.727273	0.164319	96	96	48		96	0
GCF_002865825.1	Clostridium botulinum A634	chromosome:NZ_CP013845.1/CP013845.1; plasmid pRSJ19_1:NZ_CP013846.1/CP013846.1; plasmid pRSJ19_2:NZ_CP013844.1/CP013844.1	G1	A2	I-B**	0		0		1	EC	0		0		0		1	0	No cas	6	12	4	0	0	3	1	30	0	0.75	0	254	253	106	169	84	0.667984
GCF_002865845.1	Clostridium botulinum Af650	chromosome:NZ_CP013847.1/CP013847.1; plasmid pRSJ14_1:NZ_CP013848.1/CP013848.1	G1	A2	OA	0		0		0		0		0		0		1	0	No cas	5	24	21	0	0	15	6	251	26	0.714286	0.103586	468	468	181		468	0
GCF_002865765.1	Clostridium botulinum Mauritius	chromosome:NZ_CP013849.1/CP013849.1	G1	A2	NC	0		0		0		0		0		0		0	1	No cas	4	6	0	0	0	0	0	0	0	0	0	92	92	43		92	0
GCF_002865885.1	Clostridium botulinum B305	chromosome:NZ_CP013850.1/CP013850.1; plasmid pRSJ6_1:NZ_CP013851.1/CP013851.1; plasmid pRSJ6_2:NZ_CP013852.1/CP013852.1	G1	B2	III-A	0		0		0		1	Chr	0		0		0	0	Cas6_0_I-III, Csm4_0_IIIA, Csm5_0_IIIA, Csm2_1_IIIA, Csm3_0_IIIA, Cas10_0_IIIA	7	31	23	11	0.478261	11	12	142	10	0.478261	0.0704225	287	287	111		287	0
GCF_001879625.1	Clostridium botulinum CDC_67190	chromosome:NZ_CP014148.1/CP014148.1; plasmid pNPD12_1:NZ_CP014146.1/CP014146.1; plasmid pNPD12_2:NZ_CP014147.1/CP014147.1	G1	A1, B(s)	OA	0		0		0		0		0		0		1	0	No cas	4	16	12	0	0	8	4	131	7	0.666667	0.0534351	237	230	86	123	107	0.534783
GCF_002866045.1	Clostridium botulinum BrDura	chromosome:NZ_CP014151.1/CP014151.1; plasmid pRSJ20_1:NZ_CP014152.1/CP014152.1	G1	A2, F5	I-B*	0		1	EC	0		0		0		0		0	0	Cas5_1_IB, Cas7_3_IB, Cas6_0_I-III	5	46	45	3	0.0666667	29	16	380	135	0.644444	0.355263	238	238	102	123	115	0.516807
GCF_002866225.1	Clostridium botulinum B609	chromosome:NZ_CP014174.1/CP014174.1; plasmid pRSJ22_1:NZ_CP014172.1/CP014172.1; plasmid pRSJ22_2:NZ_CP014173.1/CP014173.1	G1	B2	III-A	0		0		0		1	Chr	0		0		0	0	Cas10_0_IIIA, Csm2_1_IIIA, Csm3_0_IIIA, Csm4_0_IIIA, Csm5_0_IIIA, Cas6_0_I-III	7	14	5	0	0	2	3	13	0	0.4	0	496	493	191	140	353	0.283976
GCF_002866125.1	Clostridium botulinum B515	chromosome:NZ_CP014219.1/CP014219.1; plasmid pRSJ21_1:NZ_CP014220.1/CP014220.1; plasmid pRSJ21_2:NZ_CP014221.1/CP014221.1; plasmid pRSJ21_3:NZ_CP014218.1/CP014218.1	G1	B2	III-A	0		0		0		1	Chr	0		0		0	0	Cas10_0_IIIA, Csm2_1_IIIA, Csm3_0_IIIA, Csm4_0_IIIA, Csm5_0_IIIA, Cas6_0_I-III	7	12	0	0	0	0	0	0	0	0	0	347	339	146	138	201	0.40708
GCF_003017145.1	Clostridium botulinum Mfbjulcb8	chromosome:NZ_CP027777.1/CP027777.1	Cspo	NT	NC	0		0		0		0		0		0		0	1	No cas	0	0	0	0	0	0	0	0	0	0	0	37	37	15		37	0
GCF_003017195.1	Clostridium botulinum Mfbjulcb6	chromosome:NZ_CP027778.1/CP027778.1	Cspo	NT	NC	0		0		0		0		0		0		0	1	No cas	0	0	0	0	0	0	0	0	0	0	0	37	37	15		37	0
GCF_003017225.1	Clostridium botulinum RF5	chromosome:NZ_CP027779.1/CP027779.1	Cspo	NT	I-B/III-B	1	Chr	0		0		0		1	Chr	0		0	0	Cas2_0_I-II-III-V, Cas1_0_I-II-III, Cas4_0_I-II, Cas3_0_I, Cas5_1_IB, Cas7_3_IB, Cas8b_0_IB, Cmr6_0_IIIB, Cmr5_0_IIIB, Cmr4_0_IIIB, Cas10_1_IIIB, Cas6_0_I-III, Cas6_0_I-III, Cmr3_0_IIIB	17	136	129	62	0.48062	82	47	823	60	0.635659	0.072904	47	42	17		42	0
GCF_003017335.1	Clostridium botulinum Mfbjulcb3	chromosome:NZ_CP027780.1/CP027780.1	Cspo	NT	NC	0		0		0		0		0		0		0	1	No cas	0	0	0	0	0	0	0	0	0	0	0	60	60	33		60	0
GCF_003058345.1	Clostridium botulinum DFPST0029	chromosome:NZ_CP028842.1/CP028842.1	G1	A1	III-B	0		0		0		0		1	Chr	0		0	0	Cmr6_0_IIIB, Cmr5_0_IIIB, Cmr4_0_IIIB, Cmr3_0_IIIB, Cas10_1_IIIB, Cas6_0_I-III	9	25	13	0	0	9	4	196	63	0.692308	0.321429	70	70	36		70	0
GCF_003058445.1	Clostridium botulinum CFSAN064329	chromosome:NZ_CP028859.1/CP028859.1; plasmid pCFSAN064329:NZ_CP028860.1/CP028860.1	G1	A1	I-B/III-B	1	Chr	0		0		0		1	Chr	0		0	0	Cmr6_0_IIIB, Cas6_0_I-III, Cas10_0_IIIB, Cmr3_0_IIIB, Cmr4_0_IIIB, Cmr5_0_IIIB, Cas6_0_I-III, Cas8b_0_IB, Cas7_3_IB, Cas5_1_IB, Cas4_0_I-II, Cas3_0_I, Cas2_0_I-II-III-V, Cas1_0_I-II-III	11	76	71	0	0	58	13	762	75	0.816901	0.0984252	101	101	49		101	0
GCF_003345335.1	Clostridium botulinum CFSAN034200	chromosome:NZ_CP031097.1/CP031097.1; plasmid p1_CDC51232:NZ_CP031095.1/CP031095.1; plasmid p2_CDC51232:NZ_CP031096.1/CP031096.1	G1	A4, B5	III-B	0		0		0		0		1	Chr	0		0	0	Cas6_0_I-III, Cmr3_1_IIIB, Cmr4_0_IIIB, Cmr5_0_IIIB, Cmr6_0_IIIB, Cas10_0_IIIB, Csm3_1_IIIAD	6	20	13	0	0	9	4	103	12	0.692308	0.116505	261	260	111	122	138	0.469231
GCF_003345315.1	Clostridium botulinum CFSAN034202	chromosome:NZ_CP031098.1/CP031098.1; plasmid p1_CFSAN034202:NZ_CP031100.1/CP031100.1; plasmid p2_CFSAN034202:NZ_CP031099.1/CP031099.1	G1	A1, B(s)	OA	0		0		0		0		0		0		1	0	No cas	4	16	12	0	0	8	4	131	7	0.666667	0.0534351	233	232	86	126	106	0.543103
GCF_009733885.1	Clostridium botulinum NCTC 13319	chromosome:NZ_CP046450.1/CP046450.1; plasmid unnamed1:NZ_CP046451.1/CP046451.1	G1	A1	III-B	0		0		0		0		1	Chr	0		0	0	Cas6_0_I-III, Cas10_1_IIIB, Cmr4_0_IIIB, Cmr5_0_IIIB, Cmr3_0_IIIB, Cmr6_0_IIIB	11	26	9	0	0	8	1	193	63	0.888889	0.326425	174	174	77		174	0
GCF_014068615.1	Clostridium botulinum CJ0611A1	chromosome:NZ_CP059677.1/CP059677.1; plasmid unnamed:NZ_CP059678.1/CP059678.1	G1	A1, B(s)	OA	0		0		0		0		0		0		1	0	No cas	4	20	16	0	0	9	7	139	8	0.5625	0.057554	73	72	31	2	70	0.0277778
GCF_016798345.1	Clostridium botulinum X58540	chromosome:NZ_CP068960.1/CP068960.1	G1	A1	III-B	0		0		0		0		1	Chr	0		0	0	Cmr6_0_IIIB, Cmr5_0_IIIB, Cmr4_0_IIIB, Cmr3_0_IIIB, Cas10_1_IIIB, Cas6_0_I-III	9	25	13	0	0	9	4	196	63	0.692308	0.321429	63	63	33		63	0
GCF_016838665.1	Clostridium botulinum IBCA10-7060	chromosome:NZ_CP069280.1/CP069280.1	G1	B2, FA(H)	NC	0		0		0		0		0		0		0	1	No cas	1	1	0	0	0	0	0	0	0	0	0	296	296	121		296	0
GCF_000711005.1	Clostridium botulinum A2B7 92	plasmid A2B7_92:NZ_AUZA01000014.1/; plasmid p_92A2B7:AUZA01000014.1	G1	A2, B7	I-B*	0		1	EC	0		0		0		0		0	0	Cas5_1_IB, Cas7_3_IB, Cas6_0_I-III	2	22	21	11	0.52381	9	12	68	30	0.428571	0.441176	153	153	72	137	16	0.895425
GCF_000711105.1	Clostridium botulinum F 357	plasmid p_357F:NZ_AUZC01000015.1/AUZC01000015.1	G1	F8	NC	0		0		0		0		0		0		0	1	No cas	5	12	0	0	0	0	0	0	0	0	0	91	91	36		91	0
GCF_000876495.2	Clostridium botulinum B2 450	plasmid p_B2_450:NZ_JXSU01000010.1/JXSU01000010.1	Cspo	B2	I-B*	0		1	EC	0		0		0		0		0	0	Cas6_0_I-III, Cas7_3_IB, Cas5_1_IB, Csn2_0_IIA	2	16	15	7	0.466667	5	10	51	39	0.333333	0.764706	374	374	148	96	278	0.256684
GCF_000711095.1	Clostridium botulinum B2 267	plasmid p1_267B2:NZ_AUYY01000011.1/AUYY01000011.1; plasmid p2_267B2:NZ_AUYY01000012.1/AUYY01000012.1	G1	B2	III-B	0		0		0		0		1	Chr	0		0	0	Cmr4_0_IIIB, Cas6_0_I-III, Cmr1_0_IIIB, Cas10_1_IIIB, Cmr3_1_IIIB, Cmr5_0_IIIB, Cmr6_0_IIIB	6	27	21	5	0.238095	15	6	309	36	0.714286	0.116505	237	237	79		237	0
GCF_000711115.1	Clostridium botulinum B2 433	plasmid p1_433B2:NZ_AUYZ01000011.1/AUYZ01000011.1; plasmid p2_433B2:NZ_AUYZ01000012.1/AUYZ01000012.1	G1	B2	I-B*	0		1	EC	0		0		0		0		0	0	Cas6_0_I-III, Cas7_3_IB, Cas5_1_IB	10	49	32	19	0.59375	9	23	120	46	0.28125	0.383333	206	206	86	146	60	0.708738
GCF_000710995.1	Clostridium botulinum A2B3 87	plasmid p1_87A2B3:NZ_AUZB01000012.1/AUZB01000012.1; plasmid p2_87A2B3:NZ_AUZB01000013.1/AUZB01000013.1	G1	A2, B3	I-B*/III-B	0		1	EC	0		0		1	Chr	0		0	0	Cas7_3_IB, Cas5_1_IB, Cas6_0_I-III, Cmr6_0_IIIB, Cmr5_0_IIIB, Cmr3_0_IIIB, Cas10_1_IIIB, Cas6_0_I-III, Cmr4_0_IIIB	13	60	31	20	0.645161	13	18	54	18	0.419355	0.333333	279	278	124	132	146	0.47482
GCF_000986925.1	Clostridium botulinum Walls 8G	plasmid pCLI:NZ_CM003246.1/CM003246.1	G1	F1	III-B	0		0		0		0		1	Chr	0		0	0	Cas10_0_IIIB, Cmr4_0_IIIB, Cas6_0_I-III, Cmr5_0_IIIB, Cmr6_0_IIIB, Cmr1_0_IIIB, Cmr3_1_IIIB, Cas3_1_I	13	33	16	3	0.1875	14	2	245	50	0.875	0.204082	164	164	79		164	0
GCF_000439815.2	Clostridium botulinum Af84	plasmid pCLQ:NZ_AOSX01000021.1/AOSX01000021.1	G1	A2, F4, F5	I-B*	0		1	EC	0		0		0		0		0	0	Cas5_1_IB, Cas6_0_I-III, Cas7_3_IB	7	29	22	0	0	11	11	155	52	0.5	0.335484	687	670	243	159	511	0.237313
GCF_001444715.2	Clostridium sporogenes 2007	plasmid unnamed:NZ_CM007811.1/CM007811.1	Cspo	NT	OA	0		0		0		0		0		0		1	0	No cas	6	22	18	0	0	14	4	247	21	0.777778	0.0850202	275	275	106	71	204	0.258182
GCF_001444695.2	Clostridium sporogenes PA 3679	plasmid unnamed1:NZ_CM007812.1/CM007812.1; plasmid unnamed2:NZ_CM007813.1/CM007813.1	G1	NT	I-B	1	Chr	0		0		0		0		0		0	0	Cas2_0_I-II-III-V, Cas1_0_I-II-III, Cas3_0_I, Cas4_0_I-II, Cas7_3_IB, Cas5_1_IB, Cas2_0_I-II-III-V, Cas4_0_I-II, Cas3_0_I, Cas6_0_I-III, Cas1_0_I-II-III-V, Cas5_0_IB, Cas7_1_IB, Cas8a1_0_IB, Cas6_0_I-III	10	136	130	49	0.376923	85	45	1099	44	0.653846	0.0400364	158	158	55		158	0
GCF_000171055.1	Clostridium botulinum NCTC 2916		G1	A1, B(s)	OA	0		0		0		0		0		0		1	0	No cas	4	20	16	0	0	9	7	139	8	0.5625	0.057554	117	117	41	3	114	0.025641
GCF_000171075.1	Clostridium botulinum Bf		G1	B5, F2	I-B*/III-B	0		1	EC	0		0		1	Chr	0		0	0	Cas3_0_I, Cas3_1_I, Cas6_0_I-III, Cas7_3_IB, Cas5_1_IB, Cas6_0_I-III, Cmr4_0_IIIB, Cas10_0_IIIB, Cmr3_1_IIIB, Cmr5_0_IIIB, Cmr6_0_IIIB, Csm3_1_IIIAD	9	46	35	21	0.6	18	17	204	76	0.514286	0.372549	253	243	95	55	188	0.226337
GCF_000240115.1	Clostridium sporogenes PA 3679		Cspo	NT	NC	0		0		0		0		0		0		0	1	Cas3_1_I, Cas10_1_IIIB	5	7	0	0	0	0	0	0	0	0	0	633	522	189		522	0
GCF_000503815.1	Clostridium botulinum B str. Osaka05		Cspo	B6	III-B	0		0		0		0		1	Chr	0		0	0	Cmr3_1_IIIB, Cas6_0_I-III, Cmr1_0_IIIB, Cas10_0_IIIB, Cmr6_0_IIIB, Cmr5_0_IIIB, Cmr4_0_IIIB	17	55	42	11	0.261905	26	16	476	14	0.619048	0.0294118	247	247	108	221	26	0.894737
GCF_000685115.1	Clostridium sporogenes DSM 795		Cspo	NT	NC	0		0		0		0		0		0		0	1	No cas	2	2	0	0	0	0	0	0	0	0	0	85	85	41		85	0
GCF_000710975.1	Clostridium botulinum B2 331		G1	B2	I-B	1	Chr	0		0		0		0		0		0	0	Cas6_0_I-III, Cas7_3_IB, Cas5_1_IB, Cas3_0_I, Cas4_0_I-II, Cas2_0_I-II-III-V, Cas1_0_I-II-III, Cas8b_0_IB	8	75	74	28	0.378378	54	20	498	81	0.72973	0.162651	78	78	31	5	73	0.0641026
GCF_000710985.1	Clostridium botulinum B2 275		G1	B2	III-B	0		0		0		0		1	Chr	0		0	0	Cas6_0_I-III, Cas10_0_IIIB, Cmr3_1_IIIB, Cmr4_0_IIIB, Cmr5_0_IIIB, Cmr6_0_IIIB, Cmr1_0_IIIB	3	12	9	2	0.222222	5	4	50	0	0.555556	0	312	312	125	5	307	0.0160256
GCF_000711055.1	Clostridium botulinum A2 117		G1	A2	NC	0		0		0		0		0		0		0	1	No cas	2	4	0	0	0	0	0	0	0	0	0	55	55	25		55	0
GCF_000711065.1	Clostridium botulinum B2 128		G1	B2	OA	0		0		0		0		0		0		1	0	No cas	7	18	9	1	0.111111	8	1	118	5	0.888889	0.0423729	158	158	69		158	0
GCF_000730785.1	Clostridium botulinum CDC48761		G1	A1*, B(s)	OA	0		0		0		0		0		0		1	0	Cas3_1_I, Csa5_0_IA, Cas3_0_I, Cas3_1_I, Cas3_1_I, Cas4_0_I-II	5	17	12	0	0	8	4	131	7	0.666667	0.0534351	256	201	76	82	119	0.40796
GCF_000730965.1	Clostridium botulinum CDC42961		G1	A1, B(s)	OA	0		0		0		0		0		0		1	0	Cas3_0_I, Csa5_0_IA, Cas3_1_I, Cas4_0_I-II	7	20	4	0	0	3	1	56	2	0.75	0.0357143	287	184	58	56	128	0.304348
GCF_000769495.1	Clostridium botulinum CFSAN024410		G1	B2, FA(H)	NC	0		0		0		0		0		0		0	1	Cas3_1_I, Cas3_0_I, Cas4_0_I-II, Cas3_1_I, Cas3_1_I, Cas4_0_I-II, Csa5_0_IA	1	1	0	0	0	0	0	0	0	0	0	302	277	116	32	245	0.115523
GCF_000830755.1	Clostridium botulinum 277-00		G1	B2	NC	0		0		0		0		0		0		0	1	Cas4_0_I-II, Cmr5_1_IIIC, Cas3_1_I	1	1	0	0	0	0	0	0	0	0	0	443	426	158	26	400	0.0610329
GCF_000960225.1	Clostridium sporogenes 87-0535		Cspo	NT	III-A	0		0		0		1	EC	0		0		0	0	Csm3_0_IIID, Cas3_0_I, Csm3_0_IIID, Cas3_1_I, Cas3_1_I, Cas6_0_I-III, Csm4_0_IIIA, Csm3_0_IIIA, Cas10_0_IIIA, Csm2_0_IIIA, Cas10_1_IIIB, Cas3_1_I, Cas3_1_I	6	30	23	3	0.130435	11	12	212	42	0.478261	0.198113	70	70	32	12	58	0.171429
GCF_000960235.1	Clostridium sporogenes 88-0163		Cspo	NT	NC	0		0		0		0		0		0		0	1	Cas3_1_I, Cas3_0_I, Cas5_0_IA, Csa5_0_IA, Cas3_1_I, Cas3_1_I	1	1	0	0	0	0	0	0	0	0	0	171	157	62	22	135	0.140127
GCF_001058825.1	Clostridium sporogenes 66_CBOT		Cspo	NT	I-B	1	EC	0		0		0		0		0		0	0	Cas3_1_I, Cas2_0_I-II-III-V, Cas1_0_I-II-III, Cas8a1_0_IB, Cas7_1_IB, Cas5_0_IB, Cas4_0_I-II, Cas3_0_I, Cas6_0_I-III, Cas3_1_I, Cas3_1_I, Csa5_0_IA, Cas3_0_I, Cas10_1_IIIB	5	76	72	56	0.777778	14	58	262	25	0.194444	0.0954198	386	366	155	13	353	0.0355191
GCF_001273165.1	Clostridium botulinum ATCC 17843		G1	B2	OA	0		0		0		0		0		0		1	0	Cas3_1_I	4	14	7	0	0	5	2	80	0	0.714286	0	183	183	82		183	0
GCF_001273255.1	Clostridium botulinum ATCC 17862		G1	A1	III-B	0		0		0		0		1	Chr	0		0	0	Cas10_1_IIIB, Csm3_1_IIIAD, Cas6_0_I-III, Cmr5_0_IIIB, Cmr6_0_IIIB, Cmr4_0_IIIB, Cmr3_1_IIIB, Cas3_1_I	5	22	16	0	0	14	2	325	163	0.875	0.501538	275	273	111		273	0
GCF_001273275.1	Clostridium botulinum ATCC 7949		G1	B2	OA	0		0		0		0		0		0		1	0	Cas3_1_I	4	14	7	0	0	5	2	80	0	0.714286	0	183	183	82		183	0
GCF_001276985.1	Clostridium botulinum ATCC 25763		G1	A1	I-B/III-B	1	Chr	0		0		0		1	Chr	0		0	0	Cmr5_0_IIIB, Cmr4_0_IIIB, Cas6_0_I-III, Cas10_0_IIIB, Cas6_0_I-III, Cas8b_0_IB, Cas7_3_IB, Cas5_1_IB, Cas3_0_I, Cmr6_0_IIIB, Cmr3_0_IIIB, Cas1_0_I-II-III, Cas2_0_I-II-III-V, Cas4_0_I-II, Cas3_1_I	12	87	82	0	0	68	14	1009	76	0.829268	0.0753221	98	98	47		98	0
GCF_001280965.1	Clostridium sporogenes UC9000		Cspo	NT	III-A	0		0		0		1	Chr	0		0		0	0	Cas3_1_I, Cas3_1_I, Cas3_1_I, Cas3_0_I, Cas10_0_IIIA, Csm2_0_IIIA, Csm3_0_IIIA, Cas6_0_I-III, Csm4_0_IIIA	4	29	21	1	0.047619	10	11	211	42	0.47619	0.199052	331	314	143	192	122	0.611465
GCF_001444575.1	Clostridium sporogenes 1990		Cspo	NT	OA	0		0		0		0		0		0		1	0	Cas3_1_I, Cas3_0_I	6	22	18	0	0	14	4	247	21	0.777778	0.0850202	296	252	104	94	158	0.373016
GCF_001444585.2	Clostridium sporogenes 1961-2		Cspo	NT	OA	0		0		0		0		0		0		1	0	Cas3_1_I, Cas3_0_I	6	22	18	0	0	14	4	247	21	0.777778	0.0850202	122	122	49		122	0
GCF_001444595.1	Clostridium sporogenes PA 3679		G1	NT	I-B	1	Chr	0		0		0		0		0		0	0	Cas6_0_I-III, Cas8a1_0_IB, Cas7_1_IB, Cas5_0_IB, Cas5_1_IB, Cas7_3_IB, Cas1_0_I-II-III-V, Cas2_0_I-II-III-V, Cas4_0_I-II, Cas6_0_I-III, Cas3_0_I, Cas2_0_I-II-III-V, Cas1_0_I-II-III, Cas3_0_I, Cas4_0_I-II, Cas3_1_I, Cas3_1_I, Cas3_1_I	10	136	131	0	0	85	46	1098	47	0.648855	0.0428051	158	156	54		156	0
GCF_001444635.1	Clostridium sporogenes PA 3679		G1	NT	I-B	1	Chr	0		0		0		0		0		0	0	Cas4_0_I-II, Cas1_0_I-II-III, Cas2_0_I-II-III-V, Cas3_0_I, Cas6_0_I-III, Cas8a1_0_IB, Cas7_1_IB, Cas5_0_IB, Cas3_0_I, Cas6_0_I-III, Cas4_0_I-II, Cas2_0_I-II-III-V, Cas1_0_I-II-III-V, Cas7_3_IB, Cas5_1_IB	10	135	127	0	0	82	45	944	47	0.645669	0.0497881	158	156	54		156	0
GCF_001444655.1	Clostridium sporogenes PA 3679		G1	NT	I-B	1	Chr	0		0		0		0		0		0	0	Cas8a1_0_IB, Cas5_0_IB, Cas7_1_IB, Cas6_0_I-III, Cas3_0_I, Cas4_0_I-II, Cas1_0_I-II-III, Cas2_0_I-II-III-V, Cas2_0_I-II-III-V, Cas3_0_I, Cas6_0_I-III, Cas4_0_I-II, Cas1_0_I-II-III-V, Cas7_3_IB, Cas5_1_IB	10	135	127	0	0	82	45	944	47	0.645669	0.0497881	196	196	55		196	0
GCF_001444665.1	Clostridium sporogenes PA 3679		G1	NT	I-B	1	Chr	0		0		0		0		0		0	0	Cas3_0_I, Cas4_0_I-II, Cas1_0_I-II-III, Cas2_0_I-II-III-V, Cas6_0_I-III, Cas8a1_0_IB, Cas7_1_IB, Cas5_0_IB, Cas6_0_I-III, Cas4_0_I-II, Cas7_3_IB, Cas2_0_I-II-III-V, Cas5_1_IB, Cas3_0_I, Cas1_0_I-II-III-V	10	136	131	0	0	85	46	1098	47	0.648855	0.0428051	160	156	54	3	153	0.0192308
GCF_001573175.1	Clostridium botulinum CDC 1744		G1	A1, B(s)	OA	0		0		0		0		0		0		1	0	Cas3_1_I, Cas3_0_I	4	16	12	0	0	8	4	131	7	0.666667	0.0534351	N/A	N/A	N/A	N/A	N/A	N/A
GCF_001573235.1	Clostridium botulinum ATCC 17843 (B5)		G1	B2	OA	0		0		0		0		0		0		1	0	Cas3_1_I	6	16	7	0	0	5	2	80	0	0.714286	0	186	186	85	2	184	0.0107527
GCF_001573255.1	Clostridium botulinum An436		G1	B5, F2	I-B*/III-B	0		1	EC	0		0		1	Chr	0		0	0	Cas3_1_I, Cas6_0_I-III, Csm3_1_IIIAD, Cmr6_0_IIIB, Cmr5_0_IIIB, Cmr4_0_IIIB, Cmr3_1_IIIB, Cas10_0_IIIB, Cas7_3_IB, Cas6_0_I-III, Cas5_1_IB	10	48	34	23	0.676471	16	18	215	94	0.470588	0.437209	377	357	146	50	307	0.140056
GCF_001573295.1	Clostridium botulinum VPI 7124		G1	A1	III-B	0		0		0		0		1	Chr	0		0	0	Cas3_1_I, Cmr5_0_IIIB, Cas10_1_IIIB, Cmr6_0_IIIB, Cas6_0_I-III, Cmr4_0_IIIB, Csm3_1_IIIAD, Cmr3_1_IIIB	6	23	16	0	0	14	2	325	163	0.875	0.501538	227	227	95	2	225	0.00881057
GCF_001573315.1	Clostridium botulinum ATCC 449		G1	A1	III-B	0		0		0		0		1	Chr	0		0	0	Cas3_1_I, Cas6_0_I-III, Csm3_1_IIIAD, Cas10_0_IIIB, Cmr3_1_IIIB, Cmr4_0_IIIB, Cmr5_0_IIIB, Cmr6_0_IIIB	8	29	23	0	0	17	6	369	167	0.73913	0.452575	93	92	48		92	0
GCF_001573325.1	Clostridium botulinum Hall 183		G1	A1, B(s)	OA	0		0		0		0		0		0		1	0	Cas3_1_I, Cas3_1_I, Cas3_0_I, Cas3_1_I, Csa5_0_IA, Cas4_0_I-II	5	17	12	0	0	8	4	131	7	0.666667	0.0534351	265	264	100	154	110	0.583333
GCF_001573335.1	Clostridium botulinum Hall 4834		G1	A1, B(s)	OA	0		0		0		0		0		0		1	0	Cas4_0_I-II, Cas3_1_I, Cas3_1_I, Cas3_1_I	5	17	12	0	0	8	4	131	7	0.666667	0.0534351	342	335	129	237	98	0.707463
GCF_001573375.1	Clostridium botulinum Hall 8857Ab		G1	A1, B(s)	OA	0		0		0		0		0		0		1	0	Cas3_1_I, Cas3_1_I, Cas3_1_I, Cas3_0_I	5	17	12	0	0	8	4	131	7	0.666667	0.0534351	247	218	86	108	110	0.495413
GCF_001573385.1	Clostridium botulinum KF Meyer 126		G1	A1	I-B/III-B	1	Chr	0		0		0		1	Chr	0		0	0	Cas3_1_I, Cas2_0_I-II-III-V, Cas1_0_I-II-III, Cas3_0_I, Cas5_1_IB, Cas7_3_IB, Cas4_0_I-II, Cas8b_0_IB, Cmr3_1_IIIB, Cas6_0_I-III, Cas6_0_I-III, Csm3_1_IIIAD, Cas10_0_IIIB, Cmr6_0_IIIB, Cmr5_0_IIIB, Cmr4_0_IIIB	12	46	35	6	0.171429	29	6	358	15	0.828571	0.0418994	234	226	96	2	224	0.00884956
GCF_001573395.1	Clostridium botulinum Hall 8388A		G1	A1, B(s)	OA	0		0		0		0		0		0		1	0	Cas3_0_I, Cas3_1_I, Cas3_1_I, Cas3_1_I	5	17	12	0	0	8	4	131	7	0.666667	0.0534351	117	116	40	6	110	0.0517241
GCF_001573435.1	Clostridium botulinum Prevot 910		G1	A1	I-B/III-B	1	Chr	0		0		0		1	Chr	0		0	0	Cas6_0_I-III, Cmr3_0_IIIB, Cmr4_0_IIIB, Cas8b_0_IB, Cas7_3_IB, Cas5_1_IB, Cas3_0_I, Cas4_0_I-II, Cmr6_0_IIIB, Cas2_0_I-II-III-V, Cmr5_0_IIIB, Cas10_0_IIIB, Cas6_0_I-III, Cas1_0_I-II-III, Cas3_1_I	12	87	82	0	0	68	14	1009	76	0.829268	0.0753221	98	98	47		98	0
GCF_001573455.1	Clostridium botulinum Prevot Dewping		G1	A1	I-B/III-B	1	Chr	0		0		0		1	Chr	0		0	0	Cas8b_0_IB, Cas1_0_I-II-III, Cas4_0_I-II, Cas7_3_IB, Cas2_0_I-II-III-V, Cas5_1_IB, Cmr6_0_IIIB, Cmr5_0_IIIB, Cmr4_0_IIIB, Cmr3_0_IIIB, Cas10_0_IIIB, Cas6_0_I-III, Cas6_0_I-III, Cas3_0_I, Cas3_1_I	13	88	82	0	0	68	14	975	76	0.829268	0.0779487	97	97	46		97	0
GCF_001573465.1	Clostridium botulinum Prevot 697B		G1	A1	III-B	0		0		0		0		1	Chr	0		0	0	Cmr3_1_IIIB, Cmr6_0_IIIB, Cmr5_0_IIIB, Cas6_0_I-III, Csm3_1_IIIAD, Cas10_0_IIIB, Cmr4_0_IIIB, Cas3_1_I	9	30	23	0	0	18	5	372	167	0.782609	0.448925	91	91	47		91	0
GCF_001573485.1	Clostridium botulinum Hall 80		G1	B1	I-B/III-B	1	Chr	0		0		0		1	Chr	0		0	0	Cas1_0_I-II-III, Cas5_1_IB, Cas7_3_IB, Cas8b_0_IB, Cas10_0_IIIB, Cmr3_0_IIIB, Cmr4_0_IIIB, Cmr5_0_IIIB, Cmr6_0_IIIB, Cas2_0_I-II-III-V, Cas4_0_I-II, Cas6_0_I-III, Cas6_0_I-III, Cas3_0_I, Cas3_1_I	14	103	97	0	0	77	20	1515	62	0.793814	0.0409241	66	66	32		66	0
GCF_001573515.1	Clostridium botulinum McClung 844		G1	A1	III-B	0		0		0		0		1	Chr	0		0	0	Cas3_0_I, Cas3_1_I, Csm3_1_IIIAD, Cas10_1_IIIB, Cas6_0_I-III, Cmr3_1_IIIB, Cmr4_0_IIIB, Cmr5_0_IIIB, Cmr6_0_IIIB	7	24	16	0	0	14	2	325	163	0.875	0.501538	273	271	109		271	0
GCF_001573535.1	Clostridium botulinum KF Meyer 33		G1	A1	III-B	0		0		0		0		1	Chr	0		0	0	Cas3_1_I, Csa5_0_IA, Cas3_0_I, Cmr5_0_IIIB, Csm3_1_IIIAD, Cmr4_0_IIIB, Cas6_0_I-III, Cas10_1_IIIB, Cmr6_0_IIIB, Cmr3_1_IIIB	6	23	16	0	0	14	2	325	163	0.875	0.501538	275	273	111	71	202	0.260073
GCF_001573555.1	Clostridium botulinum CDC 795		G1	B3	NC	0		0		0		0		0		0		0	1	Cas3_1_I	2	4	0	0	0	0	0	0	0	0	0	123	123	56	86	37	0.699187
GCF_001573665.1	Clostridium botulinum Walls 8G		G1	F1	III-B	0		0		0		0		1	Chr	0		0	0	Cas3_1_I, Cmr3_1_IIIB, Cmr4_0_IIIB, Cmr1_0_IIIB, Cmr6_0_IIIB, Cas6_0_I-III, Cas10_0_IIIB, Cmr5_0_IIIB	14	34	16	0	0	14	2	245	50	0.875	0.204082	171	162	79		162	0
GCF_001573705.1	Clostridium sporogenes AM1195		Cspo	B6	I-B*	0		1	EC	0		0		0		0		0	0	Cas3_1_I, Cas6_0_I-III, Cas5_1_IB, Cas7_3_IB	4	31	27	0	0	6	21	74	15	0.222222	0.202703	171	171	87	108	63	0.631579
GCF_001573725.1	Clostridium botulinum AM1295		G1	A1	III-B	0		0		0		0		1	Chr	0		0	0	Cas3_1_I, Cas6_0_I-III, Csm3_1_IIIAD, Cmr6_0_IIIB, Cmr5_0_IIIB, Cmr4_0_IIIB, Cmr3_1_IIIB, Cas10_1_IIIB	6	23	16	0	0	14	2	325	163	0.875	0.501538	273	271	109		271	0
GCF_001573755.1	Clostridium sporogenes AM370		Cspo	B6	I-B*	0		1	EC	0		0		0		0		0	0	Cas3_1_I, Cas7_3_IB, Cas5_1_IB, Cas6_0_I-III	6	36	32	14	0.4375	9	23	82	17	0.28125	0.207317	168	168	85	107	61	0.636905
GCF_001573775.1	Clostridium sporogenes AM553		Cspo	B6*	I-B*	0		1	EC	0		0		0		0		0	0	Cas7_3_IB, Cas6_0_I-III, Cas5_1_IB, Cas3_1_I	3	20	15	15	1	5	10	5	3	0.333333	0.6	209	209	80	178	31	0.851675
GCF_001573825.1	Clostridium botulinum Mauritius		G1	A2	NC	0		0		0		0		0		0		0	1	Cas3_1_I	4	6	0	0	0	0	0	0	0	0	0	91	88	40		88	0
GCF_001573855.1	Clostridium sporogenes ATCC 19404		Cspo	NT	OA	0		0		0		0		0		0		1	0	Cas3_1_I	5	21	18	0	0	14	4	245	21	0.777778	0.0857143	68	68	29		68	0
GCF_001573885.1	Clostridium botulinum SU1937		G1	A2	I-B**	0		0		1	EC	0		0		0		1	0	Cas3_1_I	10	33	25	0	0	18	7	281	26	0.72	0.0925267	576	533	183	169	364	0.317073
GCF_001573905.1	Clostridium botulinum SU1306		G1	A2, F4	OA	0		0		0		0		0		0		1	0	Cas3_1_I	6	11	4	0	0	2	2	44	1	0.5	0.0227273	705	679	251	147	532	0.216495
GCF_001573935.1	Clostridium botulinum SU1575NT		G1	NT	III-D	0		0		0		0		0		1	Chr	0	0	Cas3_1_I, Csm3_0_IIIAD, Csm3_0_IIID, Csx10_0_IIID, Csm3_0_IIID, Cas10_0_III, Cas6_0_I-III	7	15	5	1	0.2	2	3	266	0	0.4	0	31	22	12		22	0
GCF_001573955.1	Clostridium botulinum SU1274		G1	A2	I-B**	0		0		1	EC	0		0		0		1	0	Cas3_0_I, Cas3_1_I	11	34	25	0	0	18	7	281	26	0.72	0.0925267	345	345	158	154	191	0.446377
GCF_001573965.1	Clostridium botulinum SU1917		G1	A2	I-B**	0		0		1	EC	0		0		0		1	0	Cas3_0_I, Cas3_1_I	12	36	25	0	0	18	7	281	26	0.72	0.0925267	514	470	199	158	312	0.33617
GCF_001573985.1	Clostridium botulinum SU1887		G1	A2	OA	0		0		0		0		0		0		1	0	Cas3_1_I	6	25	21	0	0	15	6	251	26	0.714286	0.103586	107	87	41		87	0
GCF_001574015.1	Clostridium botulinum SU1275		G1	A2	OA	0		0		0		0		0		0		1	0	Cas3_1_I	8	28	21	0	0	15	6	251	26	0.714286	0.103586	377	346	135	2	344	0.00578035
GCF_001574035.1	Clostridium botulinum SU1934		G1	A2	OA	0		0		0		0		0		0		1	0	Cas3_1_I	6	25	21	0	0	15	6	251	26	0.714286	0.103586	85	85	41		85	0
GCF_001574055.1	Clostridium botulinum SU1304		G1	A2, F4	I-B**	0		0		1	EC	0		0		0		1	0	Cas3_1_I, Cas3_0_I	7	15	4	0	0	2	2	44	1	0.5	0.0227273	685	518	209	177	341	0.341699
GCF_001574065.1	Clostridium botulinum SU1259		G1	A2	I-B**	0		0		1	EC	0		0		0		1	0	Cas3_1_I, Cas6_0_I-III, Cas3_0_I	9	29	21	0	0	15	6	251	26	0.714286	0.103586	467	385	147		385	0
GCF_001574095.1	Clostridium botulinum SU1891		G1	A2, F4*	OA	0		0		0		0		0		0		1	0	Cas3_0_I, Cas5_1_IB, Cas3_1_I	10	32	21	0	0	15	6	251	26	0.714286	0.103586	775	672	266	147	525	0.21875
GCF_001574115.1	Clostridium botulinum SU1054		G1	A2	I-B**	0		0		1	EC	0		0		0		1	0	Cas3_1_I	10	33	25	0	0	18	7	281	26	0.72	0.0925267	555	530	208	158	372	0.298113
GCF_001574125.1	Clostridium botulinum SU1072		G1	A2	I-B**	0		0		1	EC	0		0		0		1	0	Cas3_0_I, Cas3_1_I	10	31	25	0	0	18	7	281	26	0.72	0.0925267	539	530	208	158	372	0.298113
GCF_001574135.1	Clostridium botulinum SU1064		G1	A2	I-B**	0		0		1	EC	0		0		0		1	0	Cas3_0_I, Cas3_1_I	9	32	25	0	0	18	7	281	26	0.72	0.0925267	538	474	191	148	326	0.312236
GCF_001574175.1	Clostridium botulinum SU1169		G1	A3	OA	0		0		0		0		0		0		1	0	Cas3_1_I	5	15	4	0	0	2	2	44	1	0.5	0.0227273	727	610	221	180	430	0.295082
GCF_001574195.1	Clostridium botulinum SU1074		G1	A2	OA	0		0		0		0		0		0		1	0	Cas3_0_I, Cas3_1_I	5	24	21	0	0	15	6	251	26	0.714286	0.103586	202	182	88	79	103	0.434066
GCF_001574205.1	Clostridium botulinum SU1112		G1	A2	OA	0		0		0		0		0		0		1	0	Cas3_1_I	5	20	16	0	0	11	5	179	22	0.6875	0.122905	57	56	26		56	0
GCF_001574225.1	Clostridium botulinum SU0945		G1	A3	OA	0		0		0		0		0		0		1	0	Cas3_1_I, Cas3_1_I, Cas3_1_I, Csa5_0_IA	6	16	4	0	0	2	2	44	1	0.5	0.0227273	833	694	263	88	606	0.126801
GCF_001574255.1	Clostridium botulinum SU0801		G1	A2	OA	0		0		0		0		0		0		1	0	Cas3_0_I, Cas3_1_I	5	24	21	0	0	15	6	251	26	0.714286	0.103586	510	434	164	90	344	0.207373
GCF_001574265.1	Clostridium botulinum SU0807		G1	A2	OA	0		0		0		0		0		0		1	0	Cas3_1_I, Cas3_0_I	5	24	21	0	0	15	6	251	26	0.714286	0.103586	285	273	122	79	194	0.289377
GCF_001574285.1	Clostridium botulinum SU0998		G1	A2	OA	0		0		0		0		0		0		1	0	Cas3_0_I, Cas3_1_I	6	25	21	0	0	15	6	251	26	0.714286	0.103586	532	462	189	57	405	0.123377
GCF_001574315.1	Clostridium botulinum SU0994		G1	A2	I-B**	0		0		1	EC	0		0		0		1	0	Cas3_1_I	9	31	21	0	0	15	6	251	26	0.714286	0.103586	452	442	192	177	265	0.400452
GCF_001574335.1	Clostridium botulinum SU0634		G1	A2	NC	0		0		0		0		0		0		0	1	Cas3_1_I, Cas3_1_I, Cas3_1_I	2	4	0	0	0	0	0	0	0	0	0	84	84	38		84	0
GCF_001574355.1	Clostridium botulinum SU0729		G1	A1	III-B	0		0		0		0		1	Chr	0		0	0	Cas3_1_I, Cas3_1_I, Cas10_0_IIIB, Cmr6_0_IIIB, Cmr5_0_IIIB, Cmr4_0_IIIB, Cmr3_0_IIIB, Cas6_0_I-III, Cas3_1_I	6	29	26	11	0.423077	16	10	277	25	0.615385	0.0902527	101	101	53		101	0
GCF_001574365.1	Clostridium botulinum SU0635W		G1	A2	NC	0		0		0		0		0		0		0	1	Cas3_1_I, Cas3_1_I, Cas3_1_I, Cas3_0_I	4	6	0	0	0	0	0	0	0	0	0	361	344	132		344	0
GCF_001597905.1	Clostridium sporogenes 8-O		Cspo	NT	III-B/III-A	0		0		0		1	Chr	1	Chr	0		0	0	Cas6_0_I-III, Cmr6_0_IIIB, Csm4_0_IIIA, Cmr5_0_IIIB, Cmr4_0_IIIB, Cmr3_1_IIIB, Cas10_1_IIIB, Csm3_1_IIIAD, Cas6_0_I-III, Cas10_0_IIIA, Csm3_0_IIIA, Csm2_0_IIIA	13	66	54	17	0.314815	31	23	422	66	0.574074	0.156398	84	84	36		84	0
GCF_002008145.1	Clostridium sporogenes ATCC 3584		Cspo	NT	NC	0		0		0		0		0		0		0	1	Cas3_1_I	2	2	0	0	0	0	0	0	0	0	0	85	85	41		85	0
GCF_002024365.1	Clostridium botulinum 224-13		G1	A2	OA	0		0		0		0		0		0		1	0	Cas3_0_I, Cas3_1_I	6	25	9	0	0	7	2	97	19	0.777778	0.195876	188	187	92	113	74	0.604278
GCF_002024375.1	Clostridium botulinum 429-13		G1	A2	OA	0		0		0		0		0		0		1	0	Cas3_1_I, Csa5_0_IA, Cas3_0_I	7	26	9	0	0	7	2	97	19	0.777778	0.195876	147	144	67	63	81	0.4375
GCF_002024385.1	Clostridium botulinum 1141-11		G1	A5, B(s)	III-A	0		0		0		1	Chr	0		0		0	0	Csm3_0_IIIA, Csm4_0_IIIA, Cas6_0_I-III, Cas10_0_IIIA, Csm2_0_IIIA	10	30	17	2	0.117647	15	2	212	7	0.882353	0.0330189	295	295	119		295	0
GCF_002024395.1	Clostridium botulinum 301-13		G1	A2, B2	I-B*	0		1	EC	0		0		0		0		0	0	Cas3_1_I, Cas3_0_I, Cas6_0_I-III, Cas7_3_IB, Cas5_1_IB	9	46	41	14	0.341463	24	17	298	112	0.585366	0.375839	75	72	39	58	14	0.805556
GCF_002024445.1	Clostridium botulinum 126-07		G1	A5, B(s)	III-B	0		0		0		0		1	Chr	0		0	0	Cmr3_1_IIIB, Cmr6_0_IIIB, Cmr4_0_IIIB, Cas10_0_IIIB, Cas6_0_I-III, Cmr1_0_IIIB, Cmr5_0_IIIB, Cas3_1_I	7	25	12	3	0.25	9	3	105	2	0.75	0.0190476	69	60	31		60	0
GCF_002024465.1	Clostridium botulinum 1430-11		G1	A5, B(s)	I-B*/III-A	0		1	EC	0		1	Chr	0		0		0	0	Cas3_0_I, Csm4_0_IIIA, Csm3_0_IIIA, Csm2_0_IIIA, Cas10_0_IIIA, Cas6_0_I-III, Cas3_1_I, Cas3_1_I, Cas3_1_I, Cas7_3_IB, Cas6_0_I-III, Cas5_1_IB	12	54	40	12	0.3	26	14	401	65	0.65	0.162095	231	230	93	164	66	0.713043
GCF_002103795.1	Clostridium botulinum SU0972		G1	A3	I-B*	0		1	EC	0		0		0		0		0	0	Cas3_1_I, Cas5_1_IB, Cas7_3_IB, Cas6_0_I-III	4	37	37	1	0.027027	20	17	360	131	0.540541	0.363889	186	186	84	130	56	0.698925
GCF_002103805.1	Clostridium botulinum SU0305		G1	B2	III-A	0		0		0		1	Chr	0		0		0	0	Cas10_0_IIIA, Csm3_0_IIIA, Csm2_1_IIIA, Csm5_0_IIIA, Cas6_0_I-III, Csm4_0_IIIA, Cas3_1_I	7	31	23	0	0	11	12	154	10	0.478261	0.0649351	271	262	115		262	0
GCF_002103825.1	Clostridium botulinum SU0632		G1	F5	I-B*	0		1	EC	0		0		0		0		0	0	Cas3_1_I, Cas6_0_I-III, Cas7_3_IB, Cas5_1_IB	3	21	18	0	0	9	9	111	51	0.5	0.459459	253	253	100	125	128	0.494071
GCF_002103855.1	Clostridium botulinum SU1297		G1	B2	OA	0		0		0		0		0		0		1	0	No cas	2	7	4	0	0	2	2	44	1	0.5	0.0227273	101	101	35		101	0
GCF_002103875.1	Clostridium botulinum Man216		G1	F4	I-B/III-D	1	Chr	0		0		0		0		1	Chr	0	0	Cas5_0_IB, Cas2_0_I-II-III-V, Cas3_0_I, Cas7_1_IB, Csm3_0_IIID, Csm3_0_IIIAD, Cas6_0_I-III, Csx10_0_IIID, Cas10_0_III, Cas6_0_I-III, Cas3_1_I	11	23	0	0	0	0	0	0	0	0	0	104	104	52		104	0
GCF_002103885.1	Clostridium botulinum BrDuraAf		G1	A2, F5	I-B*	0		1	EC	0		0		0		0		0	0	Cas3_1_I, Cas7_3_IB, Cas5_1_IB, Cas6_0_I-III	5	46	45	0	0	28	17	351	135	0.622222	0.384615	249	249	108	124	125	0.497992
GCF_002103975.1	Clostridium botulinum CDC 1656		G1	B1	III-B	0		0		0		0		1	EC	0		0	0	Csa5_0_IA, Cas3_0_I, Cas3_1_I, Cas6_0_I-III, Cas10_0_IIIB, Cmr5_0_IIIB, Cmr4_0_IIIB, Cmr3_0_IIIB, Cmr6_0_IIIB, Cas3_1_I, Cas3_1_I, Cas6_0_I-III	13	58	45	3	0.0666667	34	11	456	7	0.755556	0.0153509	259	239	92	2	237	0.0083682
GCF_002103985.1	Clostridium botulinum Prevot 1542		G1	B2	III-B	0		0		0		1	Chr	1	Chr	0		0	0	Cas6_0_I-III, Cas10_0_IIIB, Cmr1_0_IIIB, Cmr4_0_IIIB, Cmr5_0_IIIB, Cmr6_0_IIIB, Cmr3_1_IIIB, Cas3_0_I, Cas3_1_I	7	27	22	6	0.272727	13	9	210	8	0.590909	0.0380952	291	291	96		291	0
GCF_002104015.1	Clostridium botulinum SU1033		G1	NT	III-A	0		0		0		1	Chr	0		0		0	0	Cas3_1_I, Csm2_1_IIIA, Cas6_0_I-III, Csm5_0_IIIA, Csm4_0_IIIA, Csm3_0_IIIA, Cas10_0_IIIA	9	33	23	0	0	11	12	154	10	0.478261	0.0649351	105	104	45		104	0
GCF_002104055.1	Clostridium sporogenes CLS_DGF_0088_06		Cspo	NT	I-B	1	Chr	0		0		0		0		0		0	0	Cas8a1_0_IB, Cas7_1_IB, Cas5_0_IB, Cas3_0_I, Cas4_0_I-II, Cas1_0_I-II-III, Cas2_0_I-II-III-V, Cas6_0_I-III, Cas3_1_I	2	45	43	4	0.0930233	12	31	417	179	0.27907	0.429257	78	78	24		78	0
GCF_002588205.1	Clostridium sporogenes FDAARGOS_423		Cspo	NT	NC	0		0		0		0		0		0		0	1	No cas	3	5	0	0	0	0	0	0	0	0	0	221	221	59		221	0
GCF_002749945.1	Clostridium combesii DSM 20696		G1	NT	I-B/III-A	1	Chr	0		0		1	Chr	0		0		0	0	Csm4_0_IIIA, Cas6_0_I-III, Csm3_0_IIIA, Csm2_0_IIIA, Cas10_0_IIIA, Cas3_1_I, Cas1_0_I-II-III, Cas6_0_I-III, Cas8b_0_IB, Cas7_3_IB, Cas5_1_IB, Cas3_0_I, Cas4_0_I-II, Cas2_0_I-II-III-V	5	50	49	24	0.489796	29	20	290	4	0.591837	0.0137931	16	16	11		16	0
GCF_003014955.1	Clostridium botulinum food_20		G1	B2*	I-B/III-B	1	Chr	0		0		0		1	Chr	0		0	0	Cas1_0_I-II-III, Cas4_0_I-II, Cas2_0_I-II-III-V, Cas3_0_I, Cas3_1_I, Csa5_0_IA, Cas3_1_I, Cas3_1_I, Cmr5_0_IIIB, Cmr4_0_IIIB, Cmr3_0_IIIB, Cas6_0_I-III, Cas7_3_IB, Cmr6_0_IIIB, Cas5_1_IB, Cas6_0_I-III, Cas10_0_IIIB, Cas8b_0_IB	12	50	35	8	0.228571	31	4	300	23	0.885714	0.0766667	42	35	19	10	25	0.285714
GCF_003610755.1	Clostridium botulinum ATCC 17841		G1	B1	I-B/III-B	1	Chr	0		0		0		1	Chr	0		0	0	Cmr6_0_IIIB, Cas3_0_I, Cas5_1_IB, Cas7_3_IB, Cas8b_0_IB, Cas1_0_I-II-III, Cas6_0_I-III, Cas10_0_IIIB, Cmr3_0_IIIB, Cmr4_0_IIIB, Cmr5_0_IIIB, Cas6_0_I-III, Cas4_0_I-II, Cas2_0_I-II-III-V	13	102	97	3	0.0309278	77	20	1515	62	0.793814	0.0409241	66	66	32		66	0
GCF_003994935.1	Clostridium botulinum CDC_67086		G1	B2	III-B	0		0		0		0		1	Chr	0		0	0	Cmr3_0_IIIB, Cmr5_0_IIIB, Cmr6_0_IIIB, Cas10_1_IIIB, Cas6_0_I-III, Cmr4_0_IIIB	10	26	12	0	0	7	5	113	20	0.583333	0.176991	90	90	49		90	0
GCF_004120535.1	Clostridium botulinum BAC-04-07755		G1	B7	I-B*/III-D	0		1	EC	0		0		0		1	Chr	0	0	Cas6_0_I-III, Cas7_3_IB, Cas5_1_IB, Cas3_1_I, Csm3_0_IIIAD, Csm3_0_IIID, Csx10_0_IIID, Cas10_0_III, Cas6_0_I-III	9	49	38	0	0	19	19	314	93	0.5	0.296178	155	145	65	60	85	0.413793
GCF_009938935.1	Clostridium botulinum ZBS3_16-240-01		G1	B3	I-B/I-B*/III-D	1	Chr	1	EC	0		0		0		1	Chr	0	0	Cas4_0_I-II, Cas2_0_I-II-III-V, Cas1_0_I-II-III-V, Cas5_1_IB, Cas7_3_IB, Cas6_0_I-III, Cas3_0_I, Csm3_0_IIID, Csx10_0_IIID, Cas10_0_III, Cas6_0_I-III, Csm3_0_IIIAD, Cas6_0_I-III, Cas7_3_IB, Cas5_1_IB, Cas3_1_I, Cas3_0_I	11	95	87	0	0	37	50	367	172	0.425287	0.468665	635	623	236	418	205	0.670947
GCF_009939325.1	Clostridium botulinum ZBS3_16-257-05		G1	B3	I-B/I-B*/III-D	1	Chr	1	EC	0		0		0		1	Chr	0	0	Cas7_3_IB, Cas6_0_I-III, Cas5_1_IB, Csx10_0_IIID, Csm3_0_IIID, Csm3_0_IIIAD, Cas10_0_III, Cas7_3_IB, Cas5_1_IB, Cas2_0_I-II-III-V, Cas1_0_I-II-III-V, Cas4_0_I-II, Cas6_0_I-III, Cas6_0_I-III, Cas3_0_I, Cas5_0_IA, Cas3_1_I, Csa5_0_IA, Cas3_0_I	10	96	88	0	0	37	51	352	155	0.420455	0.440341	633	620	232	417	203	0.672581
GCF_009939345.1	Clostridium botulinum ZBS3_16-257-02		G1	B3	I-B/I-B*/III-D	1	Chr	1	EC	0		0		0		1	Chr	0	0	Cas2_0_I-II-III-V, Cas1_0_I-II-III-V, Cas5_1_IB, Cas7_3_IB, Cas6_0_I-III, Csm3_0_IIIAD, Csm3_0_IIID, Csx10_0_IIID, Cas10_0_III, Cas6_0_I-III, Cas4_0_I-II, Cas3_0_I, Cas6_0_I-III, Cas7_3_IB, Cas5_1_IB, Cas3_1_I, Cas3_0_I	11	95	87	0	0	37	50	367	172	0.425287	0.468665	634	620	234	394	226	0.635484
GCF_010078315.1	Clostridium botulinum ZBS3_16-257-04		G1	B3	I-B/I-B*/III-D	1	Chr	1	EC	0		0		0		1	Chr	0	0	Cas6_0_I-III, Csx10_0_IIID, Cas2_0_I-II-III-V, Csm3_0_IIIAD, Cas6_0_I-III, Csm3_0_IIID, Cas5_1_IB, Cas3_0_I, Cas4_0_I-II, Cas1_0_I-II-III-V, Cas7_3_IB, Cas10_0_III, Cas5_1_IB, Cas7_3_IB, Cas6_0_I-III, Cas3_1_I, Csa5_0_IA, Cas3_0_I	12	98	88	0	0	37	51	352	155	0.420455	0.440341	631	621	231	417	204	0.671498
GCF_011012315.1	Clostridium sporogenes IFR 18/055		Cspo	NT	III-D	0		0		0		0		0		1	Chr	0	0	Csm3_0_IIIAD, Csm3_0_IIID, Csx10_0_IIID, Cas10_0_III, Cas6_0_I-III, Cas3_0_I, Cas3_1_I, Csm3_0_IIID	14	43	27	10	0.37037	19	8	384	14	0.703704	0.0364583	97	88	39		88	0
GCF_011012325.1	Clostridium sporogenes Colworth BL210		Cspo	NT	I-B	1	Chr	0		0		0		0		0		0	0	Cas3_0_I, Cas5_0_IB, Cas7_1_IB, Cas8a1_0_IB, Cas6_0_I-III, Cas1_0_I-II-III, Cas2_0_I-II-III-V, Cas4_0_I-II, Cas3_1_I, Cas3_1_I, Cas3_1_I, Csa5_0_IA, Cas3_0_I	7	50	16	0	0	15	1	396	52	0.9375	0.131313	94	94	39		94	0
GCF_011012535.1	Clostridium sporogenes Colworth BL179		Cspo	NT	I-B*/I-B**	0		1	EC	1	EC	0		0		0		0	0	Cas3_1_I, Cas5_1_IB, Cas6_0_I-III, Cas3_0_I, Cas10_1_IIIB	18	44	19	0	0	13	6	269	14	0.684211	0.0520446	331	330	145	114	216	0.345455
GCF_011012545.1	Clostridium sporogenes Colworth BL177		Cspo	NT	OA	0		0		0		0		0		0		1	0	Cas3_1_I, Cas3_1_I, Cas3_1_I, Cas3_0_I	4	12	5	0	0	2	3	20	18	0.4	0.9	345	238	74	37	201	0.155462
GCF_011012575.1	Clostridium sporogenes Colworth BL175		Cspo	NT	NC	0		0		0		0		0		0		0	1	Cas3_1_I, Cas3_0_I	0	0	0	0	0	0	0	0	0	0	0	156	150	59		150	0
GCF_011012595.1	Clostridium sporogenes Colworth BL172		Cspo	NT	NC	0		0		0		0		0		0		0	1	Cas3_1_I, Cas3_0_I	1	1	0	0	0	0	0	0	0	0	0	33	33	12		33	0
GCF_011012625.1	Clostridium sporogenes IFR 18/050		Cspo	NT	III-D	0		0		0		0		0		1	Chr	0	0	Cas6_0_I-III, Cas10_0_III, Csx10_0_IIID, Csm3_0_IIID, Csm3_0_IIIAD, Cas3_1_I, Cas3_0_I	14	43	27	0	0	18	9	382	14	0.666667	0.0366492	94	86	38		86	0
GCF_011012935.1	Clostridium sporogenes IFR 18/046		Cspo	NT	III-D	0		0		0		0		0		1	Chr	0	0	Cas6_0_I-III, Csx10_0_IIID, Csm3_0_IIID, Csm3_0_IIIAD, Cas10_0_III, Cas3_1_I, Cas3_0_I	13	42	27	0	0	18	9	382	14	0.666667	0.0366492	95	92	41		92	0
GCF_011012985.1	Clostridium sporogenes IFR 18/045		Cspo	NT	I-B	1	Chr	0		0		0		0		0		0	0	Cas3_1_I, Cas2_0_I-II-III-V, Cas1_0_I-II-III, Cas8a1_0_IB, Cas7_1_IB, Cas5_0_IB, Cas6_0_I-III, Cas3_0_I, Cas4_0_I-II, Cas3_0_I	2	40	38	27	0.710526	11	27	335	106	0.289474	0.316418	62	62	33		62	0
GCF_011013035.1	Clostridium sporogenes IFR 18/043		Cspo	NT	III-D	0		0		0		0		0		1	Chr	0	0	Cas6_0_I-III, Cas10_0_III, Csx10_0_IIID, Csm3_0_IIID, Csm3_0_IIIAD, Cas3_1_I, Cas3_0_I	13	42	27	0	0	18	9	382	14	0.666667	0.0366492	95	87	39		87	0
GCF_011013065.1	Clostridium sporogenes IFR 18/042		Cspo	NT	III-D	0		0		0		0		0		1	Chr	0	0	Cas10_0_III, Cas6_0_I-III, Csx10_0_IIID, Csm3_0_IIID, Csm3_0_IIIAD, Cas3_1_I, Cas3_1_I, Cas3_1_I, Cas3_0_I, Cas2_0_I-II-III-V	14	43	27	0	0	18	9	382	14	0.666667	0.0366492	94	90	39	5	85	0.0555556
GCF_011013145.1	Clostridium sporogenes IFR 18/041		Cspo	NT	OA	0		0		0		0		0		0		1	0	Cas3_1_I, Cas3_0_I	3	9	5	0	0	2	3	22	20	0.4	0.909091	344	245	77		245	0
GCF_011013185.1	Clostridium sporogenes IFR 18/040		Cspo	NT	OA	0		0		0		0		0		0		1	0	Cas3_1_I, Cas3_0_I	3	9	5	0	0	2	3	22	20	0.4	0.909091	347	248	79		248	0
GCF_011013405.1	Clostridium sporogenes IFR 18/034		Cspo	NT	OA	0		0		0		0		0		0		1	0	Cas3_1_I, Cas3_0_I	3	9	5	0	0	2	3	20	18	0.4	0.9	352	248	79		248	0
GCF_011013655.1	Clostridium sporogenes IFR 18/030		Cspo	NT	I-B	1	Chr	0		0		0		0		0		0	0	Cas2_0_I-II-III-V, Cas1_0_I-II-III, Cas7_1_IB, Cas5_0_IB, Cas6_0_I-III, Cas8a1_0_IB, Cas4_0_I-II, Cas3_0_I, Cas3_1_I, Csa5_0_IA, Cas3_0_I	7	51	43	3	0.0697674	32	11	643	66	0.744186	0.102644	94	94	39		94	0
GCF_011013665.1	Clostridium sporogenes IFR 18/028		Cspo	NT	NC	0		0		0		0		0		0		0	1	Csa5_0_IA, Cas3_1_I, Cas3_0_I	1	1	0	0	0	0	0	0	0	0	0	191	191	75	7	184	0.0366492
GCF_011014495.1	Clostridium sporogenes IFR 18/024		Cspo	NT	OA	0		0		0		0		0		0		1	0	Cas3_1_I	8	27	22	1	0.0454545	17	5	273	21	0.772727	0.0769231	188	188	78	94	94	0.5
GCF_011014505.1	Clostridium sporogenes IFR 18/022		Cspo	NT	NC	0		0		0		0		0		0		0	1	Cas3_1_I, Cas3_1_I, Cas3_1_I, Cas5_0_IA	5	5	0	0	0	0	0	0	0	0	0	415	404	134		404	0
GCF_011014515.1	Clostridium sporogenes IFR 18/023		Cspo	NT	NC	0		0		0		0		0		0		0	1	Cas3_1_I	0	0	0	0	0	0	0	0	0	0	0	452	440	163	76	364	0.172727
GCF_011017115.1	Clostridium sporogenes IFR 18/001		Cspo	NT	I-B	1	Chr	0		0		0		0		0		0	0	Cas6_0_I-III, Cas2_0_I-II-III-V, Cas1_0_I-II-III, Cas4_0_I-II, Cas3_0_I, Cas8a1_0_IB, Cas7_1_IB, Cas5_0_IB, Cas3_1_I, Cas3_0_I	3	75	73	35	0.479452	42	31	722	216	0.575342	0.299169	138	138	51		138	0
GCF_011017335.1	Clostridium sporogenes IFR 18/148		Cspo	NT	NC	0		0		0		0		0		0		0	1	Cas3_1_I	7	9	0	0	0	0	0	0	0	0	0	213	213	76		213	0
GCF_011017355.1	Clostridium sporogenes IFR 18/147		Cspo	NT	I-B	1	Chr	0		0		0		0		0		0	0	Cas1_0_I-II-III, Cas4_0_I-II, Cas3_0_I, Cas5_0_IB, Cas7_1_IB, Cas6_0_I-III, Cas8a1_0_IB, Cas2_0_I-II-III-V, Cas3_1_I, Cas3_1_I, Cas3_1_I, Cas13a_0_VIA, Cas3_0_I	3	48	45	27	0.6	18	27	334	80	0.4	0.239521	87	84	31	2	82	0.0238095
GCF_011018035.1	Clostridium sporogenes IFR 18/145		Cspo	NT	NC	0		0		0		0		0		0		0	1	Cas3_0_I, Cas3_1_I	0	0	0	0	0	0	0	0	0	0	0	454	442	166	76	366	0.171946
GCF_011018085.1	Clostridium sporogenes IFR 18/144		Cspo	NT	NC	0		0		0		0		0		0		0	1	Csa5_0_IA, Cas3_1_I, Cas3_1_I, Cas3_1_I, Cas3_0_I, Cas10_1_IIIB	1	1	0	0	0	0	0	0	0	0	0	421	410	156	63	347	0.153659
GCF_011018875.1	Clostridium sporogenes IFR 18/116		Cspo	NT	OA	0		0		0		0		0		0		1	0	Cas3_1_I	5	21	18	0	0	14	4	247	21	0.777778	0.0850202	124	124	51		124	0
GCF_011018905.1	Clostridium sporogenes IFR 18/113		Cspo	NT	OA	0		0		0		0		0		0		1	0	Cas3_1_I, Cas3_0_I	6	21	17	0	0	13	4	227	21	0.764706	0.092511	25	25	11		25	0
GCF_011018935.1	Clostridium sporogenes IFR 18/115		Cspo	NT	OA	0		0		0		0		0		0		1	0	Cas3_1_I, Cas3_0_I, Cas10_1_IIIB	5	21	18	0	0	14	4	245	21	0.777778	0.0857143	120	120	49		120	0
GCF_011019015.1	Clostridium sporogenes IFR 18/109		Cspo	NT	OA	0		0		0		0		0		0		1	0	Cas3_1_I, Cas3_0_I	4	12	5	0	0	2	3	22	20	0.4	0.909091	347	248	79		248	0
GCF_011019105.1	Clostridium sporogenes IFR 18/108		Cspo	B2	OA	0		0		0		0		0		0		1	0	Cas3_1_I	9	43	38	0	0	22	16	351	98	0.578947	0.279202	227	225	88	148	77	0.657778
GCF_011019195.1	Clostridium sporogenes IFR 18/089		Cspo	NT	OA	0		0		0		0		0		0		1	0	Cas3_1_I, Cas3_0_I	6	22	18	0	0	14	4	247	21	0.777778	0.0850202	67	67	28		67	0
GCF_011019225.1	Clostridium sporogenes IFR 18/088		Cspo	NT	III-A	0		0		0		1	Chr	0		0		0	0	Cas6_0_I-III, Csm4_0_IIIA, Csm2_0_IIIA, Csm3_0_IIIA, Cas10_0_IIIA, Cas3_1_I, Cas3_0_I	6	28	22	3	0.136364	15	7	231	53	0.681818	0.229437	95	95	34		95	0
GCF_011019275.1	Clostridium sporogenes IFR 18/087		Cspo	NT	I-B/III-B	1	Chr	0		0		0		1	Chr	0		0	0	Cas1_0_I-II-III, Cas6_0_I-III, Cas8a1_0_IB, Cas2_0_I-II-III-V, Cas5_0_IB, Cas3_0_I, Cas7_1_IB, Cas4_0_I-II, Cas3_1_I, Cas6_0_I-III, Cmr5_0_IIIB, Cmr6_0_IIIB, Cmr1_0_IIIB, Cas10_0_IIIB, Cmr3_1_IIIB, Cmr4_0_IIIB, Cas3_0_I	14	91	78	49	0.628205	31	47	622	101	0.397436	0.162379	220	210	79		210	0
GCF_011019475.1	Clostridium sporogenes NCTC 532		Cspo	NT	OA	0		0		0		0		0		0		1	0	Cas3_1_I, Cas3_0_I	6	22	18	0	0	14	4	245	21	0.777778	0.0857143	68	68	29		68	0
GCF_011019565.1	Clostridium sporogenes IFR 18/070		Cspo	NT	NC	0		0		0		0		0		0		0	1	Cas3_1_I, Csa5_0_IA, Cas3_0_I	2	4	0	0	0	0	0	0	0	0	0	650	594	206		594	0
GCF_011019575.1	Clostridium sporogenes IFR 18/069		Cspo	NT	NC	0		0		0		0		0		0		0	1	Cas3_1_I, Cas3_1_I, Cas3_1_I, Csa5_0_IA, Cas3_0_I	2	4	0	0	0	0	0	0	0	0	0	646	614	206	93	521	0.151466
GCF_011019675.1	Clostridium sporogenes IFR 18/067		Cspo	NT	OA	0		0		0		0		0		0		1	0	Cas3_1_I	3	9	7	1	0.142857	2	5	6	0	0.285714	0	60	60	30		60	0
GCF_011019695.1	Clostridium sporogenes IFR 18/065		Cspo	B2	I-B*	0		1	EC	0		0		0		0		0	0	Cas3_1_I, Cas3_1_I, Cas3_1_I, Cas7_3_IB, Cas5_1_IB, Csm3_0_IIID, Cas3_1_I, Cas3_0_I	8	40	36	0	0	20	16	317	64	0.555556	0.201893	228	225	88	148	77	0.657778
GCF_011019725.1	Clostridium sporogenes 2345		Cspo	B2	I-B*	0		1	EC	0		0		0		0		0	0	Cas3_1_I, Cas3_0_I, Cas5_1_IB, Cas7_3_IB	8	42	32	0	0	20	12	317	64	0.625	0.201893	229	226	89	149	77	0.659292
GCF_011019795.1	Clostridium sporogenes IFR 18/064		Cspo	NT	OA	0		0		0		0		0		0		1	0	Cas3_1_I, Cas3_0_I	4	12	5	0	0	2	3	22	20	0.4	0.909091	349	248	78		248	0
GCF_011019805.1	Clostridium sporogenes IFR 18/063		Cspo	NT	OA	0		0		0		0		0		0		1	0	Cas3_1_I, Cas3_0_I	3	9	5	0	0	2	3	22	20	0.4	0.909091	355	245	77		245	0
GCF_011019815.1	Clostridium sporogenes IFR 18/061		Cspo	NT	I-B/III-A	1	Chr	0		0		1	Chr	0		0		0	0	Cas2_0_I-II-III-V, Cas4_0_I-II, Cas1_0_I-II-III, Cas5_1_IB, Cas7_3_IB, Cas8b_0_IB, Cas6_0_I-III, Cas3_0_I, Cas3_1_I, Csm3_0_IIIA, Csm4_0_IIIA, Csm2_0_IIIA, Cas6_0_I-III, Cas10_0_IIIA, Csm3_1_IIID	7	143	139	0	0	76	63	1514	162	0.546763	0.107001	133	133	51		133	0
GCF_011019845.1	Clostridium sporogenes IFR 18/062		Cspo	NT	I-B/III-A	1	Chr	0		0		1	Chr	0		0		0	0	Cas6_0_I-III, Cas8b_0_IB, Cas7_3_IB, Cas5_1_IB, Cas1_0_I-II-III, Cas4_0_I-II, Cas2_0_I-II-III-V, Cas3_0_I, Cas3_1_I, Csm4_0_IIIA, Cas6_0_I-III, Csm3_1_IIID, Csm3_0_IIIA, Csm2_0_IIIA, Cas10_0_IIIA, Cas3_0_I	8	147	142	0	0	78	64	1556	181	0.549296	0.116324	133	133	51	54	79	0.406015
GCF_011019925.1	Clostridium sporogenes Colworth BL246		Cspo	B2	I-B*	0		1	EC	0		0		0		0		0	0	Cas5_1_IB, Cas7_3_IB, Cas3_1_I, Cas3_0_I	7	39	36	0	0	20	16	319	64	0.555556	0.200627	229	226	89	149	77	0.659292
GCF_011020185.1	Clostridium sporogenes 2345(NT)		Cspo	NT	OA	0		0		0		0		0		0		1	0	Cas3_1_I, Cas3_0_I	5	21	18	0	0	14	4	245	21	0.777778	0.0857143	78	78	31		78	0
GCF_011020205.1	Clostridium sporogenes 2345 (2)		Cspo	B2	I-B*	0		1	EC	0		0		0		0		0	0	Cas5_1_IB, Cas7_3_IB, Cas3_1_I	7	41	38	0	0	22	16	351	98	0.578947	0.279202	215	213	87	136	77	0.638498
GCF_011020315.1	Clostridium sporogenes IFR 18/138		Cspo	NT	OA	0		0		0		0		0		0		1	0	Cas3_1_I	2	8	5	0	0	2	3	22	20	0.4	0.909091	415	303	74		303	0
GCF_011020555.1	Clostridium sporogenes IFR 18/128		Cspo	NT	III-A	0		0		0		1	Chr	0		0		0	0	Cas3_1_I, Csm3_1_IIID, Csm4_0_IIIA, Csm3_0_IIIA, Csm2_0_IIIA, Cas10_0_IIIA, Cas6_0_I-III, Cas3_0_I	5	26	17	0	0	9	8	209	42	0.529412	0.200957	153	153	49		153	0
GCF_011020625.1	Clostridium sporogenes IFR 18/126		Cspo	NT	III-A	0		0		0		1	Chr	0		0		0	0	Cas10_0_IIIA, Csm2_0_IIIA, Csm3_0_IIIA, Csm4_0_IIIA, Csm3_1_IIID, Cas6_0_I-III, Cas3_1_I, Cas3_1_I, Cas3_1_I, Cas3_0_I	5	26	17	0	0	9	8	209	42	0.529412	0.200957	153	153	49		153	0
GCF_011020695.1	Clostridium sporogenes IFR 18/124		Cspo	NT	III-A	0		0		0		1	Chr	0		0		0	0	Cas3_1_I, Csm3_0_IIIA, Cas10_0_IIIA, Csm3_1_IIID, Csm4_0_IIIA, Csm2_0_IIIA, Cas6_0_I-III, Cas3_1_I, Cas3_1_I, Cas3_0_I	5	28	17	0	0	9	8	209	42	0.529412	0.200957	31	31	11		31	0
GCF_011020715.1	Clostridium sporogenes IFR 18/123		Cspo	NT	III-A	0		0		0		1	Chr	0		0		0	0	Cas3_1_I, Csm2_0_IIIA, Cas10_0_IIIA, Csm3_0_IIIA, Csm4_0_IIIA, Csm3_1_IIID, Cas6_0_I-III, Cas3_0_I	7	31	17	0	0	9	8	209	42	0.529412	0.200957	31	31	11		31	0
GCF_011020755.1	Clostridium sporogenes IFR 18/122		Cspo	NT	OA	0		0		0		0		0		0		1	0	Cas3_0_I, Cas3_1_I	6	23	18	0	0	14	4	247	21	0.777778	0.0850202	50	50	23		50	0
GCF_011020765.1	Clostridium sporogenes IFR 18/121		Cspo	NT	III-A	0		0		0		1	Chr	0		0		0	0	Cas3_1_I, Cas6_0_I-III, Csm4_0_IIIA, Csm2_0_IIIA, Cas10_0_IIIA, Csm3_1_IIID, Csm3_0_IIIA, Cas3_1_I, Cas3_1_I, Cas3_0_I	5	26	17	0	0	9	8	209	42	0.529412	0.200957	153	153	49		153	0
GCF_011020955.1	Clostridium sporogenes IFR 18/106		Cspo	B2	I-B*	0		1	EC	0		0		0		0		0	0	Cas5_1_IB, Cas7_3_IB, Cas3_1_I, Cas3_0_I	8	42	38	0	0	22	16	351	98	0.578947	0.279202	227	219	89	142	77	0.648402
GCF_011021035.1	Clostridium sporogenes IFR 18/103		Cspo	NT	OA	0		0		0		0		0		0		1	0	No cas	4	12	5	0	0	2	3	22	20	0.4	0.909091	345	215	73	4	211	0.0186047
GCF_011021155.1	Clostridium sporogenes IFR 18/102		Cspo	NT	NC	0		0		0		0		0		0		0	1	Cas3_1_I, Cas3_0_I	3	5	0	0	0	0	0	0	0	0	0	642	619	208		619	0
GCF_011021165.1	Clostridium sporogenes IFR 18/101		Cspo	NT	NC	0		0		0		0		0		0		0	1	Cas3_1_I, Cas3_1_I, Cas3_0_I, Cas3_1_I	2	4	0	0	0	0	0	0	0	0	0	642	619	208		619	0
GCF_011021195.1	Clostridium sporogenes IFR 18/100		Cspo	NT	NC	0		0		0		0		0		0		0	1	Cas3_1_I, Csa5_0_IA, Cas3_0_I	1	3	0	0	0	0	0	0	0	0	0	677	649	216		649	0
GCF_011021225.1	Clostridium sporogenes IFR 18/098		Cspo	NT	NC	0		0		0		0		0		0		0	1	Cas3_1_I, Cas3_1_I, Cas3_1_I, Cas3_0_I	0	0	0	0	0	0	0	0	0	0	0	670	641	213		641	0
GCF_011021635.1	Clostridium sporogenes IFR 18/077		Cspo	NT	OA	0		0		0		0		0		0		1	0	Cas3_1_I	6	22	18	0	0	14	4	247	21	0.777778	0.0850202	74	74	35		74	0
GCF_011021785.1	Clostridium sporogenes IFR 18/075		Cspo	NT	NC	0		0		0		0		0		0		0	1	Cas3_0_I, Cas3_1_I, Cas3_1_I, Cas3_1_I, Cas10_1_IIIB	6	8	0	0	0	0	0	0	0	0	0	216	210	74		210	0
GCF_011021815.1	Clostridium sporogenes IFR 18/074		Cspo	NT	NC	0		0		0		0		0		0		0	1	Cas3_1_I, Cas3_1_I, Cas3_1_I, Cas3_0_I, Cas10_1_IIIB	6	9	0	0	0	0	0	0	0	0	0	210	210	74		210	0
GCF_011021855.1	Clostridium sporogenes IFR 18/073		Cspo	NT	OA	0		0		0		0		0		0		1	0	Cas3_1_I, Cas3_0_I	5	13	5	0	0	2	3	20	18	0.4	0.9	348	225	75		225	0
GCF_011021875.1	Clostridium sporogenes IFR 18/072		Cspo	NT	NC	0		0		0		0		0		0		0	1	Cas3_1_I, Cas3_1_I, Cmr5_0_IIIC, Csa5_0_IA, Cas3_1_I, Cas3_0_I	3	3	0	0	0	0	0	0	0	0	0	419	408	156	65	343	0.159314
GCF_011021995.1	Clostridium sporogenes IFR 18/058		Cspo	NT	OA	0		0		0		0		0		0		1	0	Cas3_1_I	2	8	5	0	0	2	3	20	18	0.4	0.9	419	290	69		290	0
GCF_011022115.1	Clostridium sporogenes BL81/18B		Cspo	B2	I-B*	0		1	EC	0		0		0		0		0	0	Cas3_1_I, Cas7_3_IB, Cas5_1_IB, Cas3_0_I	9	41	30	0	0	18	12	285	30	0.6	0.105263	231	225	89	148	77	0.657778
GCF_013867655.1	Clostridium sporogenes 10385		Cspo	NT	III-B	0		0		0		0		1	Chr	0		0	0	Cas3_1_I, Cas6_0_I-III, Cmr6_0_IIIB, Cmr3_0_IIIB, Cmr4_0_IIIB, Cas10_0_IIIB, Cmr5_0_IIIB	9	25	13	7	0.538462	5	8	74	1	0.384615	0.0135135	306	303	115		303	0
GCF_014805065.1	Clostridium botulinum DFPST012		G1	B7	I-B*/III-D	0		1	EC	0		0		0		1	Chr	0	0	Cas5_1_IB, Cas6_0_I-III, Cas7_3_IB, Cas3_1_I, Cas6_0_I-III, Csm3_0_IIIAD, Csm3_0_IIID, Csx10_0_IIID, Cas10_0_III	10	45	33	0	0	18	15	307	86	0.545455	0.28013	255	254	106	60	194	0.23622
GCF_014805085.1	Clostridium botulinum DFPST0041		G1	B1	I-B/III-B	1	Chr	0		0		0		1	Chr	0		0	0	Cas5_1_IB, Cas6_0_I-III, Cas10_0_IIIB, Cmr3_0_IIIB, Cmr4_0_IIIB, Cmr6_0_IIIB, Cas6_0_I-III, Cas8b_0_IB, Cas7_3_IB, Cmr5_0_IIIB, Cas3_0_I, Cas4_0_I-II, Cas1_0_I-II-III, Cas2_0_I-II-III-V	12	102	97	9	0.0927835	79	18	1327	80	0.814433	0.0602864	200	200	87	160	40	0.8
GCF_014805095.1	Clostridium botulinum DFPST007		G1	B7	I-B*/III-D	0		1	EC	0		0		0		1	Chr	0	0	Csm3_0_IIIAD, Csm3_0_IIID, Csx10_0_IIID, Cas10_0_III, Cas6_0_I-III, Cas3_1_I, Cas5_1_IB, Cas6_0_I-III, Cas7_3_IB	7	41	33	0	0	18	15	307	86	0.545455	0.28013	256	255	108	60	195	0.235294
GCF_014805105.1	Clostridium botulinum DFPST011		G1	B7	I-B*/III-D	0		1	EC	0		0		0		1	Chr	0	0	Cas3_1_I, Cas3_1_I, Cas7_3_IB, Cas6_0_I-III, Cas5_1_IB, Cas3_1_I, Cas6_0_I-III, Cas10_0_III, Csm3_0_IIIAD, Csm3_0_IIID, Csx10_0_IIID, Cas3_0_I	11	49	36	0	0	19	17	314	93	0.527778	0.296178	258	258	110	61	197	0.236434
GCF_014805145.1	Clostridium botulinum DFPST0016		G1	B7	I-B*/III-D	0		1	EC	0		0		0		1	Chr	0	0	Csm3_0_IIIAD, Csm3_0_IIID, Csx10_0_IIID, Cas10_0_III, Cas6_0_I-III, Cas3_1_I, Cas7_3_IB, Cas6_0_I-III, Cas5_1_IB	10	48	36	0	0	19	17	314	93	0.527778	0.296178	256	256	109	61	195	0.238281
GCF_014805165.1	Clostridium botulinum DFPST005		G1	B1	I-B*/III-D	0		1	EC	0		0		0		1	Chr	0	0	Cas6_0_I-III, Cas10_0_III, Csx10_0_IIID, Csm3_0_IIID, Csm3_0_IIIAD, Cas7_3_IB, Cas5_1_IB, Cas6_0_I-III	9	49	38	0	0	19	19	314	93	0.5	0.296178	292	292	121	57	235	0.195205
GCF_014805185.1	Clostridium botulinum DFPST0006		G1	B1	I-B*/III-D	0		1	Chr	0		0		0		1	Chr	0	0	Cas3_1_I, Cas6_0_I-III, Cas7_3_IB, Cas5_1_IB, Cas10_0_III, Cas6_0_I-III, Csx10_0_IIID, Csm3_0_IIID, Csm3_0_IIIAD	9	48	38	0	0	19	19	314	93	0.5	0.296178	253	253	107		253	0
GCF_014805195.1	Clostridium botulinum DFPST002		G1	B1	I-B*/III-D	0		1	EC	0		0		0		1	Chr	0	0	Cas6_0_I-III, Csx10_0_IIID, Csm3_0_IIID, Csm3_0_IIIAD, Cas10_0_III, Cas3_1_I, Cas3_0_I, Cas5_1_IB, Cas7_3_IB, Cas6_0_I-III	9	49	38	0	0	19	19	314	93	0.5	0.296178	250	250	105	58	192	0.232
GCF_014805215.1	Clostridium botulinum DFPST003		G1	B1	I-B*/III-D	0		1	EC	0		0		0		1	Chr	0	0	Csm3_0_IIID, Csm3_0_IIIAD, Csx10_0_IIID, Cas10_0_III, Cas6_0_I-III, Cas6_0_I-III, Cas7_3_IB, Cas5_1_IB	11	51	38	0	0	19	19	314	93	0.5	0.296178	253	253	93	169	84	0.667984
GCF_014805235.1	Clostridium botulinum KM25		G1	B1	I-B*	0		1	EC	0		0		0		0		0	0	Cas6_0_I-III, Cas7_3_IB, Cas5_1_IB	8	55	47	12	0.255319	21	26	263	94	0.446809	0.357414	314	314	110	168	146	0.535032
GCF_014805255.1	Clostridium botulinum DFSPT001		G1	B7	I-B*/III-D	0		1	EC	0		0		0		1	Chr	0	0	Csm3_0_IIIAD, Csx10_0_IIID, Cas6_0_I-III, Cas10_0_III, Csm3_0_IIID, Cas3_1_I, Cas7_3_IB, Cas5_1_IB, Cas6_0_I-III	7	44	36	0	0	19	17	314	93	0.527778	0.296178	254	253	105	59	194	0.233202
GCF_014805275.1	Clostridium botulinum DFPST0017		G1	B1	I-B*/III-D	0		1	EC	0		0		0		1	Chr	0	0	Csm3_0_IIIAD, Csm3_0_IIID, Cas10_0_III, Csx10_0_IIID, Cas6_0_I-III, Cas6_0_I-III, Cas7_3_IB, Cas5_1_IB	10	50	38	0	0	19	19	314	93	0.5	0.296178	252	252	105	58	194	0.230159
GCF_014805305.1	Clostridium botulinum 2015006229-DFPST		Cspo	B1	I-B/I-B*	1	EC	1	EC	0		0		0		0		0	0	Cas6_0_I-III, Cas3_0_I, Cas2_0_I-II-III-V, Cas4_0_I-II, Cas8b_0_IB, Cas7_3_IB, Cas5_1_IB, Cas1_0_I-II-III, Cas3_0_I, Csa5_0_IA, Cas3_1_I, Cas3_1_I, Cas3_1_I, Cas10_1_IIIB, Cas6_0_I-III, Cas7_3_IB, Cas5_1_IB	14	97	78	34	0.435897	49	29	789	135	0.628205	0.171103	172	149	65	140	9	0.939597
GCF_014872905.1	Clostridium botulinum SBPRU-0556		G1	B3, F8	I-B*	0		1	EC	0		0		0		0		0	0	Cas6_0_I-III, Cas7_3_IB, Cas5_1_IB, Cas3_1_I	7	53	42	22	0.52381	12	30	137	77	0.285714	0.562044	515	501	202	50	451	0.0998004
GCF_902373725.1	Clostridium sporogenes MGYG-HGUT-01309		Cspo	NT	I-B	1	Chr	0		0		0		0		0		0	0	Cas4_0_I-II, Cas3_0_I, Cas5_0_IB, Cas1_0_I-II-III, Cas6_0_I-III, Cas8a1_0_IB, Cas7_1_IB, Cas2_0_I-II-III-V	2	40	38	0	0	11	27	342	112	0.289474	0.327485	58	58	30		58	0
GCF_902386235.1	Clostridium botulinum MGYG-HGUT-02355		G1	A2	NC	0		0		0		0		0		0		0	1	No cas	2	4	0	0	0	0	0	0	0	0	0	55	55	25		55	0

## Sheet: Supplementary Table 2
assembly	contig	contig_len	contig_gc	rfPlasmid	votes_chromosomal	votes_plasmid	bont_nident_pident	Cmr6_0_IIIB_Chr	Cmr4_0_IIIB_Chr	Cmr3_0_IIIB_Chr	Cas10_1_IIIB_Chr	Cas6_0_I-III_Chr	Cmr5_0_IIIB_Chr	Cmr3_1_IIIB_Chr	Cas10_0_IIIB_Chr	Cmr1_0_IIIB_Chr	Cas5_1_IB_EC	Cas6_0_I-III_EC	Cas7_3_IB_EC	Cas10_0_III_Chr	Csx10_0_IIID_Chr	Csm3_0_IIIAD_Chr	Csm3_0_IIID_Chr	Csm3_1_IIIAD_Chr	Cas3_1_I_Chr	Cas3_0_I_Chr	Cas1_0_I-II-III_Chr	Cas4_0_I-II_Chr	Cas5_1_IB_Chr	Cas7_3_IB_Chr	Cas8b_0_IB_Chr	Cas2_0_I-II-III-V_Chr	Cas5_0_IB_Chr	Cas8a1_0_IB_Chr	Cas7_1_IB_Chr	Cas1_0_I-II-III-V_Chr	Csm2_1_IIIA_Chr	Csm5_0_IIIA_Chr	Csm4_0_IIIA_Chr	Csm3_0_IIIA_Chr	Cas10_0_IIIA_Chr	Csa5_0_IA_Chr	Cas3_0_I_EC	Cas2_0_I-II-III-V_EC	Cas4_0_I-II_EC	Cas8b_0_IB_EC	Cas1_0_I-II-III_EC	Cas3_1_I_EC	Csa5_0_IA_EC
GCF_000829015.1	NZ_AP014696.1	3901300	28.27	Chr	0.8858	0.1142	X_1305_99.923	1	1	1	0	1	1	0	1	0	0	0	0	0	0	0	0	0	0	1	1	1	1	1	1	1	0	0	0	0	0	0	0	0	0	0	0	0	0	0	0	0	0
GCF_016838665.1	NZ_CP069280.1	4090796	28.15	Chr	0.8588	0.1412	FA_1288_100.0, B2_1289_99.845
GCF_000769495.1	NZ_JSCF01000006.1	50355	27.16	EC	0.256	0.744	FA_1288_100.0
GCF_000711105.1	NZ_AUZC01000009.1	957457	27.75	Chr	0.7894	0.2106	F8_1281_100.0
GCF_014872905.1	NZ_JAAILF010000014.1	110766	28.62	Chr	0.717	0.283	F8_1281_100.0
GCF_000439815.2	NZ_AOSX01000021.1	246124	25.52	EC	0.0344	0.9656	F5_1277_100.0	0	0	0	0	0	0	0	0	0	1	1	1	0	0	0	0	0	0	0	0	0	0	0	0	0	0	0	0	0	0	0	0	0	0	0	0	0	0	0	0	0	0
GCF_001921985.1	NZ_CP013710.1	244784	25.57	EC	0.031	0.969	F5_1277_100.0	0	0	0	0	0	0	0	0	0	1	1	1	0	0	0	0	0	0	0	0	0	0	0	0	0	0	0	0	0	0	0	0	0	0	0	0	0	0	0	0	0	0
GCF_002103825.1	NZ_MWIY01000007.1	243777	25.55	EC	0.035	0.965	F5_1277_100.0	0	0	0	0	0	0	0	0	0	1	1	1	0	0	0	0	0	0	0	0	0	0	0	0	0	0	0	0	0	0	0	0	0	0	0	0	0	0	0	0	0	0
GCF_002103885.1	NZ_MWJA01000006.1	202827	25.44	EC	0.0348	0.9652	F5_1277_100.0	0	0	0	0	0	0	0	0	0	1	1	1	0	0	0	0	0	0	0	0	0	0	0	0	0	0	0	0	0	0	0	0	0	0	0	0	0	0	0	0	0	0
GCF_002866045.1	NZ_CP014152.1	241076	25.56	EC	0.0334	0.9666	F5_1277_100.0	0	0	0	0	0	0	0	0	0	1	1	1	0	0	0	0	0	0	0	0	0	0	0	0	0	0	0	0	0	0	0	0	0	0	0	0	0	0	0	0	0	0
GCF_001574095.1	NZ_LFQZ01000124.1	1102	25.5	Chr	0.5682	0.4318	F4_367_100.0
GCF_001574095.1	NZ_LFQZ01000139.1	999	29.73	Chr	0.5188	0.4812	F4_244_100.0
GCF_001574095.1	NZ_LFQZ01000203.1	583	26.07	Chr	0.5574	0.4426	F4_191_98.964
GCF_000439815.2	NZ_AOSX01000018.1	2040448	28.33	Chr	0.898	0.102	F4_1277_100.0
GCF_001573905.1	NZ_LFPO01000008.1	155964	27.15	Chr	0.6114	0.3886	F4_1277_100.0
GCF_001574055.1	NZ_LFPV01000008.1	159769	26.94	Chr	0.6134	0.3866	F4_1277_100.0
GCF_001921905.1	NZ_CP013686.1	3957628	28.19	Chr	0.8794	0.1206	F4_1277_100.0	0	0	0	0	1	0	0	0	0	0	0	0	0	0	0	0	0	0	0	0	0	0	0	0	0	0	0	0	0	1	1	1	1	1	0	0	0	0	0	0	0	0
GCF_002103875.1	NZ_MWIZ01000001.1	1547032	27.94	Chr	0.8592	0.1408	F4_1277_100.0	0	0	0	0	1	0	0	0	0	0	0	0	1	1	1	1	0	0	1	0	0	0	0	0	1	1	0	1	0	0	0	0	0	0	0	0	0	0	0	0	0	0
GCF_001921965.1	NZ_CP013705.1	3994274	28.2	Chr	0.8766	0.1234	F3_1279_100.0
GCF_001573255.1	NZ_LFON01000008.1	171021	25.49	EC	0.0282	0.9718	F2_1277_99.766, B5_1287_99.69	0	0	0	0	0	0	0	0	0	1	1	1	0	0	0	0	0	0	0	0	0	0	0	0	0	0	0	0	0	0	0	0	0	0	0	0	0	0	0	0	0	0
GCF_000171075.1	NZ_ABDP01000023.1	68459	26.72	EC	0.1594	0.8406	F2_1277_99.766
GCF_000017065.1	NC_009699.1	3995387	28.31	Chr	0.8824	0.1176	F1_1277_100.0	1	1	0	0	1	1	1	1	1	0	0	0	0	0	0	0	0	0	0	0	0	0	0	0	0	0	0	0	0	0	0	0	0	0	0	0	0	0	0	0	0	0
GCF_000986925.1	NZ_LBFH01000025.1	710807	27.98	Chr	0.765	0.235	F1_1277_100.0
GCF_001573665.1	NZ_LFPF01000007.1	288740	28.34	Chr	0.7084	0.2916	F1_1277_100.0
GCF_004120535.1	NZ_SCKF01000025.1	131316	25.65	EC	0.0258	0.9742	B7_1291_100.0	0	0	0	0	0	0	0	0	0	1	1	1	0	0	0	0	0	0	0	0	0	0	0	0	0	0	0	0	0	0	0	0	0	0	0	0	0	0	0	0	0	0
GCF_014805065.1	NZ_JACBBC010000012.1	52692	24.98	EC	0.0414	0.9586	B7_1291_100.0
GCF_014805095.1	NZ_JACBDD010000011.1	52799	24.99	EC	0.0418	0.9582	B7_1291_100.0
GCF_014805105.1	NZ_JACBBN010000024.1	55118	25.31	EC	0.0436	0.9564	B7_1291_100.0
GCF_014805145.1	NZ_JACBBO010000008.1	127955	25.49	EC	0.0248	0.9752	B7_1291_100.0	0	0	0	0	0	0	0	0	0	1	1	1	0	0	0	0	0	0	0	0	0	0	0	0	0	0	0	0	0	0	0	0	0	0	0	0	0	0	0	0	0	0
GCF_014805255.1	NZ_JACBEL010000011.1	52799	24.99	EC	0.0418	0.9582	B7_1291_100.0
GCF_000503815.1	NZ_BA000059.1	185297	25.92	EC	0.024	0.976	B6_1291_100.0
GCF_001573705.1	NZ_LFPH01000007.1	227458	25.43	EC	0.025	0.975	B6_1290_99.923	0	0	0	0	0	0	0	0	0	1	1	1	0	0	0	0	0	0	0	0	0	0	0	0	0	0	0	0	0	0	0	0	0	0	0	0	0	0	0	0	0	0
GCF_001573755.1	NZ_LFPJ01000009.1	226294	25.4	EC	0.0244	0.9756	B6_1290_99.923	0	0	0	0	0	0	0	0	0	1	1	1	0	0	0	0	0	0	0	0	0	0	0	0	0	0	0	0	0	0	0	0	0	0	0	0	0	0	0	0	0	0
GCF_002865785.1	NZ_CP013700.1	267642	25.43	EC	0.0238	0.9762	B6_1290_99.923	0	0	0	0	0	0	0	0	0	1	1	1	0	0	0	0	0	0	0	0	0	0	0	0	0	0	0	0	0	0	0	0	0	0	0	0	0	0	0	0	0	0
GCF_001573775.1	NZ_LFPK01000006.1	266275	25.71	EC	0.031	0.969	B6_1143_99.738	0	0	0	0	0	0	0	0	0	1	1	1	0	0	0	0	0	0	0	0	0	0	0	0	0	0	0	0	0	0	0	0	0	0	0	0	0	0	0	0	0	0
GCF_001921945.1	NZ_CP013684.1	266230	25.56	EC	0.0238	0.9762	B6_1108_99.73	0	0	0	0	0	0	0	0	0	1	1	1	0	0	0	0	0	0	0	0	0	0	0	0	0	0	0	0	0	0	0	0	0	0	0	0	0	0	0	0	0	0
GCF_001573325.1	NZ_LFOP01000058.1	19989	26.73	EC	0.4534	0.5466	B5_945_98.131
GCF_001573335.1	NZ_LFOQ01000060.1	9402	24.96	EC	0.218	0.782	B5_945_98.131
GCF_001573375.1	NZ_LFOS01000045.1	17850	26.46	EC	0.4392	0.5608	B5_945_98.131
GCF_001573395.1	NZ_LFOR01000014.1	82356	28.57	Chr	0.7624	0.2376	B5_945_98.131
GCF_000730785.1	NZ_JFGG01000022.1	27015	26.8	Chr	0.5026	0.4974	B5_658_98.356
GCF_000730965.1	NZ_JFFZ01000435.1	1554	24.52	EC	0.4014	0.5986	B5_514_99.037
GCF_000730965.1	NZ_JFFZ01000347.1	3380	24.11	EC	0.2352	0.7648	B5_322_97.872
GCF_000730965.1	NZ_JFFZ01000490.1	1725	27.07	EC	0.4146	0.5854	B5_248_96.875
GCF_000171075.1	NZ_ABDP01000018.1	84347	24.49	EC	0.02	0.98	B5_1287_99.69	0	0	0	0	0	0	0	0	0	1	1	1	0	0	0	0	0	0	0	0	0	0	0	0	0	0	0	0	0	0	0	0	0	0	0	0	0	0	0	0	0	0
GCF_011020205.1	NZ_SXAL01000047.1	404	28.47	EC	0.4492	0.5508	B4_134_100.0
GCF_001573555.1	NZ_LFQV01000032.1	35639	24.62	EC	0.127	0.873	B3_1291_100.0
GCF_009938935.1	NZ_RWKK01000048.1	17051	24.21	EC	0.0966	0.9034	B3_1291_100.0
GCF_009939325.1	NZ_RWKL01000030.1	47481	26.21	EC	0.3626	0.6374	B3_1291_100.0
GCF_009939345.1	NZ_RWKN01000018.1	90093	26.54	EC	0.4324	0.5676	B3_1291_100.0
GCF_010078315.1	NZ_RWKM01000027.1	47588	26.18	EC	0.3628	0.6372	B3_1291_100.0
GCF_014872905.1	NZ_JAAILF010000041.1	26639	24.21	EC	0.07	0.93	B3_1269_98.296
GCF_003014955.1	NZ_PYBM01000039.1	2612	23.7	EC	0.3278	0.6722	B2_792_99.0, B7_72_88.889
GCF_003014955.1	NZ_PYBM01000038.1	2624	25.46	EC	0.351	0.649	B2_337_100.0
GCF_011019105.1	NZ_SXCS01000011.1	114751	24.81	EC	0.0322	0.9678	B2_1291_100.0
GCF_011019695.1	NZ_SXFU01000017.1	75323	24.64	EC	0.038	0.962	B2_1291_100.0	0	0	0	0	0	0	0	0	0	1	0	1	0	0	0	0	0	0	0	0	0	0	0	0	0	0	0	0	0	0	0	0	0	0	0	0	0	0	0	0	0	0
GCF_011019725.1	NZ_SXFT01000027.1	58077	24.67	EC	0.0438	0.9562	B2_1291_100.0
GCF_011019925.1	NZ_SXGF01000018.1	75213	24.65	EC	0.0378	0.9622	B2_1291_100.0	0	0	0	0	0	0	0	0	0	1	0	1	0	0	0	0	0	0	0	0	0	0	0	0	0	0	0	0	0	0	0	0	0	0	0	0	0	0	0	0	0	0
GCF_011020955.1	NZ_SXCU01000021.1	81416	24.5	EC	0.026	0.974	B2_1291_100.0	0	0	0	0	0	0	0	0	0	1	0	1	0	0	0	0	0	0	0	0	0	0	0	0	0	0	0	0	0	0	0	0	0	0	0	0	0	0	0	0	0	0
GCF_011022115.1	NZ_SXAM01000028.1	47890	24.89	EC	0.0656	0.9344	B2_1291_100.0
GCF_000710975.1	NZ_AUYV01000008.1	2732590	27.9	Chr	0.8526	0.1474	B2_1290_99.923	0	0	0	0	1	0	0	0	0	0	0	0	0	0	0	0	0	0	1	1	1	1	1	1	1	0	0	0	0	0	0	0	0	0	0	0	0	0	0	0	0	0
GCF_000711065.1	NZ_AUYU01000008.1	2786970	27.93	Chr	0.855	0.145	B2_1289_99.845
GCF_000711095.1	NZ_AUYY01000008.1	2837736	27.91	Chr	0.851	0.149	B2_1289_99.845	1	1	0	1	1	1	1	0	1	0	0	0	0	0	0	0	0	0	0	0	0	0	0	0	0	0	0	0	0	0	0	0	0	0	0	0	0	0	0	0	0	0
GCF_000769495.1	NZ_JSCF01000105.1	28306	25.09	EC	0.1508	0.8492	B2_1289_99.845
GCF_001273165.1	NZ_LGIH01000009.1	2083105	27.86	Chr	0.8272	0.1728	B2_1289_99.845
GCF_001273275.1	NZ_LGIL01000001.1	729965	27.6	Chr	0.7064	0.2936	B2_1289_99.845
GCF_001573235.1	NZ_LFOL01000033.1	33556	24.82	EC	0.136	0.864	B2_1289_99.845
GCF_002103985.1	NZ_MWJF01000015.1	109052	27.66	Chr	0.5994	0.4006	B2_1289_99.845
GCF_000710985.1	NZ_AUYX01000009.1	2203691	28	Chr	0.829	0.171	B2_1288_99.768	1	1	0	0	1	1	1	1	1	0	0	0	0	0	0	0	0	0	0	0	0	0	0	0	0	0	0	0	0	0	0	0	0	0	0	0	0	0	0	0	0	0
GCF_000830755.1	NZ_JXMY01000050.1	46811	25.87	EC	0.2998	0.7002	B2_1288_99.768
GCF_002865745.1	NZ_CP013843.1	3945134	28.24	Chr	0.88	0.12	B2_1286_99.613	1	1	0	0	1	1	1	1	0	0	0	0	0	0	0	0	1	0	0	0	0	0	0	0	0	0	0	0	0	0	0	0	0	0	0	0	0	0	0	0	0	0
GCF_003994935.1	NZ_LNSX01000002.1	3648522	28.02	Chr	0.8714	0.1286	B2_1286_99.613	1	1	1	1	1	1	0	0	0	0	0	0	0	0	0	0	0	0	0	0	0	0	0	0	0	0	0	0	0	0	0	0	0	0	0	0	0	0	0	0	0	0
GCF_002024395.1	NZ_LIIR01000030.1	29466	24.9	EC	0.101	0.899	B2_1285_99.535
GCF_002103805.1	NZ_MWIW01000001.1	1123821	27.49	Chr	0.7548	0.2452	B2_1285_99.535
GCF_002103855.1	NZ_MWIX01000003.1	583191	27.79	Chr	0.7118	0.2882	B2_1285_99.535
GCF_002865885.1	NZ_CP013850.1	4051146	28.22	Chr	0.8776	0.1224	B2_1285_99.535	0	0	0	0	1	0	0	0	0	0	0	0	0	0	0	0	0	0	0	0	0	0	0	0	0	0	0	0	0	1	1	1	1	1	0	0	0	0	0	0	0	0
GCF_002866125.1	NZ_CP014219.1	3959509	28.16	Chr	0.8758	0.1242	B2_1285_99.535	0	0	0	0	1	0	0	0	0	0	0	0	0	0	0	0	0	0	0	0	0	0	0	0	0	0	0	0	0	1	1	1	1	1	0	0	0	0	0	0	0	0
GCF_002866225.1	NZ_CP014174.1	4029015	28.19	Chr	0.8744	0.1256	B2_1285_99.535	0	0	0	0	1	0	0	0	0	0	0	0	0	0	0	0	0	0	0	0	0	0	0	0	0	0	0	0	0	1	1	1	1	1	0	0	0	0	0	0	0	0
GCF_000711115.1	NZ_AUYZ01000011.1	266695	25.55	EC	0.033	0.967	B2_1283_99.38	0	0	0	0	0	0	0	0	0	1	1	1	0	0	0	0	0	0	0	0	0	0	0	0	0	0	0	0	0	0	0	0	0	0	0	0	0	0	0	0	0	0
GCF_011020205.1	NZ_SXAL01000020.1	15123	24.26	EC	0.1654	0.8346	B2_1283_99.38
GCF_000876495.2	NZ_JXSU01000010.1	250014	25.53	EC	0.0328	0.9672	B2_1264_97.909	0	0	0	0	0	0	0	0	0	1	1	1	0	0	0	0	0	0	0	0	0	0	0	0	0	0	0	0	0	0	0	0	0	0	0	0	0	0	0	0	0	0
GCF_000019305.1	NC_010379.1	148780	25.36	EC	0.007	0.993	B1_1291_100.0	0	0	0	0	0	0	0	0	0	1	1	1	0	0	0	0	0	0	0	0	0	0	0	0	0	0	0	0	0	0	0	0	0	0	0	0	0	0	0	0	0	0
GCF_014805165.1	NZ_JACBDM010000010.1	44044	25.23	EC	0.0618	0.9382	B1_1291_100.0
GCF_014805195.1	NZ_JACBEG010000008.1	145660	25.39	EC	0.009	0.991	B1_1291_100.0	0	0	0	0	0	0	0	0	0	1	1	1	0	0	0	0	0	0	0	0	0	0	0	0	0	0	0	0	0	0	0	0	0	0	0	0	0	0	0	0	0	0
GCF_014805215.1	NZ_JACBEF010000008.1	251369	25.52	EC	0.0186	0.9814	B1_1291_100.0	0	0	0	0	0	0	0	0	0	1	1	1	0	0	0	0	0	0	0	0	0	0	0	0	0	0	0	0	0	0	0	0	0	0	0	0	0	0	0	0	0	0
GCF_014805275.1	NZ_JACBEH010000008.1	148857	25.36	EC	0.0074	0.9926	B1_1291_100.0	0	0	0	0	0	0	0	0	0	1	1	1	0	0	0	0	0	0	0	0	0	0	0	0	0	0	0	0	0	0	0	0	0	0	0	0	0	0	0	0	0	0
GCF_014805235.1	NZ_JACBDN010000005.1	251804	25.52	EC	0.0194	0.9806	B1_1290_99.923	0	0	0	0	0	0	0	0	0	1	1	1	0	0	0	0	0	0	0	0	0	0	0	0	0	0	0	0	0	0	0	0	0	0	0	0	0	0	0	0	0	0
GCF_001886775.1	NZ_CP013241.1	235650	25.73	EC	0.0278	0.9722	B1_1288_99.768	0	0	0	0	0	0	0	0	0	1	1	1	0	0	0	0	0	0	0	0	0	0	0	0	0	0	0	0	0	0	0	0	0	0	0	0	0	0	0	0	0	0
GCF_001889325.1	NZ_CP013243.1	4393047	28.02	Chr	0.8384	0.1616	B1_1288_99.768	0	0	0	0	1	0	0	0	0	0	0	0	0	0	0	0	0	0	1	1	1	1	1	0	1	1	1	1	0	0	0	0	0	0	0	0	0	0	0	0	0	0
GCF_014805305.1	NZ_JACBEM010000058.1	23769	26.2	EC	0.1816	0.8184	B1_1288_99.768
GCF_001573485.1	NZ_LFOX01000009.1	211517	27.74	Chr	0.6204	0.3796	B1_1282_99.303
GCF_002103975.1	NZ_MWJE01000046.1	41574	25.26	EC	0.1864	0.8136	B1_1282_99.303	0	0	0	0	0	0	0	0	0	0	1	0	0	0	0	0	0	0	0	0	0	0	0	0	0	0	0	0	0	0	0	0	0	0	0	0	0	0	0	0	0	0
GCF_003610755.1	NZ_QRAB01000001.1	1288732	27.52	Chr	0.7552	0.2448	B1_1282_99.303
GCF_014805085.1	NZ_JACBCU010000001.1	2832195	27.87	Chr	0.8416	0.1584	B1_1282_99.303	1	1	1	0	1	1	0	1	0	0	0	0	0	0	0	0	0	0	1	1	1	1	1	1	1	0	0	0	0	0	0	0	0	0	0	0	0	0	0	0	0	0
GCF_014805185.1	NZ_JACBDK010000002.1	572807	27.49	Chr	0.5186	0.4814	B1_1271_100.0	0	0	0	0	1	0	0	0	0	0	0	0	0	0	0	0	0	0	0	0	0	1	1	0	0	0	0	0	0	0	0	0	0	0	0	0	0	0	0	0	0	0
GCF_000253195.1	NC_017299.1	3919740	28.21	Chr	0.8704	0.1296	A5_1296_100.0, B2_828_98.925	1	1	0	0	1	1	1	1	1	0	0	0	0	0	0	0	0	0	0	0	0	0	0	0	0	0	0	0	0	0	0	0	0	0	0	0	0	0	0	0	0	0
GCF_002024445.1	NZ_LIIS01000003.1	820215	27.55	Chr	0.6858	0.3142	A5_1296_100.0, B2_828_98.925
GCF_002024385.1	NZ_LIIV01000006.1	956560	27.46	Chr	0.7188	0.2812	A5_1294_99.846, B3_831_99.283	0	0	0	0	1	0	0	0	0	0	0	0	0	0	0	0	0	0	0	0	0	0	0	0	0	0	0	0	0	0	0	1	1	1	0	0	0	0	0	0	0	0
GCF_002024465.1	NZ_LIIW01000032.1	60921	25.37	EC	0.059	0.941	A5_1294_99.846, B2_827_98.805
GCF_000020345.1	NC_012654.1	270022	25.6	EC	0.037	0.963	A4_1296_100.0, B5_1291_100.0
GCF_003345335.1	NZ_CP031095.1	270024	25.6	EC	0.0364	0.9636	A4_1296_100.0, B5_1291_100.0
GCF_000019545.1	NC_010418.1	266785	25.64	EC	0.0198	0.9802	A3_1292_100.0	0	0	0	0	0	0	0	0	0	1	1	1	0	0	0	0	0	0	0	0	0	0	0	0	0	0	0	0	0	0	0	0	0	0	0	0	0	0	0	0	0	0
GCF_001574175.1	NZ_LFRA01000022.1	37911	25.59	EC	0.0802	0.9198	A3_1290_99.845
GCF_001574225.1	NZ_LFRB01000052.1	12400	25.02	EC	0.2144	0.7856	A3_1290_99.845
GCF_001889365.1	NZ_CP013296.1	4235583	28.24	Chr	0.8664	0.1336	A3_1290_99.845
GCF_001921925.1	NZ_CP013681.1	4217365	28.24	Chr	0.8668	0.1332	A3_1290_99.845
GCF_002103795.1	NZ_MWIV01000007.1	238810	25.48	EC	0.0284	0.9716	A3_1290_99.845	0	0	0	0	0	0	0	0	0	1	1	1	0	0	0	0	0	0	0	0	0	0	0	0	0	0	0	0	0	0	0	0	0	0	0	0	0	0	0	0	0	0
GCF_000022765.1	NC_012563.1	4155278	28.21	Chr	0.8732	0.1268	A2_1296_100.0
GCF_000439815.2	NZ_AOSX01000029.2	946263	27.65	Chr	0.7626	0.2374	A2_1296_100.0
GCF_001573825.1	NZ_LFPL01000004.1	194420	28.3	Chr	0.707	0.293	A2_1296_100.0
GCF_001573885.1	NZ_LFPN01000009.1	172767	29.05	Chr	0.7962	0.2038	A2_1296_100.0
GCF_001573905.1	NZ_LFPO01000036.1	19147	28.16	Chr	0.6122	0.3878	A2_1296_100.0
GCF_001573955.1	NZ_LFPQ01000006.1	274519	28	Chr	0.6492	0.3508	A2_1296_100.0
GCF_001573965.1	NZ_LFPR01000001.1	274519	28	Chr	0.6496	0.3504	A2_1296_100.0
GCF_001573985.1	NZ_LFPS01000004.1	463567	27.73	Chr	0.7388	0.2612	A2_1296_100.0
GCF_001574015.1	NZ_LFPT01000023.1	51997	27.42	EC	0.4848	0.5152	A2_1296_100.0
GCF_001574035.1	NZ_LFPU01000003.1	252097	28.18	Chr	0.6846	0.3154	A2_1296_100.0
GCF_001574055.1	NZ_LFPV01000025.1	19403	28.05	Chr	0.5976	0.4024	A2_1296_100.0
GCF_001574065.1	NZ_LFQY01000001.1	274520	28	Chr	0.6492	0.3508	A2_1296_100.0
GCF_001574095.1	NZ_LFQZ01000018.1	67828	27.99	Chr	0.6252	0.3748	A2_1296_100.0
GCF_001574115.1	NZ_LFPW01000004.1	274519	28	Chr	0.6494	0.3506	A2_1296_100.0
GCF_001574125.1	NZ_LFPX01000003.1	274519	28	Chr	0.6492	0.3508	A2_1296_100.0
GCF_001574135.1	NZ_LFPY01000003.1	274513	28	Chr	0.648	0.352	A2_1296_100.0
GCF_001574195.1	NZ_LFPZ01000009.1	213960	28.55	Chr	0.7216	0.2784	A2_1296_100.0
GCF_001574205.1	NZ_LFQA01000003.1	460210	27.74	Chr	0.7394	0.2606	A2_1296_100.0
GCF_001574255.1	NZ_LFRC01000044.1	22842	27.44	Chr	0.5004	0.4996	A2_1296_100.0
GCF_001574265.1	NZ_LFQC01000003.1	274519	28	Chr	0.649	0.351	A2_1296_100.0
GCF_001574285.1	NZ_LFQB01000002.1	274519	28	Chr	0.6492	0.3508	A2_1296_100.0
GCF_001574315.1	NZ_LFQD01000004.1	483752	27.65	Chr	0.7222	0.2778	A2_1296_100.0
GCF_001574365.1	NZ_LFQG01000004.1	150472	28.45	Chr	0.7164	0.2836	A2_1296_100.0
GCF_001889345.1	NZ_CP013247.1	3867627	28.24	Chr	0.882	0.118	A2_1296_100.0
GCF_001921945.1	NZ_CP013683.1	3928293	28.17	Chr	0.8788	0.1212	A2_1296_100.0	0	0	0	0	1	0	0	0	0	0	0	0	0	0	0	0	0	0	1	1	1	0	0	0	1	1	1	1	0	0	0	0	0	0	0	0	0	0	0	0	0	0
GCF_002024365.1	NZ_LIIP01000009.1	30365	27.31	EC	0.4006	0.5994	A2_1296_100.0
GCF_002024375.1	NZ_LIIQ01000074.1	30368	27.28	EC	0.3866	0.6134	A2_1296_100.0
GCF_002103885.1	NZ_MWJA01000007.1	148915	28.32	Chr	0.7292	0.2708	A2_1296_100.0
GCF_002865765.1	NZ_CP013849.1	3917597	28.26	Chr	0.8824	0.1176	A2_1296_100.0
GCF_002865805.1	NZ_CP013841.1	3904454	28.16	Chr	0.8768	0.1232	A2_1296_100.0	0	0	0	0	1	0	0	0	0	0	0	0	0	0	0	0	0	0	1	1	1	0	0	0	1	1	1	1	0	0	0	0	0	0	0	0	0	0	0	0	0	0
GCF_002865845.1	NZ_CP013847.1	4116856	28.23	Chr	0.8766	0.1234	A2_1296_100.0
GCF_002866045.1	NZ_CP014151.1	3928430	28.32	Chr	0.8836	0.1164	A2_1296_100.0
GCF_000817935.1	NZ_CP006909.1	275986	25.48	EC	0.025	0.975	A2_1295_99.923, B5_1266_99.607	0	0	0	0	0	0	0	0	0	1	1	1	0	0	0	0	0	0	0	0	0	0	0	0	0	0	0	0	0	0	0	0	0	0	0	0	0	0	0	0	0	0
GCF_000710995.1	NZ_AUZB01000012.1	275568	25.65	EC	0.026	0.974	A2_1294_99.846, B3_1268_98.218	0	0	0	0	0	0	0	0	0	1	1	1	0	0	0	0	0	0	0	0	0	0	0	0	0	0	0	0	0	0	0	0	0	0	0	0	0	0	0	0	0	0
GCF_001574335.1	NZ_LFQE01000006.1	499133	27.76	Chr	0.7208	0.2792	A2_1294_99.846
GCF_002865825.1	NZ_CP013845.1	3922099	28.17	Chr	0.8708	0.1292	A2_1294_99.846
GCF_002024395.1	NZ_LIIR01000075.1	23518	25.27	EC	0.0868	0.9132	A2_1293_99.769
GCF_000711055.1	NZ_AUYW01000009.1	2752809	27.97	Chr	0.8574	0.1426	A2_1290_99.614
GCF_902386235.1	NZ_CABMIC010000009.1	2752809	27.97	Chr	0.8574	0.1426	A2_1290_99.614
GCF_000711005.1	NZ_AUZA01000014.1	260807	25.7	EC	0.0278	0.9722	A2_1275_98.38, B7_1286_99.613	0	0	0	0	0	0	0	0	0	1	1	1	0	0	0	0	0	0	0	0	0	0	0	0	0	0	0	0	0	0	0	0	0	0	0	0	0	0	0	0	0	0
GCF_003058445.1	NZ_CP028859.1	3920316	28.2	Chr	0.8766	0.1234	A1_822_99.878	1	1	1	0	1	1	0	1	0	0	0	0	0	0	0	0	0	0	1	1	1	1	1	1	1	0	0	0	0	0	0	0	0	0	0	0	0	0	0	0	0	0
GCF_000730785.1	NZ_JFGG01000200.1	4126	25.06	EC	0.3484	0.6516	A1_791_100.0
GCF_000730785.1	NZ_JFGG01000362.1	2602	25.1	EC	0.3112	0.6888	A1_588_99.661
GCF_000017045.1	NC_009698.1	3760560	28.18	Chr	0.884	0.116	A1_1296_100.0	1	1	1	1	1	1	0	0	0	0	0	0	0	0	0	0	0	0	0	0	0	0	0	0	0	0	0	0	0	0	0	0	0	0	0	0	0	0	0	0	0	0
GCF_000063585.1	NC_009495.1	3886916	28.24	Chr	0.8856	0.1144	A1_1296_100.0	1	1	1	1	1	1	0	0	0	0	0	0	0	0	0	0	0	0	0	0	0	0	0	0	0	0	0	0	0	0	0	0	0	0	0	0	0	0	0	0	0	0
GCF_001273255.1	NZ_LGIK01000019.1	500640	27.65	Chr	0.6928	0.3072	A1_1296_100.0
GCF_001276985.1	NZ_LHUL01000004.1	767253	27.67	Chr	0.7524	0.2476	A1_1296_100.0
GCF_001573295.1	NZ_LFRD01000029.1	57149	26.39	EC	0.3566	0.6434	A1_1296_100.0
GCF_001573315.1	NZ_LFOO01000002.1	207152	28.18	Chr	0.7456	0.2544	A1_1296_100.0
GCF_001573385.1	NZ_LFOT01000020.1	60201	26.35	EC	0.3994	0.6006	A1_1296_100.0
GCF_001573435.1	NZ_LFOU01000003.1	148066	27.2	Chr	0.6502	0.3498	A1_1296_100.0
GCF_001573455.1	NZ_LFOV01000003.1	717550	27.57	Chr	0.7168	0.2832	A1_1296_100.0
GCF_001573465.1	NZ_LFOW01000034.1	843203	27.59	Chr	0.7526	0.2474	A1_1296_100.0
GCF_001573515.1	NZ_LFOY01000001.1	536409	27.75	Chr	0.7756	0.2244	A1_1296_100.0
GCF_001573535.1	NZ_LFOZ01000005.1	174149	27.98	Chr	0.714	0.286	A1_1296_100.0
GCF_001573725.1	NZ_LFPI01000011.1	866701	27.62	Chr	0.7578	0.2422	A1_1296_100.0
GCF_003058345.1	NZ_CP028842.1	3858511	28.22	Chr	0.8824	0.1176	A1_1296_100.0	1	1	1	1	1	1	0	0	0	0	0	0	0	0	0	0	0	0	0	0	0	0	0	0	0	0	0	0	0	0	0	0	0	0	0	0	0	0	0	0	0	0
GCF_009733885.1	NZ_CP046450.1	3886767	28.24	Chr	0.8856	0.1144	A1_1296_100.0	1	1	1	1	1	1	0	0	0	0	0	0	0	0	0	0	0	0	0	0	0	0	0	0	0	0	0	0	0	0	0	0	0	0	0	0	0	0	0	0	0	0
GCF_016798345.1	NZ_CP068960.1	3815652	28.17	Chr	0.8812	0.1188	A1_1296_100.0	1	1	1	1	1	1	0	0	0	0	0	0	0	0	0	0	0	0	0	0	0	0	0	0	0	0	0	0	0	0	0	0	0	0	0	0	0	0	0	0	0	0
GCF_000171055.1	NZ_ABDO02000001.1	1431307	27.75	Chr	0.7996	0.2004	A1_1294_99.846, B5_947_98.339
GCF_014068615.1	NZ_CP059677.1	3912363	28.18	Chr	0.8708	0.1292	A1_1294_99.846, B5_947_98.339
GCF_001879605.1	NZ_CP013246.1	4089027	28.14	Chr	0.8622	0.1378	A1_1294_99.846, B5_946_98.235	0	0	0	0	1	0	0	0	0	0	0	0	0	0	0	0	0	0	1	0	0	0	0	0	0	1	0	1	1	0	0	0	0	0	0	0	0	0	0	0	0	0
GCF_001879625.1	NZ_CP014148.1	3954777	28.2	Chr	0.872	0.128	A1_1294_99.846, B5_945_98.131
GCF_003345315.1	NZ_CP031098.1	3954901	28.2	Chr	0.8716	0.1284	A1_1294_99.846, B5_945_98.131
GCF_000730965.1	NZ_JFFZ01000036.1	13459	26.45	EC	0.4122	0.5878	A1_1294_99.846
GCF_001573325.1	NZ_LFOP01000027.1	51960	26.07	EC	0.2724	0.7276	A1_1294_99.846
GCF_001573335.1	NZ_LFOQ01000051.1	16789	26.65	EC	0.4418	0.5582	A1_1294_99.846
GCF_001573375.1	NZ_LFOS01000037.1	28043	26.72	EC	0.4388	0.5612	A1_1294_99.846
GCF_001573395.1	NZ_LFOR01000020.1	51916	26.07	EC	0.2744	0.7256	A1_1294_99.846
GCF_001574355.1	NZ_LFQF01000016.1	411222	27.41	Chr	0.6716	0.3284	A1_1292_99.691
GCF_000017065.1	NC_009700.1	17531	26.09	EC	0.072	0.928
GCF_000019305.1	NC_010516.1	3958233	28.34	Chr	0.8902	0.1098		0	0	0	0	1	0	0	0	0	0	0	0	1	1	1	1	0	0	0	0	0	0	0	0	0	0	0	0	0	0	0	0	0	0	0	0	0	0	0	0	0	0
GCF_000019545.1	NC_010520.1	3992906	28.31	Chr	0.884	0.116
GCF_000020345.1	NC_012658.1	3977794	28.22	Chr	0.8752	0.1248		1	1	0	0	1	1	1	1	0	0	0	0	0	0	0	0	1	0	0	0	0	0	0	0	0	0	0	0	0	0	0	0	0	0	0	0	0	0	0	0	0	0
GCF_000020345.1	NC_012657.1	9953	24.07	EC	0.072	0.928
GCF_000063585.1	NC_009496.1	16344	26.8	EC	0.146	0.854
GCF_000171055.1	NZ_ABDO02000049.1	408	18.38	EC	0.4314	0.5686
GCF_000171055.1	NZ_ABDO02000048.1	594	57.07	Chr	0.7396	0.2604
GCF_000171055.1	NZ_ABDO02000047.1	744	26.08	Chr	0.574	0.426
GCF_000171055.1	NZ_ABDO02000046.1	837	25.45	Chr	0.618	0.382
GCF_000171055.1	NZ_ABDO02000045.1	900	26.44	Chr	0.585	0.415
GCF_000171055.1	NZ_ABDO02000044.1	978	40.49	Chr	0.6842	0.3158
GCF_000171055.1	NZ_ABDO02000043.1	999	35.24	Chr	0.766	0.234
GCF_000171055.1	NZ_ABDO02000042.1	1015	52.61	Chr	0.8928	0.1072
GCF_000171055.1	NZ_ABDO02000041.1	1037	44.94	Chr	0.892	0.108
GCF_000171055.1	NZ_ABDO02000040.1	1049	29.84	Chr	0.6802	0.3198
GCF_000171055.1	NZ_ABDO02000039.1	1052	46.77	Chr	0.8912	0.1088
GCF_000171055.1	NZ_ABDO02000038.1	1052	32.98	Chr	0.7354	0.2646
GCF_000171055.1	NZ_ABDO02000037.1	1067	51.92	Chr	0.8938	0.1062
GCF_000171055.1	NZ_ABDO02000036.1	1068	49.53	Chr	0.8852	0.1148
GCF_000171055.1	NZ_ABDO02000035.1	1073	33.74	Chr	0.739	0.261
GCF_000171055.1	NZ_ABDO02000034.1	1078	51.76	Chr	0.9002	0.0998
GCF_000171055.1	NZ_ABDO02000033.1	1089	54.64	Chr	0.8532	0.1468
GCF_000171055.1	NZ_ABDO02000032.1	1122	25.4	Chr	0.531	0.469
GCF_000171055.1	NZ_ABDO02000031.1	1138	48.95	Chr	0.9026	0.0974
GCF_000171055.1	NZ_ABDO02000030.1	1141	56.7	Chr	0.862	0.138
GCF_000171055.1	NZ_ABDO02000029.1	1178	45.08	Chr	0.8894	0.1106
GCF_000171055.1	NZ_ABDO02000028.1	1180	29.49	Chr	0.6658	0.3342
GCF_000171055.1	NZ_ABDO02000027.1	1293	29.16	Chr	0.6522	0.3478
GCF_000171055.1	NZ_ABDO02000026.1	1380	30.14	Chr	0.721	0.279
GCF_000171055.1	NZ_ABDO02000025.1	1491	27.1	Chr	0.6672	0.3328
GCF_000171055.1	NZ_ABDO02000024.1	1494	32.66	Chr	0.6748	0.3252
GCF_000171055.1	NZ_ABDO02000023.1	1594	67.19	Chr	0.851	0.149
GCF_000171055.1	NZ_ABDO02000022.1	1623	50.59	Chr	0.9156	0.0844
GCF_000171055.1	NZ_ABDO02000021.1	1632	28.62	Chr	0.6552	0.3448
GCF_000171055.1	NZ_ABDO02000020.1	1731	48.35	Chr	0.92	0.08
GCF_000171055.1	NZ_ABDO02000019.1	1793	47.57	Chr	0.8998	0.1002
GCF_000171055.1	NZ_ABDO02000018.1	1944	37.24	Chr	0.8326	0.1674
GCF_000171055.1	NZ_ABDO02000017.1	2248	42.39	Chr	0.9086	0.0914
GCF_000171055.1	NZ_ABDO02000016.1	2982	49.77	Chr	0.942	0.058
GCF_000171055.1	NZ_ABDO02000015.1	6955	25.28	EC	0.1852	0.8148
GCF_000171055.1	NZ_ABDO02000014.1	11379	45.53	Chr	0.9608	0.0392
GCF_000171055.1	NZ_ABDO02000013.1	12671	43.71	Chr	0.963	0.037
GCF_000171055.1	NZ_ABDO02000012.1	18347	32.65	Chr	0.9106	0.0894
GCF_000171055.1	NZ_ABDO02000011.1	18906	43.73	Chr	0.9672	0.0328
GCF_000171055.1	NZ_ABDO02000010.1	39740	29.34	Chr	0.8212	0.1788
GCF_000171055.1	NZ_ABDO02000009.1	155085	30.02	Chr	0.923	0.077
GCF_000171055.1	NZ_ABDO02000008.1	202554	27.52	Chr	0.8294	0.1706
GCF_000171055.1	NZ_ABDO02000007.1	273500	28.71	Chr	0.9222	0.0778
GCF_000171055.1	NZ_ABDO02000006.1	290920	27.29	Chr	0.7684	0.2316
GCF_000171055.1	NZ_ABDO02000005.1	310688	27.36	Chr	0.7758	0.2242
GCF_000171055.1	NZ_ABDO02000004.1	339678	29.13	Chr	0.9116	0.0884
GCF_000171055.1	NZ_ABDO02000003.1	433501	28.04	Chr	0.8706	0.1294
GCF_000171055.1	NZ_ABDO02000002.1	443122	28.99	Chr	0.9638	0.0362
GCF_000171075.1	NZ_ABDP01000031.1	26701	26.91	Chr	0.6856	0.3144		0	0	0	0	0	0	0	0	0	0	0	0	0	0	0	0	0	0	1	0	0	0	0	0	0	0	0	0	0	0	0	0	0	0	0	0	0	0	0	0	0	0
GCF_000171075.1	NZ_ABDP01000024.1	55928	26.97	Chr	0.6944	0.3056		0	0	0	0	0	0	0	0	0	0	0	0	0	0	0	0	0	1	0	0	0	0	0	0	0	0	0	0	0	0	0	0	0	0	0	0	0	0	0	0	0	0
GCF_000171075.1	NZ_ABDP01000021.1	73790	29.21	Chr	0.9012	0.0988		0	0	0	0	0	0	0	0	0	0	0	0	0	0	0	0	0	1	0	0	0	0	0	0	0	0	0	0	0	0	0	0	0	0	0	0	0	0	0	0	0	0
GCF_000171075.1	NZ_ABDP01000013.1	147903	29.84	Chr	0.902	0.098		1	1	0	0	1	1	1	1	0	0	0	0	0	0	0	0	1	0	0	0	0	0	0	0	0	0	0	0	0	0	0	0	0	0	0	0	0	0	0	0	0	0
GCF_000171075.1	NZ_ABDP01000070.1	816	24.14	Chr	0.517	0.483
GCF_000171075.1	NZ_ABDP01000069.1	884	24.32	EC	0.3298	0.6702
GCF_000171075.1	NZ_ABDP01000068.1	979	25.54	Chr	0.5682	0.4318
GCF_000171075.1	NZ_ABDP01000067.1	980	50.92	Chr	0.8916	0.1084
GCF_000171075.1	NZ_ABDP01000066.1	1009	24.38	Chr	0.5196	0.4804
GCF_000171075.1	NZ_ABDP01000065.1	1013	24.88	EC	0.3846	0.6154
GCF_000171075.1	NZ_ABDP01000064.1	1105	50.68	Chr	0.901	0.099
GCF_000171075.1	NZ_ABDP01000063.1	1134	50.71	Chr	0.9002	0.0998
GCF_000171075.1	NZ_ABDP01000062.1	1144	27.62	Chr	0.5908	0.4092
GCF_000171075.1	NZ_ABDP01000061.1	1188	30.13	Chr	0.6924	0.3076
GCF_000171075.1	NZ_ABDP01000060.1	1253	22.43	EC	0.425	0.575
GCF_000171075.1	NZ_ABDP01000059.1	1287	26.65	Chr	0.5742	0.4258
GCF_000171075.1	NZ_ABDP01000058.1	1626	50.55	Chr	0.9188	0.0812
GCF_000171075.1	NZ_ABDP01000057.1	1724	47.51	Chr	0.909	0.091
GCF_000171075.1	NZ_ABDP01000056.1	1932	22.88	EC	0.4834	0.5166
GCF_000171075.1	NZ_ABDP01000055.1	2012	47.66	Chr	0.9186	0.0814
GCF_000171075.1	NZ_ABDP01000054.1	2259	50.69	Chr	0.9166	0.0834
GCF_000171075.1	NZ_ABDP01000053.1	3531	28.83	Chr	0.7094	0.2906
GCF_000171075.1	NZ_ABDP01000052.1	6235	27.41	Chr	0.7066	0.2934
GCF_000171075.1	NZ_ABDP01000051.1	6841	48.95	Chr	0.9588	0.0412
GCF_000171075.1	NZ_ABDP01000050.1	7010	23.89	EC	0.4612	0.5388
GCF_000171075.1	NZ_ABDP01000049.1	9791	45.54	Chr	0.9602	0.0398
GCF_000171075.1	NZ_ABDP01000048.1	9923	24.27	EC	0.1436	0.8564
GCF_000171075.1	NZ_ABDP01000047.1	10116	25.54	Chr	0.5744	0.4256
GCF_000171075.1	NZ_ABDP01000046.1	10551	25.31	EC	0.3592	0.6408
GCF_000171075.1	NZ_ABDP01000045.1	10642	45.17	Chr	0.9592	0.0408
GCF_000171075.1	NZ_ABDP01000044.1	10762	30.01	Chr	0.771	0.229
GCF_000171075.1	NZ_ABDP01000043.1	11109	44.65	Chr	0.9598	0.0402
GCF_000171075.1	NZ_ABDP01000042.1	11204	25.69	EC	0.3764	0.6236
GCF_000171075.1	NZ_ABDP01000041.1	11293	25.8	EC	0.3874	0.6126
GCF_000171075.1	NZ_ABDP01000040.1	11441	25.34	EC	0.258	0.742
GCF_000171075.1	NZ_ABDP01000039.1	12092	30.22	Chr	0.8096	0.1904
GCF_000171075.1	NZ_ABDP01000038.1	12159	25.03	EC	0.339	0.661
GCF_000171075.1	NZ_ABDP01000037.1	12727	43.31	Chr	0.9628	0.0372
GCF_000171075.1	NZ_ABDP01000036.1	13286	34.47	Chr	0.9016	0.0984
GCF_000171075.1	NZ_ABDP01000035.1	14751	27.69	Chr	0.5768	0.4232
GCF_000171075.1	NZ_ABDP01000034.1	16805	25.81	EC	0.1912	0.8088
GCF_000171075.1	NZ_ABDP01000033.1	17573	31.75	Chr	0.8756	0.1244
GCF_000171075.1	NZ_ABDP01000032.1	21775	28.15	Chr	0.6258	0.3742
GCF_000171075.1	NZ_ABDP01000030.1	28489	26.67	Chr	0.6726	0.3274
GCF_000171075.1	NZ_ABDP01000029.1	33065	28.73	Chr	0.8622	0.1378
GCF_000171075.1	NZ_ABDP01000028.1	37944	32.1	Chr	0.9058	0.0942
GCF_000171075.1	NZ_ABDP01000027.1	39215	29.18	Chr	0.7968	0.2032
GCF_000171075.1	NZ_ABDP01000026.1	44507	27.34	Chr	0.754	0.246
GCF_000171075.1	NZ_ABDP01000025.1	48153	26.62	Chr	0.6302	0.3698
GCF_000171075.1	NZ_ABDP01000022.1	71684	27.83	Chr	0.8466	0.1534
GCF_000171075.1	NZ_ABDP01000020.1	77583	27.07	Chr	0.6642	0.3358
GCF_000171075.1	NZ_ABDP01000019.1	79268	29.51	Chr	0.85	0.15
GCF_000171075.1	NZ_ABDP01000017.1	88150	26.01	EC	0.4888	0.5112
GCF_000171075.1	NZ_ABDP01000016.1	96077	27.85	Chr	0.7198	0.2802
GCF_000171075.1	NZ_ABDP01000015.1	104257	29.03	Chr	0.8092	0.1908
GCF_000171075.1	NZ_ABDP01000014.1	108003	28.31	Chr	0.6682	0.3318
GCF_000171075.1	NZ_ABDP01000012.1	149497	29.4	Chr	0.9186	0.0814
GCF_000171075.1	NZ_ABDP01000011.1	155698	28.16	Chr	0.9102	0.0898
GCF_000171075.1	NZ_ABDP01000010.1	168459	27.99	Chr	0.7326	0.2674
GCF_000171075.1	NZ_ABDP01000009.1	170315	26.5	Chr	0.6786	0.3214
GCF_000171075.1	NZ_ABDP01000008.1	177688	27.07	Chr	0.7834	0.2166
GCF_000171075.1	NZ_ABDP01000007.1	198991	27.68	Chr	0.7876	0.2124
GCF_000171075.1	NZ_ABDP01000006.1	210685	28.14	Chr	0.878	0.122
GCF_000171075.1	NZ_ABDP01000005.1	232975	27.63	Chr	0.8008	0.1992
GCF_000171075.1	NZ_ABDP01000004.1	262793	28.03	Chr	0.9036	0.0964
GCF_000171075.1	NZ_ABDP01000003.1	266918	29.91	Chr	0.9564	0.0436
GCF_000171075.1	NZ_ABDP01000002.1	308445	27.57	Chr	0.8272	0.1728
GCF_000171075.1	NZ_ABDP01000001.1	327805	27.79	Chr	0.778	0.222
GCF_000240115.1	NZ_JH470483.1	63026	27.17	Chr	0.8268	0.1732		0	0	0	0	0	0	0	0	0	0	0	0	0	0	0	0	0	1	0	0	0	0	0	0	0	0	0	0	0	0	0	0	0	0	0	0	0	0	0	0	0	0
GCF_000240115.1	NZ_JH470498.1	83499	28.85	Chr	0.8996	0.1004		0	0	0	0	0	0	0	0	0	0	0	0	0	0	0	0	0	1	0	0	0	0	0	0	0	0	0	0	0	0	0	0	0	0	0	0	0	0	0	0	0	0
GCF_000240115.1	NZ_JH470543.1	5391	26.6	Chr	0.5686	0.4314		0	0	0	1	0	0	0	0	0	0	0	0	0	0	0	0	0	0	0	0	0	0	0	0	0	0	0	0	0	0	0	0	0	0	0	0	0	0	0	0	0	0
GCF_000240115.1	NZ_JH470455.1	19329	30.36	Chr	0.6672	0.3328
GCF_000240115.1	NZ_JH470456.1	2664	28.08	Chr	0.6218	0.3782
GCF_000240115.1	NZ_JH470457.1	5483	30.17	Chr	0.6748	0.3252
GCF_000240115.1	NZ_JH470458.1	5340	27.13	Chr	0.5416	0.4584
GCF_000240115.1	NZ_JH470459.1	18233	26.61	Chr	0.674	0.326
GCF_000240115.1	NZ_JH470460.1	45280	28.74	Chr	0.6338	0.3662
GCF_000240115.1	NZ_JH470461.1	2617	26.67	Chr	0.5928	0.4072
GCF_000240115.1	NZ_JH470462.1	441	28.57	Chr	0.6228	0.3772
GCF_000240115.1	NZ_JH470463.1	2040	27.75	Chr	0.5816	0.4184
GCF_000240115.1	NZ_JH470464.1	825	33.82	Chr	0.6784	0.3216
GCF_000240115.1	NZ_JH470465.1	40496	27.33	Chr	0.742	0.258
GCF_000240115.1	NZ_JH470466.1	1067	27.46	Chr	0.6216	0.3784
GCF_000240115.1	NZ_JH470467.1	1777	21.72	Chr	0.5296	0.4704
GCF_000240115.1	NZ_JH470468.1	345	27.83	Chr	0.5224	0.4776
GCF_000240115.1	NZ_JH470469.1	1491	35.21	Chr	0.7948	0.2052
GCF_000240115.1	NZ_JH470470.1	368	31.79	Chr	0.584	0.416
GCF_000240115.1	NZ_JH470471.1	491	31.57	Chr	0.6464	0.3536
GCF_000240115.1	NZ_JH470472.1	287	31.01	Chr	0.6016	0.3984
GCF_000240115.1	NZ_JH470473.1	2319	32.34	Chr	0.7878	0.2122
GCF_000240115.1	NZ_JH470474.1	62895	27.61	Chr	0.784	0.216
GCF_000240115.1	NZ_JH470475.1	6351	26.3	Chr	0.607	0.393
GCF_000240115.1	NZ_JH470476.1	14752	32.94	Chr	0.9252	0.0748
GCF_000240115.1	NZ_JH470477.1	370	33.24	Chr	0.6336	0.3664
GCF_000240115.1	NZ_JH470478.1	204	26.96	Chr	0.5262	0.4738
GCF_000240115.1	NZ_JH470479.1	389	35.48	Chr	0.7376	0.2624
GCF_000240115.1	NZ_JH470480.1	1242	26.41	Chr	0.6136	0.3864
GCF_000240115.1	NZ_JH470481.1	269825	26.97	Chr	0.764	0.236
GCF_000240115.1	NZ_JH470482.1	296	34.12	Chr	0.6504	0.3496
GCF_000240115.1	NZ_JH470484.1	202	23.27	EC	0.4578	0.5422
GCF_000240115.1	NZ_JH470485.1	1228	36.56	Chr	0.8474	0.1526
GCF_000240115.1	NZ_JH470486.1	373	30.03	Chr	0.587	0.413
GCF_000240115.1	NZ_JH470487.1	40173	28.74	Chr	0.7448	0.2552
GCF_000240115.1	NZ_JH470488.1	55746	27.46	Chr	0.79	0.21
GCF_000240115.1	NZ_JH470489.1	243	33.33	Chr	0.6226	0.3774
GCF_000240115.1	NZ_JH470490.1	33119	26.4	Chr	0.602	0.398
GCF_000240115.1	NZ_JH470491.1	1684	50.06	Chr	0.9172	0.0828
GCF_000240115.1	NZ_JH470492.1	201	34.33	Chr	0.5616	0.4384
GCF_000240115.1	NZ_JH470493.1	300232	27.17	Chr	0.7822	0.2178
GCF_000240115.1	NZ_JH470494.1	21020	28.53	Chr	0.8086	0.1914
GCF_000240115.1	NZ_JH470495.1	3489	32.44	Chr	0.7644	0.2356
GCF_000240115.1	NZ_JH470496.1	282	33.33	Chr	0.6432	0.3568
GCF_000240115.1	NZ_JH470497.1	7591	30.58	Chr	0.834	0.166
GCF_000240115.1	NZ_JH470499.1	370	25.68	Chr	0.5198	0.4802
GCF_000240115.1	NZ_JH470500.1	725	27.59	Chr	0.5996	0.4004
GCF_000240115.1	NZ_JH470501.1	1375	34.76	Chr	0.8354	0.1646
GCF_000240115.1	NZ_JH470502.1	77556	27.21	Chr	0.7386	0.2614
GCF_000240115.1	NZ_JH470503.1	72804	26.77	Chr	0.546	0.454
GCF_000240115.1	NZ_JH470504.1	2928	50.38	Chr	0.9412	0.0588
GCF_000240115.1	NZ_JH470505.1	236	27.54	Chr	0.5364	0.4636
GCF_000240115.1	NZ_JH470506.1	2487	24.77	EC	0.4226	0.5774
GCF_000240115.1	NZ_JH470507.1	80341	27.51	Chr	0.6504	0.3496
GCF_000240115.1	NZ_JH470508.1	67233	25.87	Chr	0.5698	0.4302
GCF_000240115.1	NZ_JH470509.1	389	25.45	Chr	0.522	0.478
GCF_000240115.1	NZ_JH470510.1	230706	27.37	Chr	0.8006	0.1994
GCF_000240115.1	NZ_JH470511.1	255	22.75	EC	0.4928	0.5072
GCF_000240115.1	NZ_JH470512.1	370	32.43	Chr	0.6026	0.3974
GCF_000240115.1	NZ_JH470513.1	213	27.23	Chr	0.5108	0.4892
GCF_000240115.1	NZ_JH470514.1	1305	25.06	EC	0.4978	0.5022
GCF_000240115.1	NZ_JH470515.1	259	32.43	Chr	0.5936	0.4064
GCF_000240115.1	NZ_JH470516.1	19440	29.59	Chr	0.5692	0.4308
GCF_000240115.1	NZ_JH470517.1	626	30.19	Chr	0.6444	0.3556
GCF_000240115.1	NZ_JH470518.1	1671	32.85	Chr	0.7816	0.2184
GCF_000240115.1	NZ_JH470519.1	73875	28.34	Chr	0.8454	0.1546
GCF_000240115.1	NZ_JH470520.1	2842	26.88	Chr	0.6238	0.3762
GCF_000240115.1	NZ_JH470521.1	1036	33.01	Chr	0.7872	0.2128
GCF_000240115.1	NZ_JH470522.1	425355	27.9	Chr	0.7286	0.2714
GCF_000240115.1	NZ_JH470523.1	36883	28.17	Chr	0.8382	0.1618
GCF_000240115.1	NZ_JH470524.1	119253	27.48	Chr	0.7328	0.2672
GCF_000240115.1	NZ_JH470525.1	214	32.71	Chr	0.6246	0.3754
GCF_000240115.1	NZ_JH470526.1	167956	26.79	Chr	0.721	0.279
GCF_000240115.1	NZ_JH470527.1	474	23	Chr	0.5116	0.4884
GCF_000240115.1	NZ_JH470528.1	105724	28.76	Chr	0.7962	0.2038
GCF_000240115.1	NZ_JH470529.1	734	29.29	Chr	0.6394	0.3606
GCF_000240115.1	NZ_JH470530.1	1134	24.43	Chr	0.52	0.48
GCF_000240115.1	NZ_JH470531.1	7946	28.13	Chr	0.7398	0.2602
GCF_000240115.1	NZ_JH470532.1	3954	34.07	Chr	0.8248	0.1752
GCF_000240115.1	NZ_JH470533.1	481	34.51	Chr	0.6814	0.3186
GCF_000240115.1	NZ_JH470534.1	32550	31.43	Chr	0.8728	0.1272
GCF_000240115.1	NZ_JH470535.1	35479	26.15	Chr	0.6328	0.3672
GCF_000240115.1	NZ_JH470536.1	23862	29.98	Chr	0.7994	0.2006
GCF_000240115.1	NZ_JH470537.1	28681	26.66	Chr	0.607	0.393
GCF_000240115.1	NZ_JH470538.1	3863	35.01	Chr	0.7376	0.2624
GCF_000240115.1	NZ_JH470539.1	208	35.1	Chr	0.5676	0.4324
GCF_000240115.1	NZ_JH470540.1	420	36.9	Chr	0.727	0.273
GCF_000240115.1	NZ_JH470541.1	203	35.96	Chr	0.6254	0.3746
GCF_000240115.1	NZ_JH470542.1	231	20.35	EC	0.4466	0.5534
GCF_000240115.1	NZ_JH470544.1	1203	31.67	Chr	0.696	0.304
GCF_000240115.1	NZ_JH470545.1	2213	28.51	Chr	0.5644	0.4356
GCF_000240115.1	NZ_JH470546.1	1778	29.58	Chr	0.6808	0.3192
GCF_000240115.1	NZ_JH470547.1	740	30	Chr	0.6654	0.3346
GCF_000240115.1	NZ_JH470548.1	33059	27.95	Chr	0.7068	0.2932
GCF_000240115.1	NZ_JH470549.1	173997	28.3	Chr	0.876	0.124
GCF_000240115.1	NZ_JH470550.1	235	34.04	Chr	0.6258	0.3742
GCF_000240115.1	NZ_JH470551.1	1203	30.51	Chr	0.6622	0.3378
GCF_000240115.1	NZ_JH470552.1	127121	28.95	Chr	0.9464	0.0536
GCF_000240115.1	NZ_JH470553.1	239446	27.69	Chr	0.8462	0.1538
GCF_000240115.1	NZ_JH470554.1	53709	26.36	Chr	0.666	0.334
GCF_000240115.1	NZ_JH470555.1	172248	28.05	Chr	0.8756	0.1244
GCF_000240115.1	NZ_JH470556.1	332678	29.07	Chr	0.9252	0.0748
GCF_000240115.1	NZ_JH470557.1	202	27.72	Chr	0.5128	0.4872
GCF_000240115.1	NZ_JH470558.1	118305	28.79	Chr	0.873	0.127
GCF_000240115.1	NZ_JH470559.1	344	23.26	Chr	0.523	0.477
GCF_000240115.1	NZ_JH470560.1	120327	27.06	Chr	0.751	0.249
GCF_000240115.1	NZ_JH470561.1	42102	26.58	EC	0.5	0.5
GCF_000439815.2	NZ_AOSX01000001.1	528	47.16	Chr	0.8432	0.1568
GCF_000439815.2	NZ_AOSX01000002.1	28925	26.49	Chr	0.7008	0.2992
GCF_000439815.2	NZ_AOSX01000003.1	618	45.31	Chr	0.8486	0.1514
GCF_000439815.2	NZ_AOSX01000004.1	130229	27.3	Chr	0.755	0.245
GCF_000439815.2	NZ_AOSX01000005.1	412	29.37	Chr	0.589	0.411
GCF_000439815.2	NZ_AOSX01000006.1	575	30.61	Chr	0.6332	0.3668
GCF_000439815.2	NZ_AOSX01000007.1	155584	27.18	Chr	0.717	0.283
GCF_000439815.2	NZ_AOSX01000008.1	607	28.17	Chr	0.5518	0.4482
GCF_000439815.2	NZ_AOSX01000009.1	62695	30.38	Chr	0.8136	0.1864
GCF_000439815.2	NZ_AOSX01000010.1	876	31.16	Chr	0.6722	0.3278
GCF_000439815.2	NZ_AOSX01000011.1	261181	28.16	Chr	0.8122	0.1878
GCF_000439815.2	NZ_AOSX01000012.1	451	27.27	Chr	0.5764	0.4236
GCF_000439815.2	NZ_AOSX01000013.1	870	37.82	Chr	0.7924	0.2076
GCF_000439815.2	NZ_AOSX01000014.1	3794	26.36	Chr	0.5342	0.4658
GCF_000439815.2	NZ_AOSX01000015.1	651	30.41	Chr	0.7122	0.2878
GCF_000439815.2	NZ_AOSX01000016.1	273	43.59	Chr	0.6316	0.3684
GCF_000439815.2	NZ_AOSX01000017.1	520	35	Chr	0.728	0.272
GCF_000439815.2	NZ_AOSX01000019.1	632	35.6	Chr	0.7474	0.2526
GCF_000439815.2	NZ_AOSX01000020.1	785	34.27	Chr	0.726	0.274
GCF_000439815.2	NZ_AOSX01000022.1	322	30.43	Chr	0.6708	0.3292
GCF_000439815.2	NZ_AOSX01000023.1	140081	27.96	Chr	0.8758	0.1242
GCF_000439815.2	NZ_AOSX01000024.1	604	49.67	Chr	0.7764	0.2236
GCF_000439815.2	NZ_AOSX01000025.1	592	31.93	Chr	0.7124	0.2876
GCF_000439815.2	NZ_AOSX01000026.1	707	27.16	Chr	0.62	0.38
GCF_000439815.2	NZ_AOSX01000027.1	492	51.63	Chr	0.7502	0.2498
GCF_000439815.2	NZ_AOSX01000028.1	769	29.91	Chr	0.6922	0.3078
GCF_000439815.2	NZ_AOSX01000030.1	591	28.93	Chr	0.621	0.379
GCF_000439815.2	NZ_AOSX01000031.1	280	28.21	Chr	0.5762	0.4238
GCF_000439815.2	NZ_AOSX01000032.1	23669	26.14	Chr	0.554	0.446
GCF_000439815.2	NZ_AOSX01000033.1	9630	25.08	EC	0.3902	0.6098
GCF_000439815.2	NZ_AOSX01000034.1	968	27.07	Chr	0.5652	0.4348
GCF_000439815.2	NZ_AOSX01000035.1	439	33.71	Chr	0.6648	0.3352
GCF_000439815.2	NZ_AOSX01000036.1	5104	27.19	Chr	0.5426	0.4574
GCF_000439815.2	NZ_AOSX01000037.1	3437	27.41	Chr	0.5936	0.4064
GCF_000439815.2	NZ_AOSX01000038.1	986	25.25	Chr	0.5156	0.4844
GCF_000439815.2	NZ_AOSX01000039.1	2699	31.9	Chr	0.8034	0.1966
GCF_000439815.2	NZ_AOSX01000040.1	3284	27.04	Chr	0.6654	0.3346
GCF_000439815.2	NZ_AOSX01000041.1	2554	28.97	Chr	0.7346	0.2654
GCF_000439815.2	NZ_AOSX01000042.1	3836	37.38	Chr	0.8878	0.1122
GCF_000439815.2	NZ_AOSX01000043.1	1998	31.78	Chr	0.7976	0.2024
GCF_000503815.1	NZ_DF384213.1	4004744	27.9	Chr	0.8474	0.1526		1	1	0	0	1	1	1	1	1	0	0	0	0	0	0	0	0	0	0	0	0	0	0	0	0	0	0	0	0	0	0	0	0	0	0	0	0	0	0	0	0	0
GCF_000503815.1	NZ_BA000058.1	218308	25.14	EC	0.1792	0.8208
GCF_000685115.1	NZ_JFBQ01000001.1	422122	27.65	Chr	0.8622	0.1378
GCF_000685115.1	NZ_JFBQ01000002.1	47982	27.37	Chr	0.7892	0.2108
GCF_000685115.1	NZ_JFBQ01000003.1	100005	28.31	Chr	0.8898	0.1102
GCF_000685115.1	NZ_JFBQ01000004.1	1415257	27.25	Chr	0.735	0.265
GCF_000685115.1	NZ_JFBQ01000005.1	155548	26.85	Chr	0.7284	0.2716
GCF_000685115.1	NZ_JFBQ01000006.1	452049	28.96	Chr	0.8772	0.1228
GCF_000685115.1	NZ_JFBQ01000007.1	273628	28.68	Chr	0.8996	0.1004
GCF_000685115.1	NZ_JFBQ01000008.1	16811	29.85	Chr	0.8552	0.1448
GCF_000685115.1	NZ_JFBQ01000009.1	722007	27.6	Chr	0.8522	0.1478
GCF_000685115.1	NZ_JFBQ01000010.1	136586	27.8	Chr	0.8674	0.1326
GCF_000685115.1	NZ_JFBQ01000011.1	327075	28.97	Chr	0.944	0.056
GCF_000685115.1	NZ_JFBQ01000012.1	28981	26.45	Chr	0.6972	0.3028
GCF_000685115.1	NZ_JFBQ01000013.1	2223	34.32	Chr	0.8388	0.1612
GCF_000685115.1	NZ_JFBQ01000014.1	1914	29.49	Chr	0.7014	0.2986
GCF_000685115.1	NZ_JFBQ01000015.1	2033	24.3	Chr	0.619	0.381
GCF_000685115.1	NZ_JFBQ01000016.1	2434	27.65	Chr	0.6082	0.3918
GCF_000710975.1	NZ_AUYV01000001.1	9000	27.98	Chr	0.746	0.254
GCF_000710975.1	NZ_AUYV01000002.1	54099	26.14	EC	0.4624	0.5376
GCF_000710975.1	NZ_AUYV01000003.1	1713	23.06	Chr	0.5474	0.4526
GCF_000710975.1	NZ_AUYV01000004.1	2880	24.97	Chr	0.5654	0.4346
GCF_000710975.1	NZ_AUYV01000005.1	2049	25.38	Chr	0.5792	0.4208
GCF_000710975.1	NZ_AUYV01000006.1	1436	27.99	Chr	0.6188	0.3812
GCF_000710975.1	NZ_AUYV01000007.1	424576	27.75	Chr	0.8712	0.1288
GCF_000710975.1	NZ_AUYV01000009.1	450320	28.9	Chr	0.9596	0.0404
GCF_000710975.1	NZ_AUYV01000010.1	130440	27.94	Chr	0.8692	0.1308
GCF_000710985.1	NZ_AUYX01000001.1	9107	27.66	Chr	0.7144	0.2856
GCF_000710985.1	NZ_AUYX01000002.1	54142	26.14	EC	0.4474	0.5526
GCF_000710985.1	NZ_AUYX01000003.1	1568	22.19	Chr	0.5368	0.4632
GCF_000710985.1	NZ_AUYX01000004.1	2893	24.13	Chr	0.5306	0.4694
GCF_000710985.1	NZ_AUYX01000005.1	2292	26.75	Chr	0.634	0.366
GCF_000710985.1	NZ_AUYX01000006.1	1569	28.04	Chr	0.6472	0.3528
GCF_000710985.1	NZ_AUYX01000007.1	298810	27.99	Chr	0.8866	0.1134
GCF_000710985.1	NZ_AUYX01000008.1	141597	27.27	Chr	0.7584	0.2416
GCF_000710985.1	NZ_AUYX01000010.1	678689	28.01	Chr	0.886	0.114
GCF_000710985.1	NZ_AUYX01000011.1	97446	27.74	Chr	0.823	0.177
GCF_000710985.1	NZ_AUYX01000012.1	356220	28.98	Chr	0.9624	0.0376
GCF_000710985.1	NZ_AUYX01000013.1	130164	27.98	Chr	0.869	0.131
GCF_000710995.1	NZ_AUZB01000009.1	2767020	27.93	Chr	0.8622	0.1378		1	1	1	1	1	1	0	0	0	0	0	0	0	0	0	0	0	0	0	0	0	0	0	0	0	0	0	0	0	0	0	0	0	0	0	0	0	0	0	0	0	0
GCF_000710995.1	NZ_AUZB01000013.1	45268	28.83	Chr	0.547	0.453
GCF_000710995.1	NZ_AUZB01000001.1	8968	27.72	Chr	0.715	0.285
GCF_000710995.1	NZ_AUZB01000002.1	28537	26.29	Chr	0.6934	0.3066
GCF_000710995.1	NZ_AUZB01000003.1	1428	21.64	Chr	0.5124	0.4876
GCF_000710995.1	NZ_AUZB01000004.1	2741	23.86	Chr	0.519	0.481
GCF_000710995.1	NZ_AUZB01000005.1	1981	24.38	EC	0.4924	0.5076
GCF_000710995.1	NZ_AUZB01000006.1	1293	24.83	Chr	0.5176	0.4824
GCF_000710995.1	NZ_AUZB01000007.1	170640	27.34	Chr	0.8254	0.1746
GCF_000710995.1	NZ_AUZB01000008.1	232419	28.23	Chr	0.8656	0.1344
GCF_000710995.1	NZ_AUZB01000010.1	503151	28.74	Chr	0.9412	0.0588
GCF_000710995.1	NZ_AUZB01000011.1	129536	27.92	Chr	0.8636	0.1364
GCF_000711005.1	NZ_AUZA01000001.1	8913	27.96	Chr	0.733	0.267
GCF_000711005.1	NZ_AUZA01000002.1	28570	26.42	Chr	0.7038	0.2962
GCF_000711005.1	NZ_AUZA01000003.1	1483	21.98	Chr	0.5156	0.4844
GCF_000711005.1	NZ_AUZA01000004.1	2794	24.77	Chr	0.5118	0.4882
GCF_000711005.1	NZ_AUZA01000005.1	1985	24.33	EC	0.4944	0.5056
GCF_000711005.1	NZ_AUZA01000006.1	1233	24.57	EC	0.4746	0.5254
GCF_000711005.1	NZ_AUZA01000007.1	424540	27.92	Chr	0.8902	0.1098
GCF_000711005.1	NZ_AUZA01000008.1	178792	27.21	Chr	0.7108	0.2892
GCF_000711005.1	NZ_AUZA01000009.1	1849744	28.21	Chr	0.8718	0.1282
GCF_000711005.1	NZ_AUZA01000010.1	698075	27.85	Chr	0.8724	0.1276
GCF_000711005.1	NZ_AUZA01000011.1	101090	27.67	Chr	0.8414	0.1586
GCF_000711005.1	NZ_AUZA01000012.1	363921	28.76	Chr	0.9598	0.0402
GCF_000711005.1	NZ_AUZA01000013.1	135865	28.21	Chr	0.896	0.104
GCF_000711055.1	NZ_AUYW01000001.1	9151	27.96	Chr	0.7578	0.2422
GCF_000711055.1	NZ_AUYW01000002.1	27723	25.95	Chr	0.6676	0.3324
GCF_000711055.1	NZ_AUYW01000003.1	1463	21.8	Chr	0.526	0.474
GCF_000711055.1	NZ_AUYW01000004.1	2766	24.3	Chr	0.5424	0.4576
GCF_000711055.1	NZ_AUYW01000005.1	1823	25.84	Chr	0.5586	0.4414
GCF_000711055.1	NZ_AUYW01000006.1	1342	26.6	Chr	0.5546	0.4454
GCF_000711055.1	NZ_AUYW01000007.1	299394	27.89	Chr	0.887	0.113
GCF_000711055.1	NZ_AUYW01000008.1	134613	27.13	Chr	0.7148	0.2852
GCF_000711055.1	NZ_AUYW01000010.1	444244	28.77	Chr	0.961	0.039
GCF_000711055.1	NZ_AUYW01000011.1	132934	28.04	Chr	0.8648	0.1352
GCF_000711065.1	NZ_AUYU01000001.1	9301	27.41	Chr	0.6974	0.3026
GCF_000711065.1	NZ_AUYU01000002.1	28542	26.2	Chr	0.6716	0.3284
GCF_000711065.1	NZ_AUYU01000003.1	1757	23.56	Chr	0.553	0.447
GCF_000711065.1	NZ_AUYU01000004.1	3062	25.31	Chr	0.5594	0.4406
GCF_000711065.1	NZ_AUYU01000005.1	2203	25.74	Chr	0.5912	0.4088
GCF_000711065.1	NZ_AUYU01000006.1	1478	26.39	Chr	0.5664	0.4336
GCF_000711065.1	NZ_AUYU01000007.1	427487	27.9	Chr	0.8924	0.1076
GCF_000711065.1	NZ_AUYU01000009.1	453616	28.56	Chr	0.9544	0.0456
GCF_000711065.1	NZ_AUYU01000010.1	130051	27.91	Chr	0.8652	0.1348
GCF_000711095.1	NZ_AUYY01000011.1	21001	27.17	EC	0.2828	0.7172
GCF_000711095.1	NZ_AUYY01000012.1	11471	26	EC	0.2422	0.7578
GCF_000711095.1	NZ_AUYY01000001.1	9376	27.74	Chr	0.7376	0.2624
GCF_000711095.1	NZ_AUYY01000002.1	28540	26.2	Chr	0.6706	0.3294
GCF_000711095.1	NZ_AUYY01000003.1	1756	23.46	Chr	0.5572	0.4428
GCF_000711095.1	NZ_AUYY01000004.1	3062	25.44	Chr	0.5924	0.4076
GCF_000711095.1	NZ_AUYY01000005.1	2201	25.9	Chr	0.5752	0.4248
GCF_000711095.1	NZ_AUYY01000006.1	1475	26.37	Chr	0.5718	0.4282
GCF_000711095.1	NZ_AUYY01000007.1	420552	27.82	Chr	0.8844	0.1156
GCF_000711095.1	NZ_AUYY01000009.1	435335	28.65	Chr	0.9566	0.0434
GCF_000711095.1	NZ_AUYY01000010.1	131075	28.04	Chr	0.8752	0.1248
GCF_000711105.1	NZ_AUZC01000015.1	17468	26.21	EC	0.1788	0.8212
GCF_000711105.1	NZ_AUZC01000001.1	9180	28	Chr	0.757	0.243
GCF_000711105.1	NZ_AUZC01000002.1	28802	26.4	Chr	0.6994	0.3006
GCF_000711105.1	NZ_AUZC01000003.1	1603	23.21	Chr	0.5424	0.4576
GCF_000711105.1	NZ_AUZC01000004.1	2904	24.97	Chr	0.5718	0.4282
GCF_000711105.1	NZ_AUZC01000005.1	1981	24.28	EC	0.4876	0.5124
GCF_000711105.1	NZ_AUZC01000006.1	1231	24.86	EC	0.4948	0.5052
GCF_000711105.1	NZ_AUZC01000007.1	307059	27.98	Chr	0.892	0.108
GCF_000711105.1	NZ_AUZC01000008.1	118555	27.17	Chr	0.714	0.286
GCF_000711105.1	NZ_AUZC01000010.1	1045218	28.19	Chr	0.8978	0.1022
GCF_000711105.1	NZ_AUZC01000011.1	750194	28.06	Chr	0.878	0.122
GCF_000711105.1	NZ_AUZC01000012.1	90942	27.92	Chr	0.867	0.133
GCF_000711105.1	NZ_AUZC01000013.1	369738	28.98	Chr	0.9622	0.0378
GCF_000711105.1	NZ_AUZC01000014.1	129790	27.91	Chr	0.866	0.134
GCF_000711115.1	NZ_AUYZ01000012.1	11593	26.08	EC	0.244	0.756
GCF_000711115.1	NZ_AUYZ01000001.1	9272	27.45	Chr	0.7104	0.2896
GCF_000711115.1	NZ_AUYZ01000002.1	28542	26.21	Chr	0.6698	0.3302
GCF_000711115.1	NZ_AUYZ01000003.1	1756	23.58	Chr	0.5532	0.4468
GCF_000711115.1	NZ_AUYZ01000004.1	3062	25.31	Chr	0.5592	0.4408
GCF_000711115.1	NZ_AUYZ01000005.1	2203	25.78	Chr	0.5914	0.4086
GCF_000711115.1	NZ_AUYZ01000006.1	1479	26.44	Chr	0.5664	0.4336
GCF_000711115.1	NZ_AUYZ01000007.1	427316	27.9	Chr	0.89	0.11
GCF_000711115.1	NZ_AUYZ01000008.1	2803320	27.97	Chr	0.8646	0.1354
GCF_000711115.1	NZ_AUYZ01000009.1	438667	28.61	Chr	0.9576	0.0424
GCF_000711115.1	NZ_AUYZ01000010.1	130621	28.06	Chr	0.8702	0.1298
GCF_000730785.1	NZ_JFGG01000024.1	23910	28.64	Chr	0.808	0.192		0	0	0	0	0	0	0	0	0	0	0	0	0	0	0	0	0	1	0	0	0	0	0	0	0	0	0	0	0	0	0	0	0	0	0	0	0	0	0	0	0	0
GCF_000730785.1	NZ_JFGG01000027.1	18042	28.07	Chr	0.7794	0.2206		0	0	0	0	0	0	0	0	0	0	0	0	0	0	0	0	0	0	0	0	0	0	0	0	0	0	0	0	0	0	0	0	0	0	1	0	0	0	0	0	0	0
GCF_000730785.1	NZ_JFGG01000047.1	12341	28.45	Chr	0.7828	0.2172		0	0	0	0	0	0	0	0	0	0	0	0	0	0	0	0	0	0	1	0	0	0	0	0	0	0	0	0	0	0	0	0	0	0	0	0	0	0	0	0	0	0
GCF_000730785.1	NZ_JFGG01000055.1	17177	27.27	Chr	0.7014	0.2986		0	0	0	0	0	0	0	0	0	0	0	0	0	0	0	0	0	1	0	0	0	0	0	0	0	0	0	0	0	0	0	0	0	0	0	0	0	0	0	0	0	0
GCF_000730785.1	NZ_JFGG01000089.1	43970	27.36	Chr	0.7738	0.2262		0	0	0	0	0	0	0	0	0	0	0	0	0	0	0	0	0	1	0	0	0	0	0	0	0	0	0	0	0	0	0	0	0	0	0	0	0	0	0	0	0	0
GCF_000730785.1	NZ_JFGG01000092.1	31204	27.91	Chr	0.5746	0.4254		0	0	0	0	0	0	0	0	0	0	0	0	0	0	0	0	0	1	0	0	0	0	0	0	0	0	0	0	0	0	0	0	0	0	0	0	0	0	0	0	0	0
GCF_000730785.1	NZ_JFGG01000100.1	7457	26.26	Chr	0.586	0.414		0	0	0	0	0	0	0	0	0	0	0	0	0	0	0	0	0	0	0	0	1	0	0	0	0	0	0	0	0	0	0	0	0	0	0	0	0	0	0	0	0	0
GCF_000730785.1	NZ_JFGG01000164.1	2966	26.6	Chr	0.5376	0.4624		0	0	0	0	0	0	0	0	0	0	0	0	0	0	0	0	0	1	0	0	0	0	0	0	0	0	0	0	0	0	0	0	0	0	0	0	0	0	0	0	0	0
GCF_000730785.1	NZ_JFGG01000167.1	3227	27.77	Chr	0.671	0.329		0	0	0	0	0	0	0	0	0	0	0	0	0	0	0	0	0	1	0	0	0	0	0	0	0	0	0	0	0	0	0	0	0	0	0	0	0	0	0	0	0	0
GCF_000730785.1	NZ_JFGG01000201.1	8174	28.53	Chr	0.7568	0.2432		0	0	0	0	0	0	0	0	0	0	0	0	0	0	0	0	0	0	1	0	0	0	0	0	0	0	0	0	0	0	0	0	0	0	0	0	0	0	0	0	0	0
GCF_000730785.1	NZ_JFGG01000257.1	9633	25.23	Chr	0.551	0.449		0	0	0	0	0	0	0	0	0	0	0	0	0	0	0	0	0	0	1	0	0	0	0	0	0	0	0	0	0	0	0	0	0	0	0	0	0	0	0	0	0	0
GCF_000730785.1	NZ_JFGG01000001.1	78034	29.93	Chr	0.8724	0.1276
GCF_000730785.1	NZ_JFGG01000002.1	23732	30.48	Chr	0.8814	0.1186
GCF_000730785.1	NZ_JFGG01000003.1	8918	28.59	Chr	0.8046	0.1954
GCF_000730785.1	NZ_JFGG01000004.1	28572	27.52	Chr	0.732	0.268
GCF_000730785.1	NZ_JFGG01000005.1	30379	29.11	Chr	0.8478	0.1522
GCF_000730785.1	NZ_JFGG01000006.1	15014	27.99	EC	0.4632	0.5368
GCF_000730785.1	NZ_JFGG01000007.1	33319	28.71	Chr	0.8888	0.1112
GCF_000730785.1	NZ_JFGG01000008.1	32470	27.52	Chr	0.7446	0.2554
GCF_000730785.1	NZ_JFGG01000009.1	18448	27.34	Chr	0.749	0.251
GCF_000730785.1	NZ_JFGG01000010.1	10471	30.81	Chr	0.8346	0.1654
GCF_000730785.1	NZ_JFGG01000011.1	49080	27.72	Chr	0.603	0.397
GCF_000730785.1	NZ_JFGG01000012.1	18893	29.23	Chr	0.8462	0.1538
GCF_000730785.1	NZ_JFGG01000013.1	36601	29.12	Chr	0.8648	0.1352
GCF_000730785.1	NZ_JFGG01000014.1	27175	30.98	Chr	0.79	0.21
GCF_000730785.1	NZ_JFGG01000015.1	22976	29.57	Chr	0.8128	0.1872
GCF_000730785.1	NZ_JFGG01000016.1	39514	31.03	Chr	0.8618	0.1382
GCF_000730785.1	NZ_JFGG01000017.1	19375	29.24	Chr	0.8736	0.1264
GCF_000730785.1	NZ_JFGG01000018.1	31901	28.85	Chr	0.8436	0.1564
GCF_000730785.1	NZ_JFGG01000019.1	15933	29.56	Chr	0.8392	0.1608
GCF_000730785.1	NZ_JFGG01000020.1	13374	33.66	Chr	0.8756	0.1244
GCF_000730785.1	NZ_JFGG01000021.1	13068	28.95	Chr	0.7526	0.2474
GCF_000730785.1	NZ_JFGG01000023.1	12592	27.29	Chr	0.548	0.452
GCF_000730785.1	NZ_JFGG01000025.1	36396	28.91	Chr	0.8178	0.1822
GCF_000730785.1	NZ_JFGG01000026.1	14962	31.07	Chr	0.8566	0.1434
GCF_000730785.1	NZ_JFGG01000028.1	65529	29.69	Chr	0.7944	0.2056
GCF_000730785.1	NZ_JFGG01000029.1	13643	29.39	Chr	0.8074	0.1926
GCF_000730785.1	NZ_JFGG01000030.1	14902	28.69	Chr	0.69	0.31
GCF_000730785.1	NZ_JFGG01000031.1	8234	27.24	Chr	0.7064	0.2936
GCF_000730785.1	NZ_JFGG01000032.1	28251	27.72	Chr	0.7508	0.2492
GCF_000730785.1	NZ_JFGG01000033.1	26127	27.66	Chr	0.7564	0.2436
GCF_000730785.1	NZ_JFGG01000034.1	52975	26.35	EC	0.4576	0.5424
GCF_000730785.1	NZ_JFGG01000035.1	23410	28.96	Chr	0.8224	0.1776
GCF_000730785.1	NZ_JFGG01000036.1	16093	27.18	Chr	0.6124	0.3876
GCF_000730785.1	NZ_JFGG01000037.1	19480	26.38	EC	0.4608	0.5392
GCF_000730785.1	NZ_JFGG01000038.1	20701	27.98	Chr	0.73	0.27
GCF_000730785.1	NZ_JFGG01000039.1	70922	27.57	Chr	0.6404	0.3596
GCF_000730785.1	NZ_JFGG01000040.1	18145	29.57	Chr	0.7564	0.2436
GCF_000730785.1	NZ_JFGG01000041.1	28368	28.7	Chr	0.816	0.184
GCF_000730785.1	NZ_JFGG01000042.1	15037	30.29	Chr	0.7522	0.2478
GCF_000730785.1	NZ_JFGG01000043.1	49067	28.68	Chr	0.7232	0.2768
GCF_000730785.1	NZ_JFGG01000044.1	11694	29.88	Chr	0.7488	0.2512
GCF_000730785.1	NZ_JFGG01000045.1	17936	28.49	Chr	0.7786	0.2214
GCF_000730785.1	NZ_JFGG01000046.1	49500	26.95	Chr	0.7064	0.2936
GCF_000730785.1	NZ_JFGG01000048.1	16904	27.88	Chr	0.6098	0.3902
GCF_000730785.1	NZ_JFGG01000049.1	6829	27.87	Chr	0.6074	0.3926
GCF_000730785.1	NZ_JFGG01000050.1	12608	27.67	Chr	0.6848	0.3152
GCF_000730785.1	NZ_JFGG01000051.1	17172	27.48	Chr	0.5818	0.4182
GCF_000730785.1	NZ_JFGG01000052.1	13266	26.96	Chr	0.6462	0.3538
GCF_000730785.1	NZ_JFGG01000053.1	16287	29.04	Chr	0.7234	0.2766
GCF_000730785.1	NZ_JFGG01000054.1	32510	28.96	Chr	0.85	0.15
GCF_000730785.1	NZ_JFGG01000056.1	13694	33.14	Chr	0.9234	0.0766
GCF_000730785.1	NZ_JFGG01000057.1	18361	28.26	Chr	0.7412	0.2588
GCF_000730785.1	NZ_JFGG01000058.1	18787	32.19	Chr	0.858	0.142
GCF_000730785.1	NZ_JFGG01000059.1	15582	32.8	Chr	0.9074	0.0926
GCF_000730785.1	NZ_JFGG01000060.1	22963	31.04	Chr	0.8722	0.1278
GCF_000730785.1	NZ_JFGG01000061.1	8178	28.59	Chr	0.7836	0.2164
GCF_000730785.1	NZ_JFGG01000062.1	18864	28.5	Chr	0.791	0.209
GCF_000730785.1	NZ_JFGG01000063.1	13890	30.19	Chr	0.833	0.167
GCF_000730785.1	NZ_JFGG01000064.1	17708	26.71	Chr	0.568	0.432
GCF_000730785.1	NZ_JFGG01000065.1	32202	29.92	Chr	0.8918	0.1082
GCF_000730785.1	NZ_JFGG01000066.1	8514	30.21	Chr	0.8408	0.1592
GCF_000730785.1	NZ_JFGG01000067.1	17874	27.86	Chr	0.7886	0.2114
GCF_000730785.1	NZ_JFGG01000068.1	11495	28.6	Chr	0.7338	0.2662
GCF_000730785.1	NZ_JFGG01000069.1	13842	27.64	Chr	0.7476	0.2524
GCF_000730785.1	NZ_JFGG01000070.1	6313	30.41	Chr	0.8116	0.1884
GCF_000730785.1	NZ_JFGG01000071.1	15374	25.92	Chr	0.54	0.46
GCF_000730785.1	NZ_JFGG01000072.1	15899	29.25	Chr	0.7742	0.2258
GCF_000730785.1	NZ_JFGG01000073.1	12893	29.19	Chr	0.7334	0.2666
GCF_000730785.1	NZ_JFGG01000074.1	13226	28.47	Chr	0.7662	0.2338
GCF_000730785.1	NZ_JFGG01000075.1	12192	29.54	Chr	0.7968	0.2032
GCF_000730785.1	NZ_JFGG01000076.1	22567	26.39	Chr	0.6364	0.3636
GCF_000730785.1	NZ_JFGG01000077.1	17528	28.66	Chr	0.8062	0.1938
GCF_000730785.1	NZ_JFGG01000078.1	25150	28.14	Chr	0.8058	0.1942
GCF_000730785.1	NZ_JFGG01000079.1	12852	26.95	EC	0.4702	0.5298
GCF_000730785.1	NZ_JFGG01000080.1	25414	27.87	Chr	0.8324	0.1676
GCF_000730785.1	NZ_JFGG01000081.1	6505	31.78	Chr	0.8036	0.1964
GCF_000730785.1	NZ_JFGG01000082.1	14796	27	Chr	0.6696	0.3304
GCF_000730785.1	NZ_JFGG01000083.1	44575	27.58	Chr	0.7086	0.2914
GCF_000730785.1	NZ_JFGG01000084.1	9308	27.48	Chr	0.6886	0.3114
GCF_000730785.1	NZ_JFGG01000085.1	13782	28.09	Chr	0.755	0.245
GCF_000730785.1	NZ_JFGG01000086.1	37343	28.09	Chr	0.791	0.209
GCF_000730785.1	NZ_JFGG01000087.1	7709	27.28	Chr	0.6722	0.3278
GCF_000730785.1	NZ_JFGG01000088.1	16985	29.96	Chr	0.8974	0.1026
GCF_000730785.1	NZ_JFGG01000090.1	21152	26.4	Chr	0.621	0.379
GCF_000730785.1	NZ_JFGG01000091.1	29340	27.94	Chr	0.8074	0.1926
GCF_000730785.1	NZ_JFGG01000093.1	5278	29.2	Chr	0.7512	0.2488
GCF_000730785.1	NZ_JFGG01000094.1	22914	29.14	Chr	0.8626	0.1374
GCF_000730785.1	NZ_JFGG01000095.1	10360	26.62	Chr	0.6076	0.3924
GCF_000730785.1	NZ_JFGG01000096.1	8835	30.99	Chr	0.8722	0.1278
GCF_000730785.1	NZ_JFGG01000097.1	24187	29.53	Chr	0.9124	0.0876
GCF_000730785.1	NZ_JFGG01000098.1	20017	28.74	Chr	0.7802	0.2198
GCF_000730785.1	NZ_JFGG01000099.1	16368	27.47	Chr	0.617	0.383
GCF_000730785.1	NZ_JFGG01000101.1	6981	28.89	Chr	0.7646	0.2354
GCF_000730785.1	NZ_JFGG01000102.1	6128	30.65	Chr	0.8404	0.1596
GCF_000730785.1	NZ_JFGG01000103.1	11174	27.39	Chr	0.7166	0.2834
GCF_000730785.1	NZ_JFGG01000104.1	17267	29.54	Chr	0.8124	0.1876
GCF_000730785.1	NZ_JFGG01000105.1	14556	32.26	Chr	0.8642	0.1358
GCF_000730785.1	NZ_JFGG01000106.1	12993	29.36	Chr	0.8426	0.1574
GCF_000730785.1	NZ_JFGG01000107.1	18367	25.64	Chr	0.5156	0.4844
GCF_000730785.1	NZ_JFGG01000108.1	9788	29.53	Chr	0.792	0.208
GCF_000730785.1	NZ_JFGG01000109.1	9624	27.5	Chr	0.688	0.312
GCF_000730785.1	NZ_JFGG01000110.1	16561	29.04	Chr	0.7652	0.2348
GCF_000730785.1	NZ_JFGG01000111.1	16692	26.55	EC	0.479	0.521
GCF_000730785.1	NZ_JFGG01000112.1	17494	27.63	Chr	0.7608	0.2392
GCF_000730785.1	NZ_JFGG01000113.1	8334	25.82	Chr	0.558	0.442
GCF_000730785.1	NZ_JFGG01000114.1	10165	28.91	Chr	0.803	0.197
GCF_000730785.1	NZ_JFGG01000115.1	24381	27.81	Chr	0.8356	0.1644
GCF_000730785.1	NZ_JFGG01000116.1	22117	28.25	Chr	0.699	0.301
GCF_000730785.1	NZ_JFGG01000117.1	43230	26.71	Chr	0.6544	0.3456
GCF_000730785.1	NZ_JFGG01000118.1	21004	27.9	Chr	0.7924	0.2076
GCF_000730785.1	NZ_JFGG01000119.1	25370	28.49	Chr	0.83	0.17
GCF_000730785.1	NZ_JFGG01000120.1	14316	25.55	EC	0.3812	0.6188
GCF_000730785.1	NZ_JFGG01000121.1	3718	28.83	Chr	0.7388	0.2612
GCF_000730785.1	NZ_JFGG01000122.1	34406	28.36	Chr	0.6746	0.3254
GCF_000730785.1	NZ_JFGG01000123.1	13670	29.17	Chr	0.8372	0.1628
GCF_000730785.1	NZ_JFGG01000124.1	14443	30.33	Chr	0.8848	0.1152
GCF_000730785.1	NZ_JFGG01000125.1	20013	28.5	Chr	0.8412	0.1588
GCF_000730785.1	NZ_JFGG01000126.1	4843	24.94	EC	0.4938	0.5062
GCF_000730785.1	NZ_JFGG01000127.1	12510	30.38	Chr	0.8858	0.1142
GCF_000730785.1	NZ_JFGG01000128.1	4806	27.82	Chr	0.6748	0.3252
GCF_000730785.1	NZ_JFGG01000129.1	4443	28.74	Chr	0.7104	0.2896
GCF_000730785.1	NZ_JFGG01000130.1	7205	28.44	Chr	0.7856	0.2144
GCF_000730785.1	NZ_JFGG01000131.1	7079	29.51	Chr	0.7796	0.2204
GCF_000730785.1	NZ_JFGG01000132.1	8644	29.41	Chr	0.7928	0.2072
GCF_000730785.1	NZ_JFGG01000133.1	4769	28.5	Chr	0.7284	0.2716
GCF_000730785.1	NZ_JFGG01000134.1	14834	27.62	Chr	0.7318	0.2682
GCF_000730785.1	NZ_JFGG01000135.1	12612	27.37	Chr	0.6492	0.3508
GCF_000730785.1	NZ_JFGG01000136.1	5002	26.17	Chr	0.6096	0.3904
GCF_000730785.1	NZ_JFGG01000137.1	7397	28.71	Chr	0.7356	0.2644
GCF_000730785.1	NZ_JFGG01000138.1	11515	26.45	Chr	0.5316	0.4684
GCF_000730785.1	NZ_JFGG01000139.1	9311	28.61	Chr	0.7894	0.2106
GCF_000730785.1	NZ_JFGG01000140.1	16093	26.66	Chr	0.6122	0.3878
GCF_000730785.1	NZ_JFGG01000141.1	3952	30.04	Chr	0.777	0.223
GCF_000730785.1	NZ_JFGG01000142.1	13348	28.12	Chr	0.6628	0.3372
GCF_000730785.1	NZ_JFGG01000143.1	9164	28.42	Chr	0.7056	0.2944
GCF_000730785.1	NZ_JFGG01000144.1	9829	25.63	Chr	0.5622	0.4378
GCF_000730785.1	NZ_JFGG01000145.1	4595	28.07	Chr	0.7116	0.2884
GCF_000730785.1	NZ_JFGG01000146.1	10090	27.06	Chr	0.6718	0.3282
GCF_000730785.1	NZ_JFGG01000147.1	12305	26.62	Chr	0.5996	0.4004
GCF_000730785.1	NZ_JFGG01000148.1	30904	28.69	Chr	0.7132	0.2868
GCF_000730785.1	NZ_JFGG01000149.1	11818	28.08	Chr	0.7504	0.2496
GCF_000730785.1	NZ_JFGG01000150.1	3424	30.78	Chr	0.7854	0.2146
GCF_000730785.1	NZ_JFGG01000151.1	12935	29.01	Chr	0.7968	0.2032
GCF_000730785.1	NZ_JFGG01000152.1	11727	31.02	Chr	0.868	0.132
GCF_000730785.1	NZ_JFGG01000153.1	4591	29.01	Chr	0.7274	0.2726
GCF_000730785.1	NZ_JFGG01000154.1	3341	28.11	Chr	0.6998	0.3002
GCF_000730785.1	NZ_JFGG01000155.1	3020	28.48	Chr	0.7002	0.2998
GCF_000730785.1	NZ_JFGG01000156.1	13695	27.62	Chr	0.7574	0.2426
GCF_000730785.1	NZ_JFGG01000157.1	5648	26.7	Chr	0.5934	0.4066
GCF_000730785.1	NZ_JFGG01000158.1	4717	25.48	Chr	0.5268	0.4732
GCF_000730785.1	NZ_JFGG01000159.1	5134	27.87	Chr	0.681	0.319
GCF_000730785.1	NZ_JFGG01000160.1	7875	26.25	Chr	0.6174	0.3826
GCF_000730785.1	NZ_JFGG01000161.1	4979	27.05	Chr	0.579	0.421
GCF_000730785.1	NZ_JFGG01000162.1	3649	26.64	Chr	0.5646	0.4354
GCF_000730785.1	NZ_JFGG01000163.1	3045	27.36	EC	0.4946	0.5054
GCF_000730785.1	NZ_JFGG01000165.1	15143	27.5	Chr	0.6922	0.3078
GCF_000730785.1	NZ_JFGG01000166.1	14540	25.64	Chr	0.5824	0.4176
GCF_000730785.1	NZ_JFGG01000168.1	11955	29.72	Chr	0.8564	0.1436
GCF_000730785.1	NZ_JFGG01000169.1	7856	23.79	EC	0.4728	0.5272
GCF_000730785.1	NZ_JFGG01000170.1	9828	27.07	Chr	0.6876	0.3124
GCF_000730785.1	NZ_JFGG01000171.1	21641	28.63	Chr	0.8224	0.1776
GCF_000730785.1	NZ_JFGG01000172.1	11387	26.36	Chr	0.5856	0.4144
GCF_000730785.1	NZ_JFGG01000173.1	6334	25.94	Chr	0.5822	0.4178
GCF_000730785.1	NZ_JFGG01000174.1	4706	29.01	Chr	0.728	0.272
GCF_000730785.1	NZ_JFGG01000175.1	12622	27.68	Chr	0.7148	0.2852
GCF_000730785.1	NZ_JFGG01000176.1	2578	30.76	Chr	0.7666	0.2334
GCF_000730785.1	NZ_JFGG01000177.1	5325	27.23	Chr	0.7066	0.2934
GCF_000730785.1	NZ_JFGG01000178.1	7569	27.32	Chr	0.6688	0.3312
GCF_000730785.1	NZ_JFGG01000179.1	9058	26.41	Chr	0.5272	0.4728
GCF_000730785.1	NZ_JFGG01000180.1	7994	27.93	Chr	0.6948	0.3052
GCF_000730785.1	NZ_JFGG01000181.1	3663	28.47	Chr	0.6788	0.3212
GCF_000730785.1	NZ_JFGG01000182.1	3753	31.57	Chr	0.7816	0.2184
GCF_000730785.1	NZ_JFGG01000183.1	3914	25.11	EC	0.4822	0.5178
GCF_000730785.1	NZ_JFGG01000184.1	5571	23.91	EC	0.4368	0.5632
GCF_000730785.1	NZ_JFGG01000185.1	6339	28.29	Chr	0.738	0.262
GCF_000730785.1	NZ_JFGG01000186.1	7007	25.93	Chr	0.5884	0.4116
GCF_000730785.1	NZ_JFGG01000187.1	3338	30.38	Chr	0.7886	0.2114
GCF_000730785.1	NZ_JFGG01000188.1	2712	27.38	Chr	0.6646	0.3354
GCF_000730785.1	NZ_JFGG01000189.1	2770	27.04	Chr	0.6308	0.3692
GCF_000730785.1	NZ_JFGG01000190.1	10908	26.59	Chr	0.5962	0.4038
GCF_000730785.1	NZ_JFGG01000191.1	6419	30.33	Chr	0.7724	0.2276
GCF_000730785.1	NZ_JFGG01000192.1	7174	27.5	Chr	0.6826	0.3174
GCF_000730785.1	NZ_JFGG01000193.1	19063	26.85	Chr	0.6252	0.3748
GCF_000730785.1	NZ_JFGG01000194.1	2540	25.75	Chr	0.6072	0.3928
GCF_000730785.1	NZ_JFGG01000195.1	5105	29.32	Chr	0.6788	0.3212
GCF_000730785.1	NZ_JFGG01000196.1	5213	28.41	Chr	0.6748	0.3252
GCF_000730785.1	NZ_JFGG01000197.1	4108	26.02	Chr	0.5902	0.4098
GCF_000730785.1	NZ_JFGG01000198.1	3266	24.71	EC	0.4682	0.5318
GCF_000730785.1	NZ_JFGG01000199.1	3359	30.07	Chr	0.7344	0.2656
GCF_000730785.1	NZ_JFGG01000202.1	9601	27.01	Chr	0.6784	0.3216
GCF_000730785.1	NZ_JFGG01000203.1	4581	27.72	Chr	0.6282	0.3718
GCF_000730785.1	NZ_JFGG01000204.1	5029	29.69	Chr	0.7878	0.2122
GCF_000730785.1	NZ_JFGG01000205.1	9824	26.84	Chr	0.572	0.428
GCF_000730785.1	NZ_JFGG01000206.1	8869	27.43	Chr	0.5924	0.4076
GCF_000730785.1	NZ_JFGG01000207.1	16757	28.7	Chr	0.7758	0.2242
GCF_000730785.1	NZ_JFGG01000208.1	7570	26.62	Chr	0.603	0.397
GCF_000730785.1	NZ_JFGG01000209.1	4263	28.27	Chr	0.6532	0.3468
GCF_000730785.1	NZ_JFGG01000210.1	4895	26.88	Chr	0.605	0.395
GCF_000730785.1	NZ_JFGG01000211.1	2210	27.51	Chr	0.6338	0.3662
GCF_000730785.1	NZ_JFGG01000212.1	4036	27.53	Chr	0.6708	0.3292
GCF_000730785.1	NZ_JFGG01000213.1	14224	29.75	Chr	0.7888	0.2112
GCF_000730785.1	NZ_JFGG01000214.1	5719	26.37	Chr	0.6	0.4
GCF_000730785.1	NZ_JFGG01000215.1	3905	28.17	Chr	0.664	0.336
GCF_000730785.1	NZ_JFGG01000216.1	2443	27.47	Chr	0.6586	0.3414
GCF_000730785.1	NZ_JFGG01000217.1	8536	24.43	EC	0.1938	0.8062
GCF_000730785.1	NZ_JFGG01000218.1	2994	28.29	Chr	0.7246	0.2754
GCF_000730785.1	NZ_JFGG01000219.1	3454	25.71	Chr	0.5344	0.4656
GCF_000730785.1	NZ_JFGG01000220.1	8100	29.58	Chr	0.8262	0.1738
GCF_000730785.1	NZ_JFGG01000221.1	4306	26.43	Chr	0.5378	0.4622
GCF_000730785.1	NZ_JFGG01000222.1	6047	29.47	Chr	0.7786	0.2214
GCF_000730785.1	NZ_JFGG01000223.1	2226	27.67	Chr	0.7084	0.2916
GCF_000730785.1	NZ_JFGG01000224.1	2363	33.6	Chr	0.7636	0.2364
GCF_000730785.1	NZ_JFGG01000225.1	4266	28.06	Chr	0.635	0.365
GCF_000730785.1	NZ_JFGG01000226.1	4694	29.27	Chr	0.7576	0.2424
GCF_000730785.1	NZ_JFGG01000227.1	5733	23.83	EC	0.4444	0.5556
GCF_000730785.1	NZ_JFGG01000228.1	9816	30.17	Chr	0.8138	0.1862
GCF_000730785.1	NZ_JFGG01000229.1	7827	26.41	Chr	0.6066	0.3934
GCF_000730785.1	NZ_JFGG01000230.1	5310	25.25	Chr	0.5404	0.4596
GCF_000730785.1	NZ_JFGG01000231.1	3967	26.97	Chr	0.632	0.368
GCF_000730785.1	NZ_JFGG01000232.1	3617	28.84	Chr	0.7428	0.2572
GCF_000730785.1	NZ_JFGG01000233.1	1792	29.58	Chr	0.7066	0.2934
GCF_000730785.1	NZ_JFGG01000234.1	8532	28.16	Chr	0.7064	0.2936
GCF_000730785.1	NZ_JFGG01000235.1	2024	26.38	Chr	0.577	0.423
GCF_000730785.1	NZ_JFGG01000236.1	5007	24.39	EC	0.4432	0.5568
GCF_000730785.1	NZ_JFGG01000237.1	1770	28.76	Chr	0.6326	0.3674
GCF_000730785.1	NZ_JFGG01000238.1	5075	26.09	Chr	0.5558	0.4442
GCF_000730785.1	NZ_JFGG01000239.1	6468	23.36	EC	0.3756	0.6244
GCF_000730785.1	NZ_JFGG01000240.1	9499	26.19	Chr	0.5142	0.4858
GCF_000730785.1	NZ_JFGG01000241.1	8908	28.12	Chr	0.692	0.308
GCF_000730785.1	NZ_JFGG01000242.1	4778	26.66	Chr	0.5978	0.4022
GCF_000730785.1	NZ_JFGG01000243.1	1839	29.91	Chr	0.7048	0.2952
GCF_000730785.1	NZ_JFGG01000244.1	5120	26.63	Chr	0.5906	0.4094
GCF_000730785.1	NZ_JFGG01000245.1	6259	25.74	EC	0.4748	0.5252
GCF_000730785.1	NZ_JFGG01000246.1	3620	28.56	Chr	0.7262	0.2738
GCF_000730785.1	NZ_JFGG01000247.1	4477	26	Chr	0.5776	0.4224
GCF_000730785.1	NZ_JFGG01000248.1	5752	28.39	Chr	0.6914	0.3086
GCF_000730785.1	NZ_JFGG01000249.1	6115	28.98	Chr	0.7756	0.2244
GCF_000730785.1	NZ_JFGG01000250.1	4565	23.26	EC	0.403	0.597
GCF_000730785.1	NZ_JFGG01000251.1	1809	27.86	Chr	0.6658	0.3342
GCF_000730785.1	NZ_JFGG01000252.1	11118	27.97	Chr	0.7204	0.2796
GCF_000730785.1	NZ_JFGG01000253.1	5504	29.61	Chr	0.7876	0.2124
GCF_000730785.1	NZ_JFGG01000254.1	5611	28.5	Chr	0.6856	0.3144
GCF_000730785.1	NZ_JFGG01000255.1	2793	31.4	Chr	0.8114	0.1886
GCF_000730785.1	NZ_JFGG01000256.1	4928	25.87	Chr	0.5624	0.4376
GCF_000730785.1	NZ_JFGG01000258.1	4409	27.04	Chr	0.6094	0.3906
GCF_000730785.1	NZ_JFGG01000259.1	4916	26.65	Chr	0.6042	0.3958
GCF_000730785.1	NZ_JFGG01000260.1	5589	26.66	Chr	0.6422	0.3578
GCF_000730785.1	NZ_JFGG01000261.1	2267	26.55	Chr	0.6484	0.3516
GCF_000730785.1	NZ_JFGG01000262.1	1692	30.79	Chr	0.7402	0.2598
GCF_000730785.1	NZ_JFGG01000263.1	2996	26.1	Chr	0.5252	0.4748
GCF_000730785.1	NZ_JFGG01000264.1	1638	28.14	Chr	0.6824	0.3176
GCF_000730785.1	NZ_JFGG01000265.1	6032	27.4	Chr	0.6928	0.3072
GCF_000730785.1	NZ_JFGG01000266.1	4142	29.09	Chr	0.6872	0.3128
GCF_000730785.1	NZ_JFGG01000267.1	5722	25.18	EC	0.4684	0.5316
GCF_000730785.1	NZ_JFGG01000268.1	4675	23.12	EC	0.4838	0.5162
GCF_000730785.1	NZ_JFGG01000269.1	4608	25.63	Chr	0.5772	0.4228
GCF_000730785.1	NZ_JFGG01000270.1	5658	26.86	Chr	0.5242	0.4758
GCF_000730785.1	NZ_JFGG01000271.1	11701	28.42	Chr	0.7488	0.2512
GCF_000730785.1	NZ_JFGG01000272.1	3320	28.01	Chr	0.6096	0.3904
GCF_000730785.1	NZ_JFGG01000273.1	6821	28.18	Chr	0.7406	0.2594
GCF_000730785.1	NZ_JFGG01000274.1	1963	33.16	Chr	0.7834	0.2166
GCF_000730785.1	NZ_JFGG01000275.1	3709	26.53	Chr	0.6082	0.3918
GCF_000730785.1	NZ_JFGG01000276.1	2999	28.08	Chr	0.6712	0.3288
GCF_000730785.1	NZ_JFGG01000277.1	5359	23.87	Chr	0.5138	0.4862
GCF_000730785.1	NZ_JFGG01000278.1	1366	31.11	Chr	0.745	0.255
GCF_000730785.1	NZ_JFGG01000279.1	1559	29.63	Chr	0.6676	0.3324
GCF_000730785.1	NZ_JFGG01000280.1	1475	25.9	Chr	0.5244	0.4756
GCF_000730785.1	NZ_JFGG01000281.1	2016	25.25	Chr	0.6382	0.3618
GCF_000730785.1	NZ_JFGG01000282.1	3126	24.54	EC	0.328	0.672
GCF_000730785.1	NZ_JFGG01000283.1	7517	26.15	Chr	0.5536	0.4464
GCF_000730785.1	NZ_JFGG01000284.1	4397	24.99	Chr	0.5444	0.4556
GCF_000730785.1	NZ_JFGG01000285.1	1841	23.36	Chr	0.522	0.478
GCF_000730785.1	NZ_JFGG01000286.1	2004	30.94	Chr	0.7464	0.2536
GCF_000730785.1	NZ_JFGG01000287.1	1955	23.27	EC	0.4772	0.5228
GCF_000730785.1	NZ_JFGG01000288.1	1822	29.31	Chr	0.662	0.338
GCF_000730785.1	NZ_JFGG01000289.1	4112	28.48	Chr	0.6446	0.3554
GCF_000730785.1	NZ_JFGG01000290.1	3641	23.65	Chr	0.5058	0.4942
GCF_000730785.1	NZ_JFGG01000291.1	2985	25.9	Chr	0.6246	0.3754
GCF_000730785.1	NZ_JFGG01000292.1	4045	24.94	Chr	0.5274	0.4726
GCF_000730785.1	NZ_JFGG01000293.1	1643	24.47	EC	0.4842	0.5158
GCF_000730785.1	NZ_JFGG01000294.1	2922	23.92	EC	0.488	0.512
GCF_000730785.1	NZ_JFGG01000295.1	3100	23.06	EC	0.4816	0.5184
GCF_000730785.1	NZ_JFGG01000296.1	6934	26.98	Chr	0.5902	0.4098
GCF_000730785.1	NZ_JFGG01000297.1	1304	27.68	Chr	0.5608	0.4392
GCF_000730785.1	NZ_JFGG01000298.1	3913	23.43	EC	0.465	0.535
GCF_000730785.1	NZ_JFGG01000299.1	2108	22.34	EC	0.4146	0.5854
GCF_000730785.1	NZ_JFGG01000300.1	2532	24.96	Chr	0.5122	0.4878
GCF_000730785.1	NZ_JFGG01000301.1	5128	25.27	Chr	0.5502	0.4498
GCF_000730785.1	NZ_JFGG01000302.1	1365	26.37	Chr	0.5622	0.4378
GCF_000730785.1	NZ_JFGG01000303.1	4066	25.87	Chr	0.579	0.421
GCF_000730785.1	NZ_JFGG01000304.1	1739	29.15	Chr	0.6892	0.3108
GCF_000730785.1	NZ_JFGG01000305.1	3785	29.41	Chr	0.7892	0.2108
GCF_000730785.1	NZ_JFGG01000306.1	4147	23.7	EC	0.4318	0.5682
GCF_000730785.1	NZ_JFGG01000307.1	1442	31.69	Chr	0.7708	0.2292
GCF_000730785.1	NZ_JFGG01000308.1	1498	22.9	EC	0.4544	0.5456
GCF_000730785.1	NZ_JFGG01000309.1	3821	27.98	Chr	0.6218	0.3782
GCF_000730785.1	NZ_JFGG01000310.1	1509	26.31	Chr	0.508	0.492
GCF_000730785.1	NZ_JFGG01000311.1	1342	24.22	Chr	0.5138	0.4862
GCF_000730785.1	NZ_JFGG01000312.1	2916	37.41	Chr	0.8768	0.1232
GCF_000730785.1	NZ_JFGG01000313.1	1507	26.68	Chr	0.5622	0.4378
GCF_000730785.1	NZ_JFGG01000314.1	1701	27.87	Chr	0.6724	0.3276
GCF_000730785.1	NZ_JFGG01000315.1	2785	26.79	Chr	0.6616	0.3384
GCF_000730785.1	NZ_JFGG01000316.1	1793	24.26	Chr	0.5162	0.4838
GCF_000730785.1	NZ_JFGG01000317.1	1770	24.69	Chr	0.541	0.459
GCF_000730785.1	NZ_JFGG01000318.1	3768	33.57	Chr	0.844	0.156
GCF_000730785.1	NZ_JFGG01000319.1	3936	29.34	Chr	0.7534	0.2466
GCF_000730785.1	NZ_JFGG01000320.1	4130	29.71	Chr	0.6936	0.3064
GCF_000730785.1	NZ_JFGG01000321.1	1328	26.81	Chr	0.668	0.332
GCF_000730785.1	NZ_JFGG01000322.1	1094	30.53	Chr	0.7082	0.2918
GCF_000730785.1	NZ_JFGG01000323.1	4180	25.36	EC	0.4944	0.5056
GCF_000730785.1	NZ_JFGG01000324.1	2784	25.61	Chr	0.5266	0.4734
GCF_000730785.1	NZ_JFGG01000325.1	1148	22.82	Chr	0.5258	0.4742
GCF_000730785.1	NZ_JFGG01000326.1	3943	27.72	Chr	0.6716	0.3284
GCF_000730785.1	NZ_JFGG01000327.1	2804	25.11	Chr	0.5858	0.4142
GCF_000730785.1	NZ_JFGG01000328.1	3944	26.77	Chr	0.6236	0.3764
GCF_000730785.1	NZ_JFGG01000329.1	2178	19.01	EC	0.335	0.665
GCF_000730785.1	NZ_JFGG01000330.1	2272	23.94	EC	0.4928	0.5072
GCF_000730785.1	NZ_JFGG01000331.1	1253	28.49	Chr	0.6356	0.3644
GCF_000730785.1	NZ_JFGG01000332.1	1478	25.51	Chr	0.555	0.445
GCF_000730785.1	NZ_JFGG01000333.1	1527	20.96	EC	0.307	0.693
GCF_000730785.1	NZ_JFGG01000334.1	1918	29.25	Chr	0.7358	0.2642
GCF_000730785.1	NZ_JFGG01000335.1	7970	25.98	EC	0.414	0.586
GCF_000730785.1	NZ_JFGG01000336.1	4580	24.24	Chr	0.5272	0.4728
GCF_000730785.1	NZ_JFGG01000337.1	2398	23.85	EC	0.4492	0.5508
GCF_000730785.1	NZ_JFGG01000338.1	3250	24.77	Chr	0.53	0.47
GCF_000730785.1	NZ_JFGG01000339.1	2564	25	Chr	0.5546	0.4454
GCF_000730785.1	NZ_JFGG01000340.1	3138	28.62	Chr	0.743	0.257
GCF_000730785.1	NZ_JFGG01000341.1	1254	24.4	Chr	0.5208	0.4792
GCF_000730785.1	NZ_JFGG01000342.1	1248	23.32	EC	0.4842	0.5158
GCF_000730785.1	NZ_JFGG01000343.1	1632	27.88	Chr	0.6006	0.3994
GCF_000730785.1	NZ_JFGG01000344.1	1958	31.72	Chr	0.722	0.278
GCF_000730785.1	NZ_JFGG01000345.1	1485	25.25	EC	0.4954	0.5046
GCF_000730785.1	NZ_JFGG01000346.1	1094	27.97	Chr	0.6036	0.3964
GCF_000730785.1	NZ_JFGG01000347.1	1128	28.1	Chr	0.6176	0.3824
GCF_000730785.1	NZ_JFGG01000348.1	1457	27.39	Chr	0.6956	0.3044
GCF_000730785.1	NZ_JFGG01000349.1	5875	23.8	EC	0.456	0.544
GCF_000730785.1	NZ_JFGG01000350.1	2821	24.71	Chr	0.549	0.451
GCF_000730785.1	NZ_JFGG01000351.1	1986	27.64	Chr	0.6688	0.3312
GCF_000730785.1	NZ_JFGG01000352.1	1071	25.21	Chr	0.6362	0.3638
GCF_000730785.1	NZ_JFGG01000353.1	1609	27.97	Chr	0.6706	0.3294
GCF_000730785.1	NZ_JFGG01000354.1	1566	21.97	EC	0.4332	0.5668
GCF_000730785.1	NZ_JFGG01000355.1	976	26.02	Chr	0.5508	0.4492
GCF_000730785.1	NZ_JFGG01000356.1	1216	19.98	EC	0.4552	0.5448
GCF_000730785.1	NZ_JFGG01000357.1	2346	23.91	EC	0.4942	0.5058
GCF_000730785.1	NZ_JFGG01000358.1	1451	23.78	EC	0.4812	0.5188
GCF_000730785.1	NZ_JFGG01000359.1	1114	24.06	EC	0.4118	0.5882
GCF_000730785.1	NZ_JFGG01000360.1	1909	26.35	Chr	0.6106	0.3894
GCF_000730785.1	NZ_JFGG01000361.1	1221	21.87	EC	0.4816	0.5184
GCF_000730785.1	NZ_JFGG01000363.1	1263	29.3	Chr	0.5636	0.4364
GCF_000730785.1	NZ_JFGG01000364.1	3325	24.93	Chr	0.5428	0.4572
GCF_000730785.1	NZ_JFGG01000365.1	5662	29.04	Chr	0.6268	0.3732
GCF_000730785.1	NZ_JFGG01000366.1	1759	30.02	Chr	0.7062	0.2938
GCF_000730785.1	NZ_JFGG01000367.1	1718	33.47	Chr	0.7762	0.2238
GCF_000730785.1	NZ_JFGG01000368.1	1645	24.92	EC	0.4904	0.5096
GCF_000730785.1	NZ_JFGG01000369.1	1403	23.88	Chr	0.5704	0.4296
GCF_000730785.1	NZ_JFGG01000370.1	3132	27.3	Chr	0.5684	0.4316
GCF_000730785.1	NZ_JFGG01000371.1	842	28.38	Chr	0.6542	0.3458
GCF_000730785.1	NZ_JFGG01000372.1	1026	37.13	Chr	0.7948	0.2052
GCF_000730785.1	NZ_JFGG01000373.1	1703	23.49	EC	0.481	0.519
GCF_000730785.1	NZ_JFGG01000374.1	1254	27.47	Chr	0.6652	0.3348
GCF_000730785.1	NZ_JFGG01000375.1	1626	26.57	Chr	0.5716	0.4284
GCF_000730785.1	NZ_JFGG01000376.1	1452	25.69	Chr	0.5634	0.4366
GCF_000730785.1	NZ_JFGG01000377.1	2097	25.94	EC	0.3514	0.6486
GCF_000730785.1	NZ_JFGG01000378.1	780	24.74	EC	0.3722	0.6278
GCF_000730785.1	NZ_JFGG01000379.1	868	27.88	Chr	0.5018	0.4982
GCF_000730785.1	NZ_JFGG01000380.1	873	30.24	Chr	0.5546	0.4454
GCF_000730785.1	NZ_JFGG01000381.1	1233	26.76	EC	0.3612	0.6388
GCF_000730785.1	NZ_JFGG01000382.1	764	27.09	Chr	0.5082	0.4918
GCF_000730785.1	NZ_JFGG01000383.1	891	23.34	EC	0.3552	0.6448
GCF_000730785.1	NZ_JFGG01000384.1	1007	32.77	Chr	0.7324	0.2676
GCF_000730785.1	NZ_JFGG01000385.1	1747	24.56	Chr	0.5078	0.4922
GCF_000730785.1	NZ_JFGG01000386.1	2532	25.04	EC	0.3624	0.6376
GCF_000730785.1	NZ_JFGG01000387.1	3905	26.41	EC	0.259	0.741
GCF_000730785.1	NZ_JFGG01000388.1	5190	49	Chr	0.9582	0.0418
GCF_000730785.1	NZ_JFGG01000389.1	18084	31.67	Chr	0.5826	0.4174
GCF_000730785.1	NZ_JFGG01000390.1	9691	28.55	EC	0.4416	0.5584
GCF_000730785.1	NZ_JFGG01000391.1	4408	27.63	EC	0.3428	0.6572
GCF_000730785.1	NZ_JFGG01000392.1	7732	28.49	EC	0.4656	0.5344
GCF_000730785.1	NZ_JFGG01000393.1	1878	30.51	Chr	0.5634	0.4366
GCF_000730785.1	NZ_JFGG01000394.1	7282	28.21	EC	0.3386	0.6614
GCF_000730785.1	NZ_JFGG01000395.1	969	22.19	EC	0.279	0.721
GCF_000730785.1	NZ_JFGG01000396.1	824	23.67	EC	0.3514	0.6486
GCF_000730785.1	NZ_JFGG01000397.1	3053	31.35	Chr	0.7376	0.2624
GCF_000730785.1	NZ_JFGG01000398.1	1663	24.53	EC	0.3382	0.6618
GCF_000730785.1	NZ_JFGG01000399.1	1155	28.23	Chr	0.5272	0.4728
GCF_000730785.1	NZ_JFGG01000400.1	1822	33.26	Chr	0.8172	0.1828
GCF_000730785.1	NZ_JFGG01000401.1	1208	32.37	Chr	0.7554	0.2446
GCF_000730785.1	NZ_JFGG01000402.1	1535	30.81	EC	0.454	0.546
GCF_000730785.1	NZ_JFGG01000403.1	1160	29.74	Chr	0.6922	0.3078
GCF_000730785.1	NZ_JFGG01000404.1	703	46.37	Chr	0.8824	0.1176
GCF_000730785.1	NZ_JFGG01000405.1	982	31.98	Chr	0.7686	0.2314
GCF_000730785.1	NZ_JFGG01000406.1	610	34.1	Chr	0.7648	0.2352
GCF_000730785.1	NZ_JFGG01000407.1	974	46.2	Chr	0.8746	0.1254
GCF_000730785.1	NZ_JFGG01000408.1	953	45.02	Chr	0.8836	0.1164
GCF_000730785.1	NZ_JFGG01000409.1	885	46.78	Chr	0.8854	0.1146
GCF_000730785.1	NZ_JFGG01000410.1	745	48.32	Chr	0.834	0.166
GCF_000730785.1	NZ_JFGG01000411.1	541	54.16	Chr	0.826	0.174
GCF_000730785.1	NZ_JFGG01000412.1	562	47.69	Chr	0.7764	0.2236
GCF_000730785.1	NZ_JFGG01000413.1	726	34.3	Chr	0.7462	0.2538
GCF_000730785.1	NZ_JFGG01000414.1	760	43.16	Chr	0.8398	0.1602
GCF_000730785.1	NZ_JFGG01000415.1	924	41.13	Chr	0.8914	0.1086
GCF_000730785.1	NZ_JFGG01000416.1	504	48.41	Chr	0.8214	0.1786
GCF_000730785.1	NZ_JFGG01000417.1	540	49.81	Chr	0.8186	0.1814
GCF_000730785.1	NZ_JFGG01000418.1	646	50	Chr	0.8298	0.1702
GCF_000730965.1	NZ_JFFZ01000009.1	18808	28.7	Chr	0.7542	0.2458		0	0	0	0	0	0	0	0	0	0	0	0	0	0	0	0	0	0	1	0	0	0	0	0	0	0	0	0	0	0	0	0	0	0	0	0	0	0	0	0	0	0
GCF_000730965.1	NZ_JFFZ01000028.1	18051	28.06	Chr	0.7782	0.2218		0	0	0	0	0	0	0	0	0	0	0	0	0	0	0	0	0	0	0	0	0	0	0	0	0	0	0	0	0	0	0	0	0	0	1	0	0	0	0	0	0	0
GCF_000730965.1	NZ_JFFZ01000046.1	12313	28.49	Chr	0.7862	0.2138		0	0	0	0	0	0	0	0	0	0	0	0	0	0	0	0	0	0	1	0	0	0	0	0	0	0	0	0	0	0	0	0	0	0	0	0	0	0	0	0	0	0
GCF_000730965.1	NZ_JFFZ01000111.1	26891	28.1	Chr	0.7558	0.2442		0	0	0	0	0	0	0	0	0	0	0	0	0	0	0	0	0	1	0	0	0	0	0	0	0	0	0	0	0	0	0	0	0	0	0	0	0	0	0	0	0	0
GCF_000730965.1	NZ_JFFZ01000121.1	14967	30.18	Chr	0.8086	0.1914		0	0	0	0	0	0	0	0	0	0	0	0	0	0	0	0	0	0	0	0	0	0	0	0	0	0	0	0	0	0	0	0	0	0	1	0	0	0	0	0	0	0
GCF_000730965.1	NZ_JFFZ01000145.1	7362	29.35	Chr	0.7744	0.2256		0	0	0	0	0	0	0	0	0	0	0	0	0	0	0	0	0	1	0	0	0	0	0	0	0	0	0	0	0	0	0	0	0	0	0	0	0	0	0	0	0	0
GCF_000730965.1	NZ_JFFZ01000151.1	15206	27.33	Chr	0.7066	0.2934		0	0	0	0	0	0	0	0	0	0	0	0	0	0	0	0	0	1	0	0	0	0	0	0	0	0	0	0	0	0	0	0	0	0	0	0	0	0	0	0	0	0
GCF_000730965.1	NZ_JFFZ01000172.1	24564	27.72	Chr	0.5782	0.4218		0	0	0	0	0	0	0	0	0	0	0	0	0	0	0	0	0	1	0	0	0	0	0	0	0	0	0	0	0	0	0	0	0	0	0	0	0	0	0	0	0	0
GCF_000730965.1	NZ_JFFZ01000246.1	3025	26.18	Chr	0.5188	0.4812		0	0	0	0	0	0	0	0	0	0	0	0	0	0	0	0	0	1	0	0	0	0	0	0	0	0	0	0	0	0	0	0	0	0	0	0	0	0	0	0	0	0
GCF_000730965.1	NZ_JFFZ01000259.1	2210	32.04	Chr	0.8132	0.1868		0	0	0	0	0	0	0	0	0	0	0	0	0	0	0	0	0	1	0	0	0	0	0	0	0	0	0	0	0	0	0	0	0	0	0	0	0	0	0	0	0	0
GCF_000730965.1	NZ_JFFZ01000274.1	3236	27.69	Chr	0.6716	0.3284		0	0	0	0	0	0	0	0	0	0	0	0	0	0	0	0	0	1	0	0	0	0	0	0	0	0	0	0	0	0	0	0	0	0	0	0	0	0	0	0	0	0
GCF_000730965.1	NZ_JFFZ01000434.1	3141	26.23	Chr	0.524	0.476		0	0	0	0	0	0	0	0	0	0	0	0	0	0	0	0	0	0	1	0	0	0	0	0	0	0	0	0	0	0	0	0	0	0	0	0	0	0	0	0	0	0
GCF_000730965.1	NZ_JFFZ01000488.1	2462	25.18	Chr	0.5432	0.4568		0	0	0	0	0	0	0	0	0	0	0	0	0	0	0	0	0	0	0	0	1	0	0	0	0	0	0	0	0	0	0	0	0	0	0	0	0	0	0	0	0	0
GCF_000730965.1	NZ_JFFZ01000518.1	2591	27.79	Chr	0.6542	0.3458		0	0	0	0	0	0	0	0	0	0	0	0	0	0	0	0	0	0	1	0	0	0	0	0	0	0	0	0	0	0	0	0	0	0	0	0	0	0	0	0	0	0
GCF_000730965.1	NZ_JFFZ01000646.1	4019	25.63	Chr	0.5198	0.4802		0	0	0	0	0	0	0	0	0	0	0	0	0	0	0	0	0	1	0	0	0	0	0	0	0	0	0	0	0	0	0	0	0	0	0	0	0	0	0	0	0	0
GCF_000730965.1	NZ_JFFZ01000001.1	8771	33.09	Chr	0.8492	0.1508
GCF_000730965.1	NZ_JFFZ01000002.1	45967	28.54	Chr	0.7874	0.2126
GCF_000730965.1	NZ_JFFZ01000003.1	19646	33.11	Chr	0.907	0.093
GCF_000730965.1	NZ_JFFZ01000004.1	15504	27.96	Chr	0.6112	0.3888
GCF_000730965.1	NZ_JFFZ01000005.1	21950	29.15	Chr	0.8852	0.1148
GCF_000730965.1	NZ_JFFZ01000006.1	18620	29.02	Chr	0.8266	0.1734
GCF_000730965.1	NZ_JFFZ01000007.1	23676	30.13	Chr	0.8584	0.1416
GCF_000730965.1	NZ_JFFZ01000008.1	21505	29.24	Chr	0.8338	0.1662
GCF_000730965.1	NZ_JFFZ01000010.1	6130	31.29	Chr	0.8344	0.1656
GCF_000730965.1	NZ_JFFZ01000011.1	12970	28.99	Chr	0.755	0.245
GCF_000730965.1	NZ_JFFZ01000012.1	45653	28.06	Chr	0.6618	0.3382
GCF_000730965.1	NZ_JFFZ01000013.1	15850	29.31	Chr	0.775	0.225
GCF_000730965.1	NZ_JFFZ01000014.1	10105	29.24	Chr	0.824	0.176
GCF_000730965.1	NZ_JFFZ01000015.1	16592	29.09	Chr	0.7702	0.2298
GCF_000730965.1	NZ_JFFZ01000016.1	16178	27.1	Chr	0.56	0.44
GCF_000730965.1	NZ_JFFZ01000017.1	29877	30.94	Chr	0.8542	0.1458
GCF_000730965.1	NZ_JFFZ01000018.1	21411	28.92	Chr	0.7046	0.2954
GCF_000730965.1	NZ_JFFZ01000019.1	6256	31.19	Chr	0.814	0.186
GCF_000730965.1	NZ_JFFZ01000020.1	10621	29.72	Chr	0.7884	0.2116
GCF_000730965.1	NZ_JFFZ01000021.1	14961	28	EC	0.4664	0.5336
GCF_000730965.1	NZ_JFFZ01000022.1	9374	27.53	Chr	0.616	0.384
GCF_000730965.1	NZ_JFFZ01000023.1	13133	30.24	Chr	0.7766	0.2234
GCF_000730965.1	NZ_JFFZ01000024.1	15953	29.54	Chr	0.8406	0.1594
GCF_000730965.1	NZ_JFFZ01000025.1	5828	26.27	Chr	0.5284	0.4716
GCF_000730965.1	NZ_JFFZ01000026.1	9470	30.05	Chr	0.8534	0.1466
GCF_000730965.1	NZ_JFFZ01000027.1	24803	29.38	Chr	0.854	0.146
GCF_000730965.1	NZ_JFFZ01000029.1	12648	33.33	Chr	0.7734	0.2266
GCF_000730965.1	NZ_JFFZ01000030.1	14891	28.72	Chr	0.798	0.202
GCF_000730965.1	NZ_JFFZ01000031.1	9254	26.7	Chr	0.5204	0.4796
GCF_000730965.1	NZ_JFFZ01000032.1	30662	30.46	Chr	0.8848	0.1152
GCF_000730965.1	NZ_JFFZ01000033.1	14579	33.44	Chr	0.8898	0.1102
GCF_000730965.1	NZ_JFFZ01000034.1	10099	29.24	Chr	0.7298	0.2702
GCF_000730965.1	NZ_JFFZ01000035.1	19348	27.47	Chr	0.5724	0.4276
GCF_000730965.1	NZ_JFFZ01000037.1	9251	30.94	Chr	0.7712	0.2288
GCF_000730965.1	NZ_JFFZ01000038.1	6603	29.8	Chr	0.8166	0.1834
GCF_000730965.1	NZ_JFFZ01000039.1	18917	26.99	Chr	0.6778	0.3222
GCF_000730965.1	NZ_JFFZ01000040.1	9806	28.4	Chr	0.6878	0.3122
GCF_000730965.1	NZ_JFFZ01000041.1	15249	33.01	Chr	0.7608	0.2392
GCF_000730965.1	NZ_JFFZ01000042.1	15935	28.26	EC	0.4822	0.5178
GCF_000730965.1	NZ_JFFZ01000043.1	12556	29.02	Chr	0.7774	0.2226
GCF_000730965.1	NZ_JFFZ01000044.1	6472	28.55	Chr	0.74	0.26
GCF_000730965.1	NZ_JFFZ01000045.1	16392	27.46	Chr	0.6186	0.3814
GCF_000730965.1	NZ_JFFZ01000047.1	11140	30.07	Chr	0.849	0.151
GCF_000730965.1	NZ_JFFZ01000048.1	12395	30.84	Chr	0.901	0.099
GCF_000730965.1	NZ_JFFZ01000049.1	9391	27.31	Chr	0.6794	0.3206
GCF_000730965.1	NZ_JFFZ01000050.1	7524	29.49	Chr	0.7766	0.2234
GCF_000730965.1	NZ_JFFZ01000051.1	6516	31.77	Chr	0.8042	0.1958
GCF_000730965.1	NZ_JFFZ01000052.1	19852	27.95	Chr	0.6952	0.3048
GCF_000730965.1	NZ_JFFZ01000053.1	7098	30.71	Chr	0.8474	0.1526
GCF_000730965.1	NZ_JFFZ01000054.1	29076	29.57	Chr	0.8122	0.1878
GCF_000730965.1	NZ_JFFZ01000055.1	10901	29.82	Chr	0.7934	0.2066
GCF_000730965.1	NZ_JFFZ01000056.1	4507	31.88	Chr	0.8036	0.1964
GCF_000730965.1	NZ_JFFZ01000057.1	19126	27.13	Chr	0.6812	0.3188
GCF_000730965.1	NZ_JFFZ01000058.1	7511	28.31	Chr	0.6884	0.3116
GCF_000730965.1	NZ_JFFZ01000059.1	10976	30.73	Chr	0.8074	0.1926
GCF_000730965.1	NZ_JFFZ01000060.1	29736	29.35	Chr	0.8568	0.1432
GCF_000730965.1	NZ_JFFZ01000061.1	11901	29.17	Chr	0.8136	0.1864
GCF_000730965.1	NZ_JFFZ01000062.1	36592	27.14	Chr	0.7014	0.2986
GCF_000730965.1	NZ_JFFZ01000063.1	7845	32.49	Chr	0.8724	0.1276
GCF_000730965.1	NZ_JFFZ01000064.1	12790	29.35	Chr	0.7382	0.2618
GCF_000730965.1	NZ_JFFZ01000065.1	21251	27.4	Chr	0.5746	0.4254
GCF_000730965.1	NZ_JFFZ01000066.1	8672	25.74	EC	0.4076	0.5924
GCF_000730965.1	NZ_JFFZ01000067.1	10439	28.68	Chr	0.733	0.267
GCF_000730965.1	NZ_JFFZ01000068.1	15784	26.6	Chr	0.566	0.434
GCF_000730965.1	NZ_JFFZ01000069.1	5265	29.23	Chr	0.753	0.247
GCF_000730965.1	NZ_JFFZ01000070.1	12043	26.67	Chr	0.5588	0.4412
GCF_000730965.1	NZ_JFFZ01000071.1	8771	31.31	Chr	0.8296	0.1704
GCF_000730965.1	NZ_JFFZ01000072.1	6673	29.84	Chr	0.7942	0.2058
GCF_000730965.1	NZ_JFFZ01000073.1	19632	30.01	Chr	0.8632	0.1368
GCF_000730965.1	NZ_JFFZ01000074.1	17402	26.72	Chr	0.5842	0.4158
GCF_000730965.1	NZ_JFFZ01000075.1	4919	27.83	Chr	0.6528	0.3472
GCF_000730965.1	NZ_JFFZ01000076.1	7199	28.77	Chr	0.7622	0.2378
GCF_000730965.1	NZ_JFFZ01000077.1	8513	29.64	Chr	0.7978	0.2022
GCF_000730965.1	NZ_JFFZ01000078.1	6426	28.73	Chr	0.7896	0.2104
GCF_000730965.1	NZ_JFFZ01000079.1	12796	29.38	Chr	0.8068	0.1932
GCF_000730965.1	NZ_JFFZ01000080.1	11232	27.57	Chr	0.6826	0.3174
GCF_000730965.1	NZ_JFFZ01000081.1	10353	28.41	Chr	0.7442	0.2558
GCF_000730965.1	NZ_JFFZ01000082.1	18544	29.49	Chr	0.8608	0.1392
GCF_000730965.1	NZ_JFFZ01000083.1	8189	29.36	Chr	0.7764	0.2236
GCF_000730965.1	NZ_JFFZ01000084.1	14912	28.86	Chr	0.6746	0.3254
GCF_000730965.1	NZ_JFFZ01000085.1	24356	31.46	Chr	0.916	0.084
GCF_000730965.1	NZ_JFFZ01000086.1	14463	27.84	Chr	0.8112	0.1888
GCF_000730965.1	NZ_JFFZ01000087.1	7845	28.78	Chr	0.745	0.255
GCF_000730965.1	NZ_JFFZ01000088.1	3657	28.88	Chr	0.7322	0.2678
GCF_000730965.1	NZ_JFFZ01000089.1	12803	26.78	Chr	0.639	0.361
GCF_000730965.1	NZ_JFFZ01000090.1	9158	27.89	Chr	0.7942	0.2058
GCF_000730965.1	NZ_JFFZ01000091.1	4937	28.54	Chr	0.7386	0.2614
GCF_000730965.1	NZ_JFFZ01000092.1	16176	28	Chr	0.717	0.283
GCF_000730965.1	NZ_JFFZ01000093.1	4941	28.96	Chr	0.7192	0.2808
GCF_000730965.1	NZ_JFFZ01000094.1	11978	29.7	Chr	0.8546	0.1454
GCF_000730965.1	NZ_JFFZ01000095.1	5916	24.49	EC	0.2238	0.7762
GCF_000730965.1	NZ_JFFZ01000096.1	12260	28.6	Chr	0.7758	0.2242
GCF_000730965.1	NZ_JFFZ01000097.1	11413	28.96	Chr	0.7792	0.2208
GCF_000730965.1	NZ_JFFZ01000098.1	20743	26.32	Chr	0.645	0.355
GCF_000730965.1	NZ_JFFZ01000099.1	9872	28.64	Chr	0.7726	0.2274
GCF_000730965.1	NZ_JFFZ01000100.1	12056	29.8	Chr	0.7984	0.2016
GCF_000730965.1	NZ_JFFZ01000101.1	24761	30.62	Chr	0.8324	0.1676
GCF_000730965.1	NZ_JFFZ01000102.1	5793	28.15	Chr	0.6146	0.3854
GCF_000730965.1	NZ_JFFZ01000103.1	15129	30.41	Chr	0.8604	0.1396
GCF_000730965.1	NZ_JFFZ01000104.1	34402	27.84	Chr	0.7788	0.2212
GCF_000730965.1	NZ_JFFZ01000105.1	8175	26.95	Chr	0.6464	0.3536
GCF_000730965.1	NZ_JFFZ01000106.1	4975	26.89	Chr	0.6038	0.3962
GCF_000730965.1	NZ_JFFZ01000107.1	10421	27.64	Chr	0.7522	0.2478
GCF_000730965.1	NZ_JFFZ01000108.1	9222	30.03	Chr	0.8412	0.1588
GCF_000730965.1	NZ_JFFZ01000109.1	11398	29.13	Chr	0.7452	0.2548
GCF_000730965.1	NZ_JFFZ01000110.1	3862	28.17	Chr	0.6944	0.3056
GCF_000730965.1	NZ_JFFZ01000112.1	8633	27.28	Chr	0.5938	0.4062
GCF_000730965.1	NZ_JFFZ01000113.1	6972	29.6	Chr	0.8012	0.1988
GCF_000730965.1	NZ_JFFZ01000114.1	12615	25.54	EC	0.4116	0.5884
GCF_000730965.1	NZ_JFFZ01000115.1	11239	27	Chr	0.6448	0.3552
GCF_000730965.1	NZ_JFFZ01000116.1	6279	27.68	Chr	0.7128	0.2872
GCF_000730965.1	NZ_JFFZ01000117.1	5643	26.99	Chr	0.5836	0.4164
GCF_000730965.1	NZ_JFFZ01000118.1	3427	30.76	Chr	0.7842	0.2158
GCF_000730965.1	NZ_JFFZ01000119.1	14499	28.63	Chr	0.8434	0.1566
GCF_000730965.1	NZ_JFFZ01000120.1	3852	28.61	Chr	0.6764	0.3236
GCF_000730965.1	NZ_JFFZ01000122.1	18728	27.46	Chr	0.6016	0.3984
GCF_000730965.1	NZ_JFFZ01000123.1	13752	30.93	Chr	0.8456	0.1544
GCF_000730965.1	NZ_JFFZ01000124.1	4238	27.35	Chr	0.7042	0.2958
GCF_000730965.1	NZ_JFFZ01000125.1	5892	29.7	Chr	0.7086	0.2914
GCF_000730965.1	NZ_JFFZ01000126.1	11284	27.98	Chr	0.7562	0.2438
GCF_000730965.1	NZ_JFFZ01000127.1	12521	30.34	Chr	0.8854	0.1146
GCF_000730965.1	NZ_JFFZ01000128.1	3644	29.83	Chr	0.7582	0.2418
GCF_000730965.1	NZ_JFFZ01000129.1	3741	27.69	Chr	0.6354	0.3646
GCF_000730965.1	NZ_JFFZ01000130.1	8261	29.51	Chr	0.8132	0.1868
GCF_000730965.1	NZ_JFFZ01000131.1	20599	28.79	Chr	0.803	0.197
GCF_000730965.1	NZ_JFFZ01000132.1	7154	27.56	Chr	0.6858	0.3142
GCF_000730965.1	NZ_JFFZ01000133.1	7678	32.13	Chr	0.8834	0.1166
GCF_000730965.1	NZ_JFFZ01000134.1	36717	28.93	Chr	0.7854	0.2146
GCF_000730965.1	NZ_JFFZ01000135.1	21892	28.52	Chr	0.7886	0.2114
GCF_000730965.1	NZ_JFFZ01000136.1	2633	30.16	Chr	0.77	0.23
GCF_000730965.1	NZ_JFFZ01000137.1	6138	29.23	Chr	0.7314	0.2686
GCF_000730965.1	NZ_JFFZ01000138.1	4614	29.56	Chr	0.7742	0.2258
GCF_000730965.1	NZ_JFFZ01000139.1	7824	28.67	Chr	0.7768	0.2232
GCF_000730965.1	NZ_JFFZ01000140.1	11479	29.16	Chr	0.8308	0.1692
GCF_000730965.1	NZ_JFFZ01000141.1	3841	24.99	EC	0.4984	0.5016
GCF_000730965.1	NZ_JFFZ01000142.1	10796	29.25	Chr	0.801	0.199
GCF_000730965.1	NZ_JFFZ01000143.1	6131	28.53	Chr	0.5122	0.4878
GCF_000730965.1	NZ_JFFZ01000144.1	4131	30.16	Chr	0.8286	0.1714
GCF_000730965.1	NZ_JFFZ01000146.1	10221	30.24	Chr	0.8254	0.1746
GCF_000730965.1	NZ_JFFZ01000147.1	3083	29.29	Chr	0.7396	0.2604
GCF_000730965.1	NZ_JFFZ01000148.1	7141	28.92	Chr	0.7368	0.2632
GCF_000730965.1	NZ_JFFZ01000149.1	4412	28.92	Chr	0.7172	0.2828
GCF_000730965.1	NZ_JFFZ01000150.1	3270	26.48	Chr	0.66	0.34
GCF_000730965.1	NZ_JFFZ01000152.1	9536	28.58	Chr	0.7484	0.2516
GCF_000730965.1	NZ_JFFZ01000153.1	8088	28.6	Chr	0.7828	0.2172
GCF_000730965.1	NZ_JFFZ01000154.1	4780	28.7	Chr	0.7178	0.2822
GCF_000730965.1	NZ_JFFZ01000155.1	6534	29.17	Chr	0.7404	0.2596
GCF_000730965.1	NZ_JFFZ01000156.1	16008	30.19	Chr	0.8294	0.1706
GCF_000730965.1	NZ_JFFZ01000157.1	2597	30.69	Chr	0.7688	0.2312
GCF_000730965.1	NZ_JFFZ01000158.1	10801	29.16	Chr	0.7978	0.2022
GCF_000730965.1	NZ_JFFZ01000159.1	14270	28.16	Chr	0.7878	0.2122
GCF_000730965.1	NZ_JFFZ01000160.1	6300	26	Chr	0.5844	0.4156
GCF_000730965.1	NZ_JFFZ01000161.1	6515	31.94	Chr	0.869	0.131
GCF_000730965.1	NZ_JFFZ01000162.1	10489	26.77	Chr	0.6128	0.3872
GCF_000730965.1	NZ_JFFZ01000163.1	10411	28.46	Chr	0.7868	0.2132
GCF_000730965.1	NZ_JFFZ01000164.1	14599	28.13	Chr	0.703	0.297
GCF_000730965.1	NZ_JFFZ01000165.1	4583	28.15	Chr	0.7138	0.2862
GCF_000730965.1	NZ_JFFZ01000166.1	2640	27.54	Chr	0.647	0.353
GCF_000730965.1	NZ_JFFZ01000167.1	4502	25.23	Chr	0.5132	0.4868
GCF_000730965.1	NZ_JFFZ01000168.1	5400	26.94	Chr	0.6274	0.3726
GCF_000730965.1	NZ_JFFZ01000169.1	14852	27.63	Chr	0.7338	0.2662
GCF_000730965.1	NZ_JFFZ01000170.1	2988	34.44	Chr	0.7648	0.2352
GCF_000730965.1	NZ_JFFZ01000171.1	2194	33	Chr	0.792	0.208
GCF_000730965.1	NZ_JFFZ01000173.1	15704	29.78	Chr	0.8284	0.1716
GCF_000730965.1	NZ_JFFZ01000174.1	8820	26.49	Chr	0.6666	0.3334
GCF_000730965.1	NZ_JFFZ01000175.1	10798	27.54	Chr	0.6454	0.3546
GCF_000730965.1	NZ_JFFZ01000176.1	9540	27.46	Chr	0.6288	0.3712
GCF_000730965.1	NZ_JFFZ01000177.1	5202	29.87	Chr	0.7772	0.2228
GCF_000730965.1	NZ_JFFZ01000178.1	2130	28.31	Chr	0.6618	0.3382
GCF_000730965.1	NZ_JFFZ01000179.1	2780	25.86	Chr	0.5246	0.4754
GCF_000730965.1	NZ_JFFZ01000180.1	5736	27.98	Chr	0.647	0.353
GCF_000730965.1	NZ_JFFZ01000181.1	4659	29.34	Chr	0.7544	0.2456
GCF_000730965.1	NZ_JFFZ01000182.1	6124	30.86	Chr	0.81	0.19
GCF_000730965.1	NZ_JFFZ01000183.1	5562	26.65	Chr	0.6342	0.3658
GCF_000730965.1	NZ_JFFZ01000184.1	6614	28.44	Chr	0.744	0.256
GCF_000730965.1	NZ_JFFZ01000185.1	4763	26.75	Chr	0.631	0.369
GCF_000730965.1	NZ_JFFZ01000186.1	7740	28.41	Chr	0.7776	0.2224
GCF_000730965.1	NZ_JFFZ01000187.1	7825	28.05	Chr	0.7102	0.2898
GCF_000730965.1	NZ_JFFZ01000188.1	4208	24.98	Chr	0.5362	0.4638
GCF_000730965.1	NZ_JFFZ01000189.1	7042	28.83	Chr	0.764	0.236
GCF_000730965.1	NZ_JFFZ01000190.1	4055	29.1	Chr	0.6954	0.3046
GCF_000730965.1	NZ_JFFZ01000191.1	11799	28.11	Chr	0.7506	0.2494
GCF_000730965.1	NZ_JFFZ01000192.1	7358	28.66	Chr	0.7228	0.2772
GCF_000730965.1	NZ_JFFZ01000193.1	4577	27.75	Chr	0.6274	0.3726
GCF_000730965.1	NZ_JFFZ01000194.1	3140	26.27	Chr	0.5414	0.4586
GCF_000730965.1	NZ_JFFZ01000195.1	4952	28.41	Chr	0.7172	0.2828
GCF_000730965.1	NZ_JFFZ01000196.1	8817	28.41	Chr	0.7072	0.2928
GCF_000730965.1	NZ_JFFZ01000197.1	4861	26.39	Chr	0.6234	0.3766
GCF_000730965.1	NZ_JFFZ01000198.1	2752	30.34	Chr	0.7564	0.2436
GCF_000730965.1	NZ_JFFZ01000199.1	15799	26.93	Chr	0.501	0.499
GCF_000730965.1	NZ_JFFZ01000200.1	16547	27.15	Chr	0.7078	0.2922
GCF_000730965.1	NZ_JFFZ01000201.1	5963	27.67	Chr	0.632	0.368
GCF_000730965.1	NZ_JFFZ01000202.1	5002	29.81	Chr	0.791	0.209
GCF_000730965.1	NZ_JFFZ01000203.1	4043	27.92	Chr	0.6952	0.3048
GCF_000730965.1	NZ_JFFZ01000204.1	8057	25.06	Chr	0.5264	0.4736
GCF_000730965.1	NZ_JFFZ01000205.1	3358	25.4	Chr	0.592	0.408
GCF_000730965.1	NZ_JFFZ01000206.1	9521	26.96	Chr	0.621	0.379
GCF_000730965.1	NZ_JFFZ01000207.1	5480	27.88	Chr	0.644	0.356
GCF_000730965.1	NZ_JFFZ01000208.1	5753	27.83	Chr	0.707	0.293
GCF_000730965.1	NZ_JFFZ01000209.1	3226	29.05	Chr	0.735	0.265
GCF_000730965.1	NZ_JFFZ01000210.1	3966	28.44	Chr	0.609	0.391
GCF_000730965.1	NZ_JFFZ01000211.1	11374	26.32	Chr	0.5826	0.4174
GCF_000730965.1	NZ_JFFZ01000212.1	4245	30.55	Chr	0.7624	0.2376
GCF_000730965.1	NZ_JFFZ01000213.1	10948	25.33	EC	0.4606	0.5394
GCF_000730965.1	NZ_JFFZ01000214.1	4910	26.13	Chr	0.5908	0.4092
GCF_000730965.1	NZ_JFFZ01000215.1	4641	29.2	Chr	0.6798	0.3202
GCF_000730965.1	NZ_JFFZ01000216.1	4389	28.25	Chr	0.5616	0.4384
GCF_000730965.1	NZ_JFFZ01000217.1	3760	28.48	Chr	0.6946	0.3054
GCF_000730965.1	NZ_JFFZ01000218.1	5333	29.27	Chr	0.7736	0.2264
GCF_000730965.1	NZ_JFFZ01000219.1	8779	27.04	Chr	0.6398	0.3602
GCF_000730965.1	NZ_JFFZ01000220.1	2992	25.4	Chr	0.573	0.427
GCF_000730965.1	NZ_JFFZ01000221.1	5457	29.27	Chr	0.7774	0.2226
GCF_000730965.1	NZ_JFFZ01000222.1	7530	27.34	Chr	0.6252	0.3748
GCF_000730965.1	NZ_JFFZ01000223.1	9172	25.61	Chr	0.5784	0.4216
GCF_000730965.1	NZ_JFFZ01000224.1	5684	26.3	Chr	0.5486	0.4514
GCF_000730965.1	NZ_JFFZ01000225.1	3830	25.14	Chr	0.5558	0.4442
GCF_000730965.1	NZ_JFFZ01000226.1	3730	27.51	Chr	0.6426	0.3574
GCF_000730965.1	NZ_JFFZ01000227.1	3380	25.83	Chr	0.536	0.464
GCF_000730965.1	NZ_JFFZ01000228.1	3707	29.21	Chr	0.6696	0.3304
GCF_000730965.1	NZ_JFFZ01000229.1	16520	28.3	Chr	0.777	0.223
GCF_000730965.1	NZ_JFFZ01000230.1	3330	27.87	Chr	0.6212	0.3788
GCF_000730965.1	NZ_JFFZ01000231.1	7208	28.16	Chr	0.7654	0.2346
GCF_000730965.1	NZ_JFFZ01000232.1	1869	28.14	Chr	0.6668	0.3332
GCF_000730965.1	NZ_JFFZ01000233.1	7588	28.31	Chr	0.7514	0.2486
GCF_000730965.1	NZ_JFFZ01000234.1	6110	29.03	Chr	0.7142	0.2858
GCF_000730965.1	NZ_JFFZ01000235.1	3797	26.65	Chr	0.6222	0.3778
GCF_000730965.1	NZ_JFFZ01000236.1	7590	26.53	Chr	0.5928	0.4072
GCF_000730965.1	NZ_JFFZ01000237.1	7517	26.45	Chr	0.6426	0.3574
GCF_000730965.1	NZ_JFFZ01000238.1	6858	27.98	Chr	0.738	0.262
GCF_000730965.1	NZ_JFFZ01000239.1	4020	30.45	Chr	0.769	0.231
GCF_000730965.1	NZ_JFFZ01000240.1	2136	25.84	Chr	0.5878	0.4122
GCF_000730965.1	NZ_JFFZ01000241.1	4173	27.46	Chr	0.6968	0.3032
GCF_000730965.1	NZ_JFFZ01000242.1	8602	26.63	Chr	0.5374	0.4626
GCF_000730965.1	NZ_JFFZ01000243.1	3545	29.08	Chr	0.7028	0.2972
GCF_000730965.1	NZ_JFFZ01000244.1	8468	28.34	Chr	0.739	0.261
GCF_000730965.1	NZ_JFFZ01000245.1	3735	28.33	Chr	0.733	0.267
GCF_000730965.1	NZ_JFFZ01000247.1	4053	23.44	EC	0.3604	0.6396
GCF_000730965.1	NZ_JFFZ01000248.1	7249	27.23	Chr	0.6232	0.3768
GCF_000730965.1	NZ_JFFZ01000249.1	3527	28.49	Chr	0.6834	0.3166
GCF_000730965.1	NZ_JFFZ01000250.1	6738	26.02	EC	0.4568	0.5432
GCF_000730965.1	NZ_JFFZ01000251.1	4590	28.98	Chr	0.7264	0.2736
GCF_000730965.1	NZ_JFFZ01000252.1	8969	26.51	Chr	0.6022	0.3978
GCF_000730965.1	NZ_JFFZ01000253.1	2788	26.15	Chr	0.5578	0.4422
GCF_000730965.1	NZ_JFFZ01000254.1	8538	27.31	Chr	0.5896	0.4104
GCF_000730965.1	NZ_JFFZ01000255.1	6883	29.33	Chr	0.7804	0.2196
GCF_000730965.1	NZ_JFFZ01000256.1	16839	27.34	Chr	0.6602	0.3398
GCF_000730965.1	NZ_JFFZ01000257.1	5056	25.85	Chr	0.523	0.477
GCF_000730965.1	NZ_JFFZ01000258.1	6295	30.77	Chr	0.815	0.185
GCF_000730965.1	NZ_JFFZ01000260.1	10867	28.25	Chr	0.7408	0.2592
GCF_000730965.1	NZ_JFFZ01000261.1	2839	34.31	Chr	0.8358	0.1642
GCF_000730965.1	NZ_JFFZ01000262.1	3074	25.6	Chr	0.562	0.438
GCF_000730965.1	NZ_JFFZ01000263.1	3543	32.91	Chr	0.8346	0.1654
GCF_000730965.1	NZ_JFFZ01000264.1	6588	27.67	Chr	0.667	0.333
GCF_000730965.1	NZ_JFFZ01000265.1	3017	27.25	EC	0.4852	0.5148
GCF_000730965.1	NZ_JFFZ01000266.1	11611	31.17	Chr	0.8762	0.1238
GCF_000730965.1	NZ_JFFZ01000267.1	1913	27.71	Chr	0.6418	0.3582
GCF_000730965.1	NZ_JFFZ01000268.1	5119	31.39	Chr	0.7928	0.2072
GCF_000730965.1	NZ_JFFZ01000269.1	4371	27.13	Chr	0.6166	0.3834
GCF_000730965.1	NZ_JFFZ01000270.1	6679	25.77	Chr	0.5484	0.4516
GCF_000730965.1	NZ_JFFZ01000271.1	13339	28.11	Chr	0.6638	0.3362
GCF_000730965.1	NZ_JFFZ01000272.1	4000	27.12	Chr	0.5432	0.4568
GCF_000730965.1	NZ_JFFZ01000273.1	6528	29.23	Chr	0.763	0.237
GCF_000730965.1	NZ_JFFZ01000275.1	2179	27.26	Chr	0.6244	0.3756
GCF_000730965.1	NZ_JFFZ01000276.1	3449	29.49	Chr	0.756	0.244
GCF_000730965.1	NZ_JFFZ01000277.1	5549	27.48	Chr	0.7166	0.2834
GCF_000730965.1	NZ_JFFZ01000278.1	4502	29.56	Chr	0.7236	0.2764
GCF_000730965.1	NZ_JFFZ01000279.1	5783	26.66	Chr	0.5464	0.4536
GCF_000730965.1	NZ_JFFZ01000280.1	7611	25.66	Chr	0.5432	0.4568
GCF_000730965.1	NZ_JFFZ01000281.1	3399	28.16	Chr	0.7218	0.2782
GCF_000730965.1	NZ_JFFZ01000282.1	12358	26.68	Chr	0.6304	0.3696
GCF_000730965.1	NZ_JFFZ01000283.1	8016	29.67	Chr	0.8298	0.1702
GCF_000730965.1	NZ_JFFZ01000284.1	5172	27.84	Chr	0.6846	0.3154
GCF_000730965.1	NZ_JFFZ01000285.1	1966	26.3	Chr	0.6294	0.3706
GCF_000730965.1	NZ_JFFZ01000286.1	9123	29.19	Chr	0.8124	0.1876
GCF_000730965.1	NZ_JFFZ01000287.1	2494	25.98	Chr	0.5958	0.4042
GCF_000730965.1	NZ_JFFZ01000288.1	4285	28.59	Chr	0.6716	0.3284
GCF_000730965.1	NZ_JFFZ01000289.1	5818	27.91	Chr	0.7206	0.2794
GCF_000730965.1	NZ_JFFZ01000290.1	6745	25.6	EC	0.4422	0.5578
GCF_000730965.1	NZ_JFFZ01000291.1	3935	31.31	Chr	0.7946	0.2054
GCF_000730965.1	NZ_JFFZ01000292.1	3526	29.3	Chr	0.7022	0.2978
GCF_000730965.1	NZ_JFFZ01000293.1	5448	27.02	Chr	0.6442	0.3558
GCF_000730965.1	NZ_JFFZ01000294.1	2371	25.73	Chr	0.5476	0.4524
GCF_000730965.1	NZ_JFFZ01000295.1	7415	26.68	Chr	0.6494	0.3506
GCF_000730965.1	NZ_JFFZ01000296.1	2793	31.4	Chr	0.8066	0.1934
GCF_000730965.1	NZ_JFFZ01000297.1	8181	26.56	Chr	0.612	0.388
GCF_000730965.1	NZ_JFFZ01000298.1	2427	27.61	Chr	0.6804	0.3196
GCF_000730965.1	NZ_JFFZ01000299.1	7790	29.02	Chr	0.755	0.245
GCF_000730965.1	NZ_JFFZ01000300.1	3971	27.83	Chr	0.6804	0.3196
GCF_000730965.1	NZ_JFFZ01000301.1	2571	28.86	Chr	0.7106	0.2894
GCF_000730965.1	NZ_JFFZ01000302.1	2864	25.24	Chr	0.5624	0.4376
GCF_000730965.1	NZ_JFFZ01000303.1	4820	27.05	Chr	0.6272	0.3728
GCF_000730965.1	NZ_JFFZ01000304.1	2925	30.77	Chr	0.7732	0.2268
GCF_000730965.1	NZ_JFFZ01000305.1	2683	27.1	Chr	0.659	0.341
GCF_000730965.1	NZ_JFFZ01000306.1	3675	27.1	Chr	0.665	0.335
GCF_000730965.1	NZ_JFFZ01000307.1	12733	27.24	Chr	0.64	0.36
GCF_000730965.1	NZ_JFFZ01000308.1	26052	28.97	Chr	0.6998	0.3002
GCF_000730965.1	NZ_JFFZ01000309.1	5577	26.86	Chr	0.6072	0.3928
GCF_000730965.1	NZ_JFFZ01000310.1	5648	23.9	EC	0.4438	0.5562
GCF_000730965.1	NZ_JFFZ01000311.1	2719	27.36	Chr	0.6614	0.3386
GCF_000730965.1	NZ_JFFZ01000312.1	3411	28.91	Chr	0.7174	0.2826
GCF_000730965.1	NZ_JFFZ01000313.1	8986	28.05	Chr	0.7326	0.2674
GCF_000730965.1	NZ_JFFZ01000314.1	2582	27.85	Chr	0.6642	0.3358
GCF_000730965.1	NZ_JFFZ01000315.1	3458	28.57	Chr	0.701	0.299
GCF_000730965.1	NZ_JFFZ01000316.1	1679	30.02	Chr	0.7016	0.2984
GCF_000730965.1	NZ_JFFZ01000317.1	11701	27.33	Chr	0.5568	0.4432
GCF_000730965.1	NZ_JFFZ01000318.1	2698	24.17	EC	0.4988	0.5012
GCF_000730965.1	NZ_JFFZ01000319.1	6263	25.72	EC	0.4744	0.5256
GCF_000730965.1	NZ_JFFZ01000320.1	8711	27.88	Chr	0.7344	0.2656
GCF_000730965.1	NZ_JFFZ01000321.1	4992	22.98	EC	0.4544	0.5456
GCF_000730965.1	NZ_JFFZ01000322.1	2975	28.27	Chr	0.7224	0.2776
GCF_000730965.1	NZ_JFFZ01000323.1	2008	26.74	Chr	0.613	0.387
GCF_000730965.1	NZ_JFFZ01000324.1	5393	28.22	Chr	0.6992	0.3008
GCF_000730965.1	NZ_JFFZ01000325.1	3120	28.78	Chr	0.6604	0.3396
GCF_000730965.1	NZ_JFFZ01000326.1	2502	28.06	Chr	0.6852	0.3148
GCF_000730965.1	NZ_JFFZ01000327.1	7113	25.64	EC	0.4936	0.5064
GCF_000730965.1	NZ_JFFZ01000328.1	5210	28.46	Chr	0.679	0.321
GCF_000730965.1	NZ_JFFZ01000329.1	3280	28.99	Chr	0.6532	0.3468
GCF_000730965.1	NZ_JFFZ01000330.1	2035	30.12	Chr	0.7228	0.2772
GCF_000730965.1	NZ_JFFZ01000331.1	3305	27.9	Chr	0.67	0.33
GCF_000730965.1	NZ_JFFZ01000332.1	5737	28.53	Chr	0.7204	0.2796
GCF_000730965.1	NZ_JFFZ01000333.1	2384	30.54	Chr	0.7374	0.2626
GCF_000730965.1	NZ_JFFZ01000334.1	1862	27.82	Chr	0.653	0.347
GCF_000730965.1	NZ_JFFZ01000335.1	4439	29.06	Chr	0.765	0.235
GCF_000730965.1	NZ_JFFZ01000336.1	5643	26.92	Chr	0.5292	0.4708
GCF_000730965.1	NZ_JFFZ01000337.1	2030	28.18	Chr	0.6806	0.3194
GCF_000730965.1	NZ_JFFZ01000338.1	3994	28.29	Chr	0.6456	0.3544
GCF_000730965.1	NZ_JFFZ01000339.1	4224	26.52	Chr	0.577	0.423
GCF_000730965.1	NZ_JFFZ01000340.1	8117	26.2	Chr	0.5386	0.4614
GCF_000730965.1	NZ_JFFZ01000341.1	3388	28.87	Chr	0.6348	0.3652
GCF_000730965.1	NZ_JFFZ01000342.1	5526	28.9	Chr	0.7182	0.2818
GCF_000730965.1	NZ_JFFZ01000343.1	8409	26.82	Chr	0.6164	0.3836
GCF_000730965.1	NZ_JFFZ01000344.1	4110	29.08	Chr	0.6894	0.3106
GCF_000730965.1	NZ_JFFZ01000345.1	4985	29.65	Chr	0.8038	0.1962
GCF_000730965.1	NZ_JFFZ01000346.1	2834	25.3	Chr	0.6002	0.3998
GCF_000730965.1	NZ_JFFZ01000348.1	1865	28.31	Chr	0.6274	0.3726
GCF_000730965.1	NZ_JFFZ01000349.1	4298	28.29	Chr	0.7116	0.2884
GCF_000730965.1	NZ_JFFZ01000350.1	9263	28.28	Chr	0.7072	0.2928
GCF_000730965.1	NZ_JFFZ01000351.1	8466	26.33	Chr	0.6164	0.3836
GCF_000730965.1	NZ_JFFZ01000352.1	1931	26.31	Chr	0.5482	0.4518
GCF_000730965.1	NZ_JFFZ01000353.1	7683	26.67	Chr	0.6254	0.3746
GCF_000730965.1	NZ_JFFZ01000354.1	2412	26	Chr	0.6202	0.3798
GCF_000730965.1	NZ_JFFZ01000355.1	4784	27.84	Chr	0.7108	0.2892
GCF_000730965.1	NZ_JFFZ01000356.1	3177	27.04	Chr	0.6614	0.3386
GCF_000730965.1	NZ_JFFZ01000357.1	5733	28.94	Chr	0.7442	0.2558
GCF_000730965.1	NZ_JFFZ01000358.1	3604	24.08	EC	0.4674	0.5326
GCF_000730965.1	NZ_JFFZ01000359.1	4598	27.14	Chr	0.6692	0.3308
GCF_000730965.1	NZ_JFFZ01000360.1	4204	29	Chr	0.77	0.23
GCF_000730965.1	NZ_JFFZ01000361.1	2532	25.75	Chr	0.6096	0.3904
GCF_000730965.1	NZ_JFFZ01000362.1	9163	28.41	Chr	0.7762	0.2238
GCF_000730965.1	NZ_JFFZ01000363.1	7864	26.27	Chr	0.618	0.382
GCF_000730965.1	NZ_JFFZ01000364.1	5791	26.25	Chr	0.6148	0.3852
GCF_000730965.1	NZ_JFFZ01000365.1	4925	26.68	Chr	0.653	0.347
GCF_000730965.1	NZ_JFFZ01000366.1	5328	26.35	Chr	0.6632	0.3368
GCF_000730965.1	NZ_JFFZ01000367.1	1708	29.63	Chr	0.6822	0.3178
GCF_000730965.1	NZ_JFFZ01000368.1	11588	29.67	Chr	0.7084	0.2916
GCF_000730965.1	NZ_JFFZ01000369.1	2460	28.9	Chr	0.7028	0.2972
GCF_000730965.1	NZ_JFFZ01000370.1	1560	26.79	Chr	0.6048	0.3952
GCF_000730965.1	NZ_JFFZ01000371.1	1411	35.29	Chr	0.8234	0.1766
GCF_000730965.1	NZ_JFFZ01000372.1	3828	25.65	Chr	0.5514	0.4486
GCF_000730965.1	NZ_JFFZ01000373.1	5729	27.61	Chr	0.6598	0.3402
GCF_000730965.1	NZ_JFFZ01000374.1	1464	26.09	Chr	0.5198	0.4802
GCF_000730965.1	NZ_JFFZ01000375.1	2615	28.18	Chr	0.6784	0.3216
GCF_000730965.1	NZ_JFFZ01000376.1	2882	25.88	Chr	0.5962	0.4038
GCF_000730965.1	NZ_JFFZ01000377.1	2096	25.95	Chr	0.5746	0.4254
GCF_000730965.1	NZ_JFFZ01000378.1	3691	27.47	Chr	0.675	0.325
GCF_000730965.1	NZ_JFFZ01000379.1	1523	30.2	Chr	0.726	0.274
GCF_000730965.1	NZ_JFFZ01000380.1	1757	28.29	Chr	0.6782	0.3218
GCF_000730965.1	NZ_JFFZ01000381.1	2699	27.57	Chr	0.6556	0.3444
GCF_000730965.1	NZ_JFFZ01000382.1	1520	29.67	Chr	0.6664	0.3336
GCF_000730965.1	NZ_JFFZ01000383.1	2736	28.33	Chr	0.6838	0.3162
GCF_000730965.1	NZ_JFFZ01000384.1	3846	25.66	Chr	0.5864	0.4136
GCF_000730965.1	NZ_JFFZ01000385.1	3950	24.3	EC	0.2884	0.7116
GCF_000730965.1	NZ_JFFZ01000386.1	3431	27.89	Chr	0.6316	0.3684
GCF_000730965.1	NZ_JFFZ01000387.1	4894	27.5	Chr	0.6708	0.3292
GCF_000730965.1	NZ_JFFZ01000388.1	5601	26.6	Chr	0.6004	0.3996
GCF_000730965.1	NZ_JFFZ01000389.1	4545	23.34	EC	0.406	0.594
GCF_000730965.1	NZ_JFFZ01000390.1	3343	30.39	Chr	0.7886	0.2114
GCF_000730965.1	NZ_JFFZ01000391.1	4306	25.5	Chr	0.514	0.486
GCF_000730965.1	NZ_JFFZ01000392.1	4266	25.5	Chr	0.56	0.44
GCF_000730965.1	NZ_JFFZ01000393.1	4097	28.51	Chr	0.711	0.289
GCF_000730965.1	NZ_JFFZ01000394.1	4591	23.35	EC	0.4836	0.5164
GCF_000730965.1	NZ_JFFZ01000395.1	3375	26.92	Chr	0.612	0.388
GCF_000730965.1	NZ_JFFZ01000396.1	1643	27.21	Chr	0.5348	0.4652
GCF_000730965.1	NZ_JFFZ01000397.1	1251	30.7	Chr	0.7256	0.2744
GCF_000730965.1	NZ_JFFZ01000398.1	1958	22.83	EC	0.4652	0.5348
GCF_000730965.1	NZ_JFFZ01000399.1	2987	26.62	Chr	0.5794	0.4206
GCF_000730965.1	NZ_JFFZ01000400.1	3136	23.28	EC	0.4172	0.5828
GCF_000730965.1	NZ_JFFZ01000401.1	1665	29.07	Chr	0.6638	0.3362
GCF_000730965.1	NZ_JFFZ01000402.1	3889	27.74	Chr	0.618	0.382
GCF_000730965.1	NZ_JFFZ01000403.1	1582	24.65	Chr	0.5324	0.4676
GCF_000730965.1	NZ_JFFZ01000404.1	4601	26.78	Chr	0.5436	0.4564
GCF_000730965.1	NZ_JFFZ01000405.1	7069	31.09	Chr	0.8054	0.1946
GCF_000730965.1	NZ_JFFZ01000406.1	2394	26.82	Chr	0.6162	0.3838
GCF_000730965.1	NZ_JFFZ01000407.1	1363	27.59	Chr	0.6386	0.3614
GCF_000730965.1	NZ_JFFZ01000408.1	2445	33.25	Chr	0.8388	0.1612
GCF_000730965.1	NZ_JFFZ01000409.1	1581	29.22	Chr	0.7054	0.2946
GCF_000730965.1	NZ_JFFZ01000410.1	3486	27.34	Chr	0.6632	0.3368
GCF_000730965.1	NZ_JFFZ01000411.1	2428	24.55	Chr	0.506	0.494
GCF_000730965.1	NZ_JFFZ01000412.1	2568	23.21	Chr	0.5324	0.4676
GCF_000730965.1	NZ_JFFZ01000413.1	3591	25.12	EC	0.4698	0.5302
GCF_000730965.1	NZ_JFFZ01000414.1	1617	29.62	Chr	0.7214	0.2786
GCF_000730965.1	NZ_JFFZ01000415.1	2468	28.85	Chr	0.6842	0.3158
GCF_000730965.1	NZ_JFFZ01000416.1	1901	27.62	Chr	0.5934	0.4066
GCF_000730965.1	NZ_JFFZ01000417.1	3017	31.72	Chr	0.7776	0.2224
GCF_000730965.1	NZ_JFFZ01000418.1	3706	26.07	Chr	0.5168	0.4832
GCF_000730965.1	NZ_JFFZ01000419.1	1359	23.77	EC	0.4796	0.5204
GCF_000730965.1	NZ_JFFZ01000420.1	1630	28.65	Chr	0.6476	0.3524
GCF_000730965.1	NZ_JFFZ01000421.1	3614	26.98	Chr	0.5532	0.4468
GCF_000730965.1	NZ_JFFZ01000422.1	8541	28.46	Chr	0.6548	0.3452
GCF_000730965.1	NZ_JFFZ01000423.1	2795	31.38	Chr	0.7928	0.2072
GCF_000730965.1	NZ_JFFZ01000424.1	2025	25.53	Chr	0.5518	0.4482
GCF_000730965.1	NZ_JFFZ01000425.1	1549	26.92	Chr	0.5918	0.4082
GCF_000730965.1	NZ_JFFZ01000426.1	1440	27.99	Chr	0.6686	0.3314
GCF_000730965.1	NZ_JFFZ01000427.1	2319	25.92	Chr	0.6052	0.3948
GCF_000730965.1	NZ_JFFZ01000428.1	4366	24.19	Chr	0.5454	0.4546
GCF_000730965.1	NZ_JFFZ01000429.1	1888	30.51	Chr	0.769	0.231
GCF_000730965.1	NZ_JFFZ01000430.1	2304	23.83	EC	0.4956	0.5044
GCF_000730965.1	NZ_JFFZ01000431.1	2515	30.2	Chr	0.7332	0.2668
GCF_000730965.1	NZ_JFFZ01000432.1	1971	25.06	Chr	0.5544	0.4456
GCF_000730965.1	NZ_JFFZ01000433.1	1264	28.09	Chr	0.5672	0.4328
GCF_000730965.1	NZ_JFFZ01000436.1	6639	25.85	EC	0.4914	0.5086
GCF_000730965.1	NZ_JFFZ01000437.1	4746	23.81	EC	0.444	0.556
GCF_000730965.1	NZ_JFFZ01000438.1	2200	28.45	Chr	0.6974	0.3026
GCF_000730965.1	NZ_JFFZ01000439.1	8479	28.49	Chr	0.7402	0.2598
GCF_000730965.1	NZ_JFFZ01000440.1	1328	26.88	Chr	0.573	0.427
GCF_000730965.1	NZ_JFFZ01000441.1	3223	28.36	Chr	0.6418	0.3582
GCF_000730965.1	NZ_JFFZ01000442.1	2276	26.76	Chr	0.642	0.358
GCF_000730965.1	NZ_JFFZ01000443.1	1673	28.99	Chr	0.6182	0.3818
GCF_000730965.1	NZ_JFFZ01000444.1	4010	26.91	Chr	0.6256	0.3744
GCF_000730965.1	NZ_JFFZ01000445.1	1021	28.89	Chr	0.6494	0.3506
GCF_000730965.1	NZ_JFFZ01000446.1	1330	27.59	Chr	0.655	0.345
GCF_000730965.1	NZ_JFFZ01000447.1	1504	24.34	Chr	0.526	0.474
GCF_000730965.1	NZ_JFFZ01000448.1	6327	27.91	Chr	0.7012	0.2988
GCF_000730965.1	NZ_JFFZ01000449.1	1127	26.89	Chr	0.6188	0.3812
GCF_000730965.1	NZ_JFFZ01000450.1	1470	30.27	Chr	0.731	0.269
GCF_000730965.1	NZ_JFFZ01000451.1	1305	27.05	Chr	0.579	0.421
GCF_000730965.1	NZ_JFFZ01000452.1	4743	30.7	Chr	0.7788	0.2212
GCF_000730965.1	NZ_JFFZ01000453.1	4447	25.95	Chr	0.5758	0.4242
GCF_000730965.1	NZ_JFFZ01000454.1	5088	25.26	Chr	0.5488	0.4512
GCF_000730965.1	NZ_JFFZ01000455.1	4175	28.14	Chr	0.7074	0.2926
GCF_000730965.1	NZ_JFFZ01000456.1	2617	26.94	Chr	0.5852	0.4148
GCF_000730965.1	NZ_JFFZ01000457.1	2986	28.63	Chr	0.7476	0.2524
GCF_000730965.1	NZ_JFFZ01000458.1	2496	24.76	EC	0.3642	0.6358
GCF_000730965.1	NZ_JFFZ01000459.1	2977	28.22	Chr	0.684	0.316
GCF_000730965.1	NZ_JFFZ01000460.1	1141	29.97	Chr	0.689	0.311
GCF_000730965.1	NZ_JFFZ01000461.1	5211	24.31	Chr	0.539	0.461
GCF_000730965.1	NZ_JFFZ01000462.1	2610	26.67	Chr	0.6038	0.3962
GCF_000730965.1	NZ_JFFZ01000463.1	4639	28.71	Chr	0.6698	0.3302
GCF_000730965.1	NZ_JFFZ01000464.1	1403	26.16	Chr	0.6214	0.3786
GCF_000730965.1	NZ_JFFZ01000465.1	2032	30.17	Chr	0.736	0.264
GCF_000730965.1	NZ_JFFZ01000466.1	1665	27.39	Chr	0.6506	0.3494
GCF_000730965.1	NZ_JFFZ01000467.1	1429	24.49	EC	0.4284	0.5716
GCF_000730965.1	NZ_JFFZ01000468.1	3381	26.92	Chr	0.5998	0.4002
GCF_000730965.1	NZ_JFFZ01000469.1	6993	26.81	Chr	0.5826	0.4174
GCF_000730965.1	NZ_JFFZ01000470.1	1147	28.77	Chr	0.6642	0.3358
GCF_000730965.1	NZ_JFFZ01000471.1	1446	25.86	Chr	0.511	0.489
GCF_000730965.1	NZ_JFFZ01000472.1	1409	26.19	Chr	0.618	0.382
GCF_000730965.1	NZ_JFFZ01000473.1	2133	25.27	Chr	0.5788	0.4212
GCF_000730965.1	NZ_JFFZ01000474.1	1091	32.08	Chr	0.7234	0.2766
GCF_000730965.1	NZ_JFFZ01000475.1	1433	23.73	Chr	0.5346	0.4654
GCF_000730965.1	NZ_JFFZ01000476.1	1433	27.15	Chr	0.5368	0.4632
GCF_000730965.1	NZ_JFFZ01000477.1	1838	20.62	EC	0.4006	0.5994
GCF_000730965.1	NZ_JFFZ01000478.1	4704	26.79	Chr	0.6092	0.3908
GCF_000730965.1	NZ_JFFZ01000479.1	1390	29.21	Chr	0.6712	0.3288
GCF_000730965.1	NZ_JFFZ01000480.1	1308	22.17	EC	0.4752	0.5248
GCF_000730965.1	NZ_JFFZ01000481.1	4341	26.42	Chr	0.6142	0.3858
GCF_000730965.1	NZ_JFFZ01000482.1	1359	27.67	Chr	0.6236	0.3764
GCF_000730965.1	NZ_JFFZ01000483.1	1269	24.67	Chr	0.5204	0.4796
GCF_000730965.1	NZ_JFFZ01000484.1	2271	28.14	Chr	0.6748	0.3252
GCF_000730965.1	NZ_JFFZ01000485.1	2475	26.87	Chr	0.6552	0.3448
GCF_000730965.1	NZ_JFFZ01000486.1	1667	28.25	Chr	0.6756	0.3244
GCF_000730965.1	NZ_JFFZ01000487.1	2388	24.12	EC	0.4814	0.5186
GCF_000730965.1	NZ_JFFZ01000489.1	1238	28.51	Chr	0.6398	0.3602
GCF_000730965.1	NZ_JFFZ01000491.1	6712	26.36	EC	0.3724	0.6276
GCF_000730965.1	NZ_JFFZ01000492.1	2240	25.71	Chr	0.617	0.383
GCF_000730965.1	NZ_JFFZ01000493.1	2105	24.89	EC	0.4994	0.5006
GCF_000730965.1	NZ_JFFZ01000494.1	1335	24.27	Chr	0.514	0.486
GCF_000730965.1	NZ_JFFZ01000495.1	1878	28.33	Chr	0.6356	0.3644
GCF_000730965.1	NZ_JFFZ01000496.1	1610	25.4	Chr	0.5492	0.4508
GCF_000730965.1	NZ_JFFZ01000497.1	3091	24.94	Chr	0.5532	0.4468
GCF_000730965.1	NZ_JFFZ01000498.1	4154	24.77	EC	0.4954	0.5046
GCF_000730965.1	NZ_JFFZ01000499.1	5710	23.98	EC	0.4686	0.5314
GCF_000730965.1	NZ_JFFZ01000500.1	1850	27.78	Chr	0.6554	0.3446
GCF_000730965.1	NZ_JFFZ01000501.1	1099	28.12	Chr	0.6254	0.3746
GCF_000730965.1	NZ_JFFZ01000502.1	2550	29.18	Chr	0.745	0.255
GCF_000730965.1	NZ_JFFZ01000503.1	1519	22.91	EC	0.452	0.548
GCF_000730965.1	NZ_JFFZ01000504.1	1217	20.05	EC	0.3926	0.6074
GCF_000730965.1	NZ_JFFZ01000505.1	1246	25.16	Chr	0.56	0.44
GCF_000730965.1	NZ_JFFZ01000506.1	2694	25.69	Chr	0.532	0.468
GCF_000730965.1	NZ_JFFZ01000507.1	907	30.65	Chr	0.7146	0.2854
GCF_000730965.1	NZ_JFFZ01000508.1	3355	26.41	Chr	0.5958	0.4042
GCF_000730965.1	NZ_JFFZ01000509.1	1106	30.38	Chr	0.6836	0.3164
GCF_000730965.1	NZ_JFFZ01000510.1	945	31.22	Chr	0.709	0.291
GCF_000730965.1	NZ_JFFZ01000511.1	898	24.94	Chr	0.5754	0.4246
GCF_000730965.1	NZ_JFFZ01000512.1	1072	24.44	Chr	0.5084	0.4916
GCF_000730965.1	NZ_JFFZ01000513.1	2611	25.97	Chr	0.5388	0.4612
GCF_000730965.1	NZ_JFFZ01000514.1	1884	23.94	EC	0.4746	0.5254
GCF_000730965.1	NZ_JFFZ01000515.1	831	27.92	Chr	0.6088	0.3912
GCF_000730965.1	NZ_JFFZ01000516.1	1326	26.85	Chr	0.667	0.333
GCF_000730965.1	NZ_JFFZ01000517.1	2485	28.69	Chr	0.6778	0.3222
GCF_000730965.1	NZ_JFFZ01000519.1	2422	27.29	Chr	0.6488	0.3512
GCF_000730965.1	NZ_JFFZ01000520.1	1827	29.99	Chr	0.7578	0.2422
GCF_000730965.1	NZ_JFFZ01000521.1	2004	29.39	Chr	0.6842	0.3158
GCF_000730965.1	NZ_JFFZ01000522.1	1399	35.03	Chr	0.8314	0.1686
GCF_000730965.1	NZ_JFFZ01000523.1	2145	24.43	Chr	0.501	0.499
GCF_000730965.1	NZ_JFFZ01000524.1	1868	32.66	Chr	0.7398	0.2602
GCF_000730965.1	NZ_JFFZ01000525.1	5545	27.81	Chr	0.6654	0.3346
GCF_000730965.1	NZ_JFFZ01000526.1	2091	30.32	Chr	0.7766	0.2234
GCF_000730965.1	NZ_JFFZ01000527.1	1094	27.24	Chr	0.6058	0.3942
GCF_000730965.1	NZ_JFFZ01000528.1	1161	25.84	Chr	0.584	0.416
GCF_000730965.1	NZ_JFFZ01000529.1	869	26.93	Chr	0.5994	0.4006
GCF_000730965.1	NZ_JFFZ01000530.1	1254	29.19	Chr	0.6476	0.3524
GCF_000730965.1	NZ_JFFZ01000531.1	1651	28.65	Chr	0.6626	0.3374
GCF_000730965.1	NZ_JFFZ01000532.1	1303	23.94	EC	0.4884	0.5116
GCF_000730965.1	NZ_JFFZ01000533.1	1359	30.83	Chr	0.7372	0.2628
GCF_000730965.1	NZ_JFFZ01000534.1	1425	24.63	Chr	0.585	0.415
GCF_000730965.1	NZ_JFFZ01000535.1	2654	24.68	EC	0.465	0.535
GCF_000730965.1	NZ_JFFZ01000536.1	1735	24.67	Chr	0.5358	0.4642
GCF_000730965.1	NZ_JFFZ01000537.1	4102	25.35	Chr	0.5062	0.4938
GCF_000730965.1	NZ_JFFZ01000538.1	2001	18.84	EC	0.3398	0.6602
GCF_000730965.1	NZ_JFFZ01000539.1	2987	26.11	Chr	0.5258	0.4742
GCF_000730965.1	NZ_JFFZ01000540.1	1380	27.25	Chr	0.6466	0.3534
GCF_000730965.1	NZ_JFFZ01000541.1	5708	23.9	EC	0.4442	0.5558
GCF_000730965.1	NZ_JFFZ01000542.1	1498	28.3	Chr	0.6224	0.3776
GCF_000730965.1	NZ_JFFZ01000543.1	1018	23.58	Chr	0.5634	0.4366
GCF_000730965.1	NZ_JFFZ01000544.1	1035	25.8	Chr	0.6622	0.3378
GCF_000730965.1	NZ_JFFZ01000545.1	4852	22.34	EC	0.4338	0.5662
GCF_000730965.1	NZ_JFFZ01000546.1	713	29.31	Chr	0.6656	0.3344
GCF_000730965.1	NZ_JFFZ01000547.1	1483	28.39	Chr	0.6742	0.3258
GCF_000730965.1	NZ_JFFZ01000548.1	1816	30.78	Chr	0.7598	0.2402
GCF_000730965.1	NZ_JFFZ01000549.1	2136	27.72	Chr	0.6626	0.3374
GCF_000730965.1	NZ_JFFZ01000550.1	4644	26.81	Chr	0.5362	0.4638
GCF_000730965.1	NZ_JFFZ01000551.1	1174	22.15	EC	0.49	0.51
GCF_000730965.1	NZ_JFFZ01000552.1	878	25.06	EC	0.492	0.508
GCF_000730965.1	NZ_JFFZ01000553.1	965	25.18	Chr	0.6286	0.3714
GCF_000730965.1	NZ_JFFZ01000554.1	776	31.31	Chr	0.6908	0.3092
GCF_000730965.1	NZ_JFFZ01000555.1	1060	23.68	Chr	0.532	0.468
GCF_000730965.1	NZ_JFFZ01000556.1	685	27.3	Chr	0.6194	0.3806
GCF_000730965.1	NZ_JFFZ01000557.1	2139	21.93	EC	0.4602	0.5398
GCF_000730965.1	NZ_JFFZ01000558.1	1462	26.74	Chr	0.6542	0.3458
GCF_000730965.1	NZ_JFFZ01000559.1	2945	24.24	Chr	0.5416	0.4584
GCF_000730965.1	NZ_JFFZ01000560.1	1084	27.77	Chr	0.6114	0.3886
GCF_000730965.1	NZ_JFFZ01000561.1	991	27.65	Chr	0.6534	0.3466
GCF_000730965.1	NZ_JFFZ01000562.1	1114	22.44	EC	0.4872	0.5128
GCF_000730965.1	NZ_JFFZ01000563.1	2009	23.74	Chr	0.5314	0.4686
GCF_000730965.1	NZ_JFFZ01000564.1	1152	27.95	Chr	0.674	0.326
GCF_000730965.1	NZ_JFFZ01000565.1	1528	26.44	Chr	0.6386	0.3614
GCF_000730965.1	NZ_JFFZ01000566.1	2237	23.07	EC	0.4646	0.5354
GCF_000730965.1	NZ_JFFZ01000567.1	800	29.5	Chr	0.6704	0.3296
GCF_000730965.1	NZ_JFFZ01000568.1	1683	26.74	Chr	0.5942	0.4058
GCF_000730965.1	NZ_JFFZ01000569.1	1374	27.8	Chr	0.643	0.357
GCF_000730965.1	NZ_JFFZ01000570.1	1330	23.68	Chr	0.5186	0.4814
GCF_000730965.1	NZ_JFFZ01000571.1	1685	24.04	Chr	0.5246	0.4754
GCF_000730965.1	NZ_JFFZ01000572.1	1328	24.55	Chr	0.509	0.491
GCF_000730965.1	NZ_JFFZ01000573.1	1086	23.3	EC	0.4836	0.5164
GCF_000730965.1	NZ_JFFZ01000574.1	5634	29.13	Chr	0.6294	0.3706
GCF_000730965.1	NZ_JFFZ01000575.1	1618	24.41	Chr	0.5196	0.4804
GCF_000730965.1	NZ_JFFZ01000576.1	745	27.79	Chr	0.6534	0.3466
GCF_000730965.1	NZ_JFFZ01000577.1	1241	23.93	Chr	0.5098	0.4902
GCF_000730965.1	NZ_JFFZ01000578.1	830	29.28	Chr	0.6634	0.3366
GCF_000730965.1	NZ_JFFZ01000579.1	1620	25.37	Chr	0.65	0.35
GCF_000730965.1	NZ_JFFZ01000580.1	1176	24.83	Chr	0.5096	0.4904
GCF_000730965.1	NZ_JFFZ01000581.1	3095	25.43	Chr	0.5602	0.4398
GCF_000730965.1	NZ_JFFZ01000582.1	1101	24.16	Chr	0.5164	0.4836
GCF_000730965.1	NZ_JFFZ01000583.1	1934	25.7	Chr	0.6438	0.3562
GCF_000730965.1	NZ_JFFZ01000584.1	1834	23.34	Chr	0.5204	0.4796
GCF_000730965.1	NZ_JFFZ01000585.1	1329	26.11	Chr	0.5684	0.4316
GCF_000730965.1	NZ_JFFZ01000586.1	1393	23.69	Chr	0.577	0.423
GCF_000730965.1	NZ_JFFZ01000587.1	2109	21.01	EC	0.2062	0.7938
GCF_000730965.1	NZ_JFFZ01000588.1	2915	23.19	Chr	0.5106	0.4894
GCF_000730965.1	NZ_JFFZ01000589.1	1000	36.3	Chr	0.7702	0.2298
GCF_000730965.1	NZ_JFFZ01000590.1	1722	25.15	Chr	0.5584	0.4416
GCF_000730965.1	NZ_JFFZ01000591.1	879	27.99	Chr	0.6464	0.3536
GCF_000730965.1	NZ_JFFZ01000592.1	1017	31.96	Chr	0.7918	0.2082
GCF_000730965.1	NZ_JFFZ01000593.1	824	21.84	EC	0.4554	0.5446
GCF_000730965.1	NZ_JFFZ01000594.1	593	29.85	Chr	0.6548	0.3452
GCF_000730965.1	NZ_JFFZ01000595.1	1168	25.34	Chr	0.5736	0.4264
GCF_000730965.1	NZ_JFFZ01000596.1	1509	24.49	Chr	0.5188	0.4812
GCF_000730965.1	NZ_JFFZ01000597.1	986	25.96	Chr	0.6076	0.3924
GCF_000730965.1	NZ_JFFZ01000598.1	1182	23.35	Chr	0.5266	0.4734
GCF_000730965.1	NZ_JFFZ01000599.1	1021	35.46	Chr	0.5802	0.4198
GCF_000730965.1	NZ_JFFZ01000600.1	1032	27.03	Chr	0.6552	0.3448
GCF_000730965.1	NZ_JFFZ01000601.1	1725	21.97	EC	0.4018	0.5982
GCF_000730965.1	NZ_JFFZ01000602.1	651	31.03	Chr	0.7076	0.2924
GCF_000730965.1	NZ_JFFZ01000603.1	855	22.34	EC	0.4986	0.5014
GCF_000730965.1	NZ_JFFZ01000604.1	1481	23.16	Chr	0.5492	0.4508
GCF_000730965.1	NZ_JFFZ01000605.1	882	22.79	Chr	0.5162	0.4838
GCF_000730965.1	NZ_JFFZ01000606.1	2105	27.55	Chr	0.6476	0.3524
GCF_000730965.1	NZ_JFFZ01000607.1	1624	21.86	EC	0.422	0.578
GCF_000730965.1	NZ_JFFZ01000608.1	922	26.68	Chr	0.6256	0.3744
GCF_000730965.1	NZ_JFFZ01000609.1	909	26.29	Chr	0.5708	0.4292
GCF_000730965.1	NZ_JFFZ01000610.1	975	23.9	EC	0.497	0.503
GCF_000730965.1	NZ_JFFZ01000611.1	602	26.25	Chr	0.5734	0.4266
GCF_000730965.1	NZ_JFFZ01000612.1	861	25.2	Chr	0.5402	0.4598
GCF_000730965.1	NZ_JFFZ01000613.1	1058	24.86	EC	0.4634	0.5366
GCF_000730965.1	NZ_JFFZ01000614.1	605	23.97	Chr	0.528	0.472
GCF_000730965.1	NZ_JFFZ01000615.1	634	23.34	Chr	0.5646	0.4354
GCF_000730965.1	NZ_JFFZ01000616.1	1001	23.78	Chr	0.511	0.489
GCF_000730965.1	NZ_JFFZ01000617.1	772	25.65	Chr	0.54	0.46
GCF_000730965.1	NZ_JFFZ01000618.1	1190	25.38	EC	0.3882	0.6118
GCF_000730965.1	NZ_JFFZ01000619.1	798	34.09	Chr	0.7698	0.2302
GCF_000730965.1	NZ_JFFZ01000620.1	1165	24.21	Chr	0.5294	0.4706
GCF_000730965.1	NZ_JFFZ01000621.1	1181	26.33	Chr	0.5794	0.4206
GCF_000730965.1	NZ_JFFZ01000622.1	1720	29.59	Chr	0.754	0.246
GCF_000730965.1	NZ_JFFZ01000623.1	981	22.83	EC	0.4918	0.5082
GCF_000730965.1	NZ_JFFZ01000624.1	1169	21.9	EC	0.4366	0.5634
GCF_000730965.1	NZ_JFFZ01000625.1	872	22.02	EC	0.4978	0.5022
GCF_000730965.1	NZ_JFFZ01000626.1	577	22.18	EC	0.477	0.523
GCF_000730965.1	NZ_JFFZ01000627.1	922	24.19	Chr	0.5478	0.4522
GCF_000730965.1	NZ_JFFZ01000628.1	609	26.77	Chr	0.5906	0.4094
GCF_000730965.1	NZ_JFFZ01000629.1	647	29.21	Chr	0.637	0.363
GCF_000730965.1	NZ_JFFZ01000630.1	566	22.61	Chr	0.5084	0.4916
GCF_000730965.1	NZ_JFFZ01000631.1	751	22.37	Chr	0.5012	0.4988
GCF_000730965.1	NZ_JFFZ01000632.1	581	25.13	EC	0.39	0.61
GCF_000730965.1	NZ_JFFZ01000633.1	822	26.76	Chr	0.5748	0.4252
GCF_000730965.1	NZ_JFFZ01000634.1	656	23.78	EC	0.4996	0.5004
GCF_000730965.1	NZ_JFFZ01000635.1	763	25.95	Chr	0.6172	0.3828
GCF_000730965.1	NZ_JFFZ01000636.1	390	18.97	EC	0.4632	0.5368
GCF_000730965.1	NZ_JFFZ01000637.1	1023	27.47	Chr	0.6594	0.3406
GCF_000730965.1	NZ_JFFZ01000638.1	616	23.05	Chr	0.5162	0.4838
GCF_000730965.1	NZ_JFFZ01000639.1	759	25.16	Chr	0.5418	0.4582
GCF_000730965.1	NZ_JFFZ01000640.1	3432	48.81	Chr	0.9442	0.0558
GCF_000730965.1	NZ_JFFZ01000641.1	2088	46.74	Chr	0.935	0.065
GCF_000730965.1	NZ_JFFZ01000642.1	6037	29.05	Chr	0.7406	0.2594
GCF_000730965.1	NZ_JFFZ01000643.1	5077	25.21	Chr	0.5006	0.4994
GCF_000730965.1	NZ_JFFZ01000644.1	5193	25.32	EC	0.1848	0.8152
GCF_000730965.1	NZ_JFFZ01000645.1	2091	27.5	Chr	0.5928	0.4072
GCF_000730965.1	NZ_JFFZ01000647.1	4275	25.45	EC	0.467	0.533
GCF_000730965.1	NZ_JFFZ01000648.1	4373	28.01	Chr	0.6366	0.3634
GCF_000730965.1	NZ_JFFZ01000649.1	2345	27.04	Chr	0.5878	0.4122
GCF_000730965.1	NZ_JFFZ01000650.1	1475	26.98	Chr	0.614	0.386
GCF_000730965.1	NZ_JFFZ01000651.1	1530	26.47	Chr	0.5854	0.4146
GCF_000730965.1	NZ_JFFZ01000652.1	1415	26.08	Chr	0.5824	0.4176
GCF_000730965.1	NZ_JFFZ01000653.1	1645	24.19	EC	0.4794	0.5206
GCF_000730965.1	NZ_JFFZ01000654.1	1481	24.85	EC	0.483	0.517
GCF_000730965.1	NZ_JFFZ01000655.1	1420	28.59	Chr	0.5854	0.4146
GCF_000730965.1	NZ_JFFZ01000656.1	987	44.98	Chr	0.8976	0.1024
GCF_000730965.1	NZ_JFFZ01000657.1	1759	32.75	Chr	0.815	0.185
GCF_000730965.1	NZ_JFFZ01000658.1	1112	24.1	EC	0.3966	0.6034
GCF_000730965.1	NZ_JFFZ01000659.1	971	22.25	EC	0.4312	0.5688
GCF_000730965.1	NZ_JFFZ01000660.1	1393	30.94	EC	0.4824	0.5176
GCF_000730965.1	NZ_JFFZ01000661.1	1002	24.75	Chr	0.5446	0.4554
GCF_000730965.1	NZ_JFFZ01000662.1	1214	29.74	Chr	0.6858	0.3142
GCF_000730965.1	NZ_JFFZ01000663.1	853	24.97	Chr	0.5632	0.4368
GCF_000730965.1	NZ_JFFZ01000664.1	1005	33.63	Chr	0.7542	0.2458
GCF_000730965.1	NZ_JFFZ01000665.1	788	20.43	EC	0.4456	0.5544
GCF_000730965.1	NZ_JFFZ01000666.1	659	36.42	Chr	0.7966	0.2034
GCF_000730965.1	NZ_JFFZ01000667.1	1222	43.54	Chr	0.919	0.081
GCF_000730965.1	NZ_JFFZ01000668.1	449	44.32	Chr	0.8084	0.1916
GCF_000730965.1	NZ_JFFZ01000669.1	872	32	Chr	0.7232	0.2768
GCF_000730965.1	NZ_JFFZ01000670.1	305	36.72	Chr	0.6296	0.3704
GCF_000730965.1	NZ_JFFZ01000671.1	472	26.06	EC	0.4274	0.5726
GCF_000730965.1	NZ_JFFZ01000672.1	462	24.89	Chr	0.5144	0.4856
GCF_000730965.1	NZ_JFFZ01000673.1	719	37.55	Chr	0.7314	0.2686
GCF_000730965.1	NZ_JFFZ01000674.1	644	36.65	Chr	0.7394	0.2606
GCF_000730965.1	NZ_JFFZ01000675.1	585	25.81	EC	0.4154	0.5846
GCF_000730965.1	NZ_JFFZ01000676.1	463	47.73	Chr	0.8138	0.1862
GCF_000730965.1	NZ_JFFZ01000677.1	570	44.04	Chr	0.8764	0.1236
GCF_000730965.1	NZ_JFFZ01000678.1	459	53.16	Chr	0.8104	0.1896
GCF_000730965.1	NZ_JFFZ01000679.1	455	48.79	Chr	0.7872	0.2128
GCF_000730965.1	NZ_JFFZ01000680.1	276	34.42	Chr	0.7418	0.2582
GCF_000730965.1	NZ_JFFZ01000681.1	429	48.48	Chr	0.8166	0.1834
GCF_000730965.1	NZ_JFFZ01000682.1	657	35.46	Chr	0.7592	0.2408
GCF_000730965.1	NZ_JFFZ01000683.1	1110	28.11	Chr	0.6146	0.3854
GCF_000730965.1	NZ_JFFZ01000684.1	430	47.91	Chr	0.763	0.237
GCF_000769495.1	NZ_JSCF01000041.1	77866	27.71	Chr	0.7424	0.2576		0	0	0	0	0	0	0	0	0	0	0	0	0	0	0	0	0	1	0	0	1	0	0	0	0	0	0	0	0	0	0	0	0	0	0	0	0	0	0	0	0	0
GCF_000769495.1	NZ_JSCF01000001.1	90009	28.07	Chr	0.8864	0.1136		0	0	0	0	0	0	0	0	0	0	0	0	0	0	0	0	0	1	0	0	0	0	0	0	0	0	0	0	0	0	0	0	0	0	0	0	0	0	0	0	0	0
GCF_000769495.1	NZ_JSCF01000009.1	40096	27.71	Chr	0.7188	0.2812		0	0	0	0	0	0	0	0	0	0	0	0	0	0	0	0	0	1	0	0	0	0	0	0	0	0	0	0	0	0	0	0	0	0	0	0	0	0	0	0	0	0
GCF_000769495.1	NZ_JSCF01000011.1	61139	26.84	Chr	0.7102	0.2898		0	0	0	0	0	0	0	0	0	0	0	0	0	0	0	0	0	0	1	0	0	0	0	0	0	0	0	0	0	0	0	0	0	0	0	0	0	0	0	0	0	0
GCF_000769495.1	NZ_JSCF01000042.1	93973	28.13	Chr	0.8358	0.1642		0	0	0	0	0	0	0	0	0	0	0	0	0	0	0	0	0	0	0	0	1	0	0	0	0	0	0	0	0	0	0	0	0	0	0	0	0	0	0	0	0	0
GCF_000769495.1	NZ_JSCF01000044.1	72811	27.76	Chr	0.757	0.243		0	0	0	0	0	0	0	0	0	0	0	0	0	0	0	0	0	1	0	0	0	0	0	0	0	0	0	0	0	0	0	0	0	0	0	0	0	0	0	0	0	0
GCF_000769495.1	NZ_JSCF01000047.1	60596	29.08	Chr	0.871	0.129		0	0	0	0	0	0	0	0	0	0	0	0	0	0	0	0	0	1	0	0	0	0	0	0	0	0	0	0	0	0	0	0	0	0	0	0	0	0	0	0	0	0
GCF_000769495.1	NZ_JSCF01000084.1	20327	26.89	EC	0.34	0.66		0	0	0	0	0	0	0	0	0	0	0	0	0	0	0	0	0	0	0	0	0	0	0	0	0	0	0	0	0	0	0	0	0	0	0	0	0	0	0	0	1	0
GCF_000769495.1	NZ_JSCF01000094.1	11238	28.45	Chr	0.7474	0.2526		0	0	0	0	0	0	0	0	0	0	0	0	0	0	0	0	0	0	0	0	0	0	0	0	0	0	0	0	0	0	0	0	0	0	1	0	0	0	0	0	0	0
GCF_000769495.1	NZ_JSCF01000100.1	5706	29.76	Chr	0.6612	0.3388		0	0	0	0	0	0	0	0	0	0	0	0	0	0	0	0	0	0	0	0	0	0	0	0	0	0	0	0	0	0	0	0	0	0	1	0	0	0	0	0	0	0
GCF_000769495.1	NZ_JSCF01000002.1	28869	28.04	Chr	0.7186	0.2814
GCF_000769495.1	NZ_JSCF01000003.1	13717	28.37	Chr	0.782	0.218
GCF_000769495.1	NZ_JSCF01000004.1	50660	28.96	Chr	0.8946	0.1054
GCF_000769495.1	NZ_JSCF01000005.1	633	34.91	Chr	0.6994	0.3006
GCF_000769495.1	NZ_JSCF01000007.1	59538	27.5	Chr	0.7616	0.2384
GCF_000769495.1	NZ_JSCF01000008.1	51603	28.14	Chr	0.861	0.139
GCF_000769495.1	NZ_JSCF01000010.1	47265	29.54	Chr	0.9084	0.0916
GCF_000769495.1	NZ_JSCF01000012.1	18561	27.11	Chr	0.6592	0.3408
GCF_000769495.1	NZ_JSCF01000013.1	94842	26.43	Chr	0.6464	0.3536
GCF_000769495.1	NZ_JSCF01000014.1	102090	29.68	Chr	0.8404	0.1596
GCF_000769495.1	NZ_JSCF01000015.1	76856	28.1	Chr	0.8426	0.1574
GCF_000769495.1	NZ_JSCF01000016.1	15955	33.13	Chr	0.9324	0.0676
GCF_000769495.1	NZ_JSCF01000017.1	1217	51.85	Chr	0.8892	0.1108
GCF_000769495.1	NZ_JSCF01000018.1	11696	30.33	Chr	0.778	0.222
GCF_000769495.1	NZ_JSCF01000019.1	164208	27.4	Chr	0.7852	0.2148
GCF_000769495.1	NZ_JSCF01000020.1	21691	28.87	Chr	0.867	0.133
GCF_000769495.1	NZ_JSCF01000021.1	187109	27.6	Chr	0.7378	0.2622
GCF_000769495.1	NZ_JSCF01000022.1	47114	26.72	Chr	0.6764	0.3236
GCF_000769495.1	NZ_JSCF01000023.1	39162	27.43	Chr	0.8004	0.1996
GCF_000769495.1	NZ_JSCF01000024.1	81481	28.58	Chr	0.8022	0.1978
GCF_000769495.1	NZ_JSCF01000025.1	39420	28.38	Chr	0.6942	0.3058
GCF_000769495.1	NZ_JSCF01000026.1	66685	29.91	Chr	0.908	0.092
GCF_000769495.1	NZ_JSCF01000027.1	20161	27.78	Chr	0.7798	0.2202
GCF_000769495.1	NZ_JSCF01000028.1	2567	30.42	Chr	0.796	0.204
GCF_000769495.1	NZ_JSCF01000029.1	93329	28.11	Chr	0.8522	0.1478
GCF_000769495.1	NZ_JSCF01000030.1	66651	30.07	Chr	0.904	0.096
GCF_000769495.1	NZ_JSCF01000031.1	20986	26.77	Chr	0.6574	0.3426
GCF_000769495.1	NZ_JSCF01000032.1	20056	29.9	Chr	0.8126	0.1874
GCF_000769495.1	NZ_JSCF01000033.1	13988	27.8	Chr	0.755	0.245
GCF_000769495.1	NZ_JSCF01000034.1	26186	26.19	Chr	0.6002	0.3998
GCF_000769495.1	NZ_JSCF01000035.1	17838	27.25	Chr	0.6796	0.3204
GCF_000769495.1	NZ_JSCF01000036.1	53990	29.05	Chr	0.8902	0.1098
GCF_000769495.1	NZ_JSCF01000037.1	24313	31.95	Chr	0.8158	0.1842
GCF_000769495.1	NZ_JSCF01000038.1	39069	28.41	Chr	0.8654	0.1346
GCF_000769495.1	NZ_JSCF01000039.1	103096	26.88	Chr	0.7248	0.2752
GCF_000769495.1	NZ_JSCF01000040.1	12334	27.74	Chr	0.743	0.257
GCF_000769495.1	NZ_JSCF01000043.1	39000	28.32	Chr	0.6816	0.3184
GCF_000769495.1	NZ_JSCF01000045.1	39476	27.64	Chr	0.8038	0.1962
GCF_000769495.1	NZ_JSCF01000046.1	133519	27.66	Chr	0.705	0.295
GCF_000769495.1	NZ_JSCF01000048.1	60653	28.08	Chr	0.828	0.172
GCF_000769495.1	NZ_JSCF01000049.1	6759	28.29	Chr	0.6112	0.3888
GCF_000769495.1	NZ_JSCF01000050.1	60344	27.42	Chr	0.7746	0.2254
GCF_000769495.1	NZ_JSCF01000051.1	23567	27.85	Chr	0.7048	0.2952
GCF_000769495.1	NZ_JSCF01000052.1	26093	29.64	Chr	0.6786	0.3214
GCF_000769495.1	NZ_JSCF01000053.1	59804	27.46	Chr	0.8054	0.1946
GCF_000769495.1	NZ_JSCF01000054.1	89270	26.88	Chr	0.7538	0.2462
GCF_000769495.1	NZ_JSCF01000055.1	28436	28.17	Chr	0.8006	0.1994
GCF_000769495.1	NZ_JSCF01000056.1	22503	31.7	Chr	0.9142	0.0858
GCF_000769495.1	NZ_JSCF01000057.1	30604	26.76	EC	0.4896	0.5104
GCF_000769495.1	NZ_JSCF01000058.1	49829	27.25	Chr	0.6538	0.3462
GCF_000769495.1	NZ_JSCF01000059.1	50051	28.31	Chr	0.8052	0.1948
GCF_000769495.1	NZ_JSCF01000060.1	2833	50.09	Chr	0.9356	0.0644
GCF_000769495.1	NZ_JSCF01000061.1	57298	26.22	Chr	0.5754	0.4246
GCF_000769495.1	NZ_JSCF01000062.1	27749	26.63	Chr	0.595	0.405
GCF_000769495.1	NZ_JSCF01000063.1	108995	27.07	Chr	0.7086	0.2914
GCF_000769495.1	NZ_JSCF01000064.1	13809	24.48	EC	0.4872	0.5128
GCF_000769495.1	NZ_JSCF01000065.1	53349	27.85	Chr	0.6746	0.3254
GCF_000769495.1	NZ_JSCF01000066.1	22257	26.77	Chr	0.597	0.403
GCF_000769495.1	NZ_JSCF01000067.1	11260	26.21	Chr	0.5406	0.4594
GCF_000769495.1	NZ_JSCF01000068.1	51461	28.28	Chr	0.6662	0.3338
GCF_000769495.1	NZ_JSCF01000069.1	30470	27.75	Chr	0.7364	0.2636
GCF_000769495.1	NZ_JSCF01000070.1	20608	31.26	Chr	0.7518	0.2482
GCF_000769495.1	NZ_JSCF01000071.1	27658	28.86	Chr	0.7806	0.2194
GCF_000769495.1	NZ_JSCF01000072.1	19349	26.92	Chr	0.6352	0.3648
GCF_000769495.1	NZ_JSCF01000073.1	23860	27.28	Chr	0.7382	0.2618
GCF_000769495.1	NZ_JSCF01000074.1	8900	31.44	Chr	0.8798	0.1202
GCF_000769495.1	NZ_JSCF01000075.1	7228	26.94	Chr	0.583	0.417
GCF_000769495.1	NZ_JSCF01000076.1	21167	29.78	Chr	0.8826	0.1174
GCF_000769495.1	NZ_JSCF01000077.1	35627	26.74	Chr	0.7326	0.2674
GCF_000769495.1	NZ_JSCF01000078.1	2923	23.74	EC	0.473	0.527
GCF_000769495.1	NZ_JSCF01000079.1	8010	27.8	Chr	0.6468	0.3532
GCF_000769495.1	NZ_JSCF01000080.1	34776	25.9	Chr	0.5994	0.4006
GCF_000769495.1	NZ_JSCF01000081.1	10624	28.56	Chr	0.71	0.29
GCF_000769495.1	NZ_JSCF01000082.1	34514	29.4	Chr	0.7418	0.2582
GCF_000769495.1	NZ_JSCF01000083.1	14402	29.5	Chr	0.8502	0.1498
GCF_000769495.1	NZ_JSCF01000085.1	27240	25.98	Chr	0.6128	0.3872
GCF_000769495.1	NZ_JSCF01000086.1	28998	27.01	Chr	0.709	0.291
GCF_000769495.1	NZ_JSCF01000087.1	7338	27.71	Chr	0.659	0.341
GCF_000769495.1	NZ_JSCF01000088.1	43139	29.07	Chr	0.8198	0.1802
GCF_000769495.1	NZ_JSCF01000089.1	5165	28.23	Chr	0.6672	0.3328
GCF_000769495.1	NZ_JSCF01000090.1	2617	30.99	Chr	0.757	0.243
GCF_000769495.1	NZ_JSCF01000091.1	18808	28.61	Chr	0.7928	0.2072
GCF_000769495.1	NZ_JSCF01000092.1	6072	26.75	Chr	0.5506	0.4494
GCF_000769495.1	NZ_JSCF01000093.1	14219	27.8	Chr	0.6656	0.3344
GCF_000769495.1	NZ_JSCF01000095.1	14529	25.57	Chr	0.5316	0.4684
GCF_000769495.1	NZ_JSCF01000096.1	12077	23.88	EC	0.4694	0.5306
GCF_000769495.1	NZ_JSCF01000097.1	29220	28.58	Chr	0.8872	0.1128
GCF_000769495.1	NZ_JSCF01000098.1	3100	27.35	Chr	0.5982	0.4018
GCF_000769495.1	NZ_JSCF01000099.1	4218	28.66	Chr	0.5998	0.4002
GCF_000769495.1	NZ_JSCF01000101.1	2333	27.56	Chr	0.5804	0.4196
GCF_000769495.1	NZ_JSCF01000102.1	4030	25.46	Chr	0.547	0.453
GCF_000769495.1	NZ_JSCF01000103.1	1301	29.52	Chr	0.6514	0.3486
GCF_000769495.1	NZ_JSCF01000104.1	776	30.54	Chr	0.6048	0.3952
GCF_000769495.1	NZ_JSCF01000106.1	3375	30.4	Chr	0.7084	0.2916
GCF_000769495.1	NZ_JSCF01000107.1	1408	24.79	Chr	0.504	0.496
GCF_000769495.1	NZ_JSCF01000108.1	1588	29.91	Chr	0.6824	0.3176
GCF_000769495.1	NZ_JSCF01000109.1	11148	26.85	Chr	0.6036	0.3964
GCF_000769495.1	NZ_JSCF01000110.1	2706	29.82	Chr	0.5888	0.4112
GCF_000769495.1	NZ_JSCF01000111.1	636	30.97	Chr	0.6436	0.3564
GCF_000769495.1	NZ_JSCF01000112.1	1811	27.61	Chr	0.5714	0.4286
GCF_000769495.1	NZ_JSCF01000113.1	1618	27.63	Chr	0.6216	0.3784
GCF_000769495.1	NZ_JSCF01000114.1	1439	27.03	Chr	0.602	0.398
GCF_000769495.1	NZ_JSCF01000115.1	2350	30.72	Chr	0.7388	0.2612
GCF_000769495.1	NZ_JSCF01000116.1	3409	26.78	Chr	0.6496	0.3504
GCF_000769495.1	NZ_JSCF01000117.1	1228	26.71	Chr	0.5696	0.4304
GCF_000769495.1	NZ_JSCF01000118.1	7401	24.67	Chr	0.5004	0.4996
GCF_000769495.1	NZ_JSCF01000119.1	2230	26.77	Chr	0.6176	0.3824
GCF_000769495.1	NZ_JSCF01000120.1	1492	21.92	Chr	0.5298	0.4702
GCF_000769495.1	NZ_JSCF01000121.1	3237	25.58	Chr	0.6028	0.3972
GCF_000769495.1	NZ_JSCF01000122.1	1117	27.13	Chr	0.6458	0.3542
GCF_000769495.1	NZ_JSCF01000123.1	1784	27.07	Chr	0.6108	0.3892
GCF_000769495.1	NZ_JSCF01000124.1	1161	32.39	Chr	0.7142	0.2858
GCF_000769495.1	NZ_JSCF01000125.1	1763	24.56	EC	0.493	0.507
GCF_000769495.1	NZ_JSCF01000126.1	777	30.89	Chr	0.5392	0.4608
GCF_000769495.1	NZ_JSCF01000127.1	2806	29.83	Chr	0.738	0.262
GCF_000769495.1	NZ_JSCF01000128.1	3430	25.54	Chr	0.5412	0.4588
GCF_000769495.1	NZ_JSCF01000129.1	1893	31.48	Chr	0.768	0.232
GCF_000769495.1	NZ_JSCF01000130.1	1206	30.85	Chr	0.6996	0.3004
GCF_000769495.1	NZ_JSCF01000131.1	542	22.88	EC	0.4996	0.5004
GCF_000817935.1	NZ_CP006908.1	4089683	28.17	Chr	0.8726	0.1274		1	1	0	0	1	1	1	1	0	0	0	0	0	0	0	0	1	0	0	0	0	0	0	0	0	0	0	0	0	0	0	0	0	0	0	0	0	0	0	0	0	0
GCF_000829015.1	NC_025146.1	265575	25.48	EC	0.0218	0.9782		0	0	0	0	0	0	0	0	0	1	1	1	0	0	0	0	0	0	0	0	0	0	0	0	0	0	0	0	0	0	0	0	0	0	0	0	0	0	0	0	0	0
GCF_000830755.1	NZ_JXMY01000026.1	84503	28	Chr	0.8294	0.1706		0	0	0	0	0	0	0	0	0	0	0	0	0	0	0	0	0	0	0	0	1	0	0	0	0	0	0	0	0	0	0	0	0	0	0	0	0	0	0	0	0	0
GCF_000830755.1	NZ_JXMY01000008.1	49695	27.18	Chr	0.7918	0.2082		0	0	0	0	0	0	0	0	0	0	0	0	0	0	0	0	0	1	0	0	0	0	0	0	0	0	0	0	0	0	0	0	0	0	0	0	0	0	0	0	0	0
GCF_000830755.1	NZ_JXMY01000003.1	34899	26.9	Chr	0.6652	0.3348		0	0	0	0	0	0	0	0	0	0	0	0	0	0	0	0	0	0	0	0	0	0	0	0	0	0	0	0	0	0	0	0	0	0	0	0	0	0	0	0	0	0
GCF_000830755.1	NZ_JXMY01000001.1	122630	29.86	Chr	0.8284	0.1716
GCF_000830755.1	NZ_JXMY01000010.1	42850	29.07	Chr	0.9118	0.0882
GCF_000830755.1	NZ_JXMY01000011.1	71815	28.06	Chr	0.862	0.138
GCF_000830755.1	NZ_JXMY01000012.1	22284	31.62	Chr	0.9124	0.0876
GCF_000830755.1	NZ_JXMY01000013.1	230097	27.4	Chr	0.7826	0.2174
GCF_000830755.1	NZ_JXMY01000014.1	2018	24.23	Chr	0.5056	0.4944
GCF_000830755.1	NZ_JXMY01000015.1	214459	27.31	Chr	0.7398	0.2602
GCF_000830755.1	NZ_JXMY01000016.1	20039	27.35	Chr	0.5638	0.4362
GCF_000830755.1	NZ_JXMY01000017.1	49425	29.36	Chr	0.7274	0.2726
GCF_000830755.1	NZ_JXMY01000018.1	104646	28.51	Chr	0.8158	0.1842
GCF_000830755.1	NZ_JXMY01000019.1	136300	27.9	Chr	0.878	0.122
GCF_000830755.1	NZ_JXMY01000002.1	158795	27.02	Chr	0.75	0.25
GCF_000830755.1	NZ_JXMY01000020.1	96701	27.99	Chr	0.8636	0.1364
GCF_000830755.1	NZ_JXMY01000021.1	335101	27.47	Chr	0.7786	0.2214
GCF_000830755.1	NZ_JXMY01000022.1	10128	27.08	Chr	0.6138	0.3862
GCF_000830755.1	NZ_JXMY01000023.1	71829	26.1	Chr	0.5842	0.4158
GCF_000830755.1	NZ_JXMY01000024.1	11678	28.24	Chr	0.5322	0.4678
GCF_000830755.1	NZ_JXMY01000025.1	193013	27.67	Chr	0.8178	0.1822
GCF_000830755.1	NZ_JXMY01000027.1	477	37.21	Chr	0.7334	0.2666
GCF_000830755.1	NZ_JXMY01000028.1	150780	27.95	Chr	0.8636	0.1364
GCF_000830755.1	NZ_JXMY01000029.1	39207	27.44	Chr	0.8012	0.1988
GCF_000830755.1	NZ_JXMY01000030.1	23680	29.86	Chr	0.748	0.252
GCF_000830755.1	NZ_JXMY01000031.1	72196	28.81	Chr	0.8966	0.1034
GCF_000830755.1	NZ_JXMY01000032.1	21110	28.45	Chr	0.7656	0.2344
GCF_000830755.1	NZ_JXMY01000033.1	63054	27.77	Chr	0.6322	0.3678
GCF_000830755.1	NZ_JXMY01000034.1	93453	27.43	Chr	0.7712	0.2288
GCF_000830755.1	NZ_JXMY01000035.1	133135	27.52	Chr	0.8202	0.1798
GCF_000830755.1	NZ_JXMY01000036.1	101689	28.37	Chr	0.809	0.191
GCF_000830755.1	NZ_JXMY01000037.1	59981	28.26	Chr	0.8258	0.1742
GCF_000830755.1	NZ_JXMY01000038.1	56484	26.27	Chr	0.6124	0.3876
GCF_000830755.1	NZ_JXMY01000039.1	70645	28.7	Chr	0.7334	0.2666
GCF_000830755.1	NZ_JXMY01000004.1	234677	28.52	Chr	0.9268	0.0732
GCF_000830755.1	NZ_JXMY01000040.1	34490	29.02	Chr	0.8798	0.1202
GCF_000830755.1	NZ_JXMY01000041.1	645	32.56	Chr	0.7206	0.2794
GCF_000830755.1	NZ_JXMY01000042.1	127466	26.93	Chr	0.6236	0.3764
GCF_000830755.1	NZ_JXMY01000043.1	3931	52.94	Chr	0.8144	0.1856
GCF_000830755.1	NZ_JXMY01000044.1	14754	32.85	Chr	0.9342	0.0658
GCF_000830755.1	NZ_JXMY01000045.1	10455	27.15	EC	0.4672	0.5328
GCF_000830755.1	NZ_JXMY01000046.1	52730	28.94	Chr	0.8598	0.1402
GCF_000830755.1	NZ_JXMY01000047.1	19834	31.68	Chr	0.7786	0.2214
GCF_000830755.1	NZ_JXMY01000048.1	1301	29.52	Chr	0.6514	0.3486
GCF_000830755.1	NZ_JXMY01000049.1	28546	29.11	Chr	0.6424	0.3576
GCF_000830755.1	NZ_JXMY01000005.1	27240	25.98	Chr	0.6148	0.3852
GCF_000830755.1	NZ_JXMY01000051.1	1290	31.09	Chr	0.68	0.32
GCF_000830755.1	NZ_JXMY01000052.1	14707	29.88	Chr	0.8608	0.1392
GCF_000830755.1	NZ_JXMY01000053.1	9270	26.75	Chr	0.6826	0.3174
GCF_000830755.1	NZ_JXMY01000054.1	1482	30.5	Chr	0.6836	0.3164
GCF_000830755.1	NZ_JXMY01000055.1	1221	36.04	Chr	0.8518	0.1482
GCF_000830755.1	NZ_JXMY01000056.1	7105	29.49	Chr	0.6878	0.3122
GCF_000830755.1	NZ_JXMY01000057.1	537	25.7	Chr	0.5468	0.4532
GCF_000830755.1	NZ_JXMY01000058.1	462	29.87	Chr	0.606	0.394
GCF_000830755.1	NZ_JXMY01000006.1	4623	50.24	Chr	0.9588	0.0412
GCF_000830755.1	NZ_JXMY01000059.1	1574	23.25	Chr	0.5486	0.4514
GCF_000830755.1	NZ_JXMY01000060.1	1417	32.18	Chr	0.7322	0.2678
GCF_000830755.1	NZ_JXMY01000061.1	1230	25.69	Chr	0.5436	0.4564
GCF_000830755.1	NZ_JXMY01000062.1	856	31.43	Chr	0.6372	0.3628
GCF_000830755.1	NZ_JXMY01000063.1	2018	29.24	Chr	0.617	0.383
GCF_000830755.1	NZ_JXMY01000064.1	806	32.13	Chr	0.6726	0.3274
GCF_000830755.1	NZ_JXMY01000065.1	346	32.95	Chr	0.635	0.365
GCF_000830755.1	NZ_JXMY01000066.1	552	31.34	Chr	0.6528	0.3472
GCF_000830755.1	NZ_JXMY01000067.1	471	32.91	Chr	0.7044	0.2956
GCF_000830755.1	NZ_JXMY01000068.1	3598	28.85	Chr	0.6196	0.3804
GCF_000830755.1	NZ_JXMY01000007.1	211526	27.15	Chr	0.791	0.209
GCF_000830755.1	NZ_JXMY01000069.1	398	31.41	Chr	0.6258	0.3742
GCF_000830755.1	NZ_JXMY01000070.1	878	31.32	Chr	0.7188	0.2812
GCF_000830755.1	NZ_JXMY01000071.1	834	31.29	Chr	0.6648	0.3352
GCF_000830755.1	NZ_JXMY01000072.1	2328	26.85	Chr	0.5648	0.4352
GCF_000830755.1	NZ_JXMY01000073.1	3487	23.4	Chr	0.5226	0.4774
GCF_000830755.1	NZ_JXMY01000074.1	1273	24.74	EC	0.484	0.516
GCF_000830755.1	NZ_JXMY01000075.1	2838	23.29	EC	0.4902	0.5098
GCF_000830755.1	NZ_JXMY01000076.1	617	26.74	Chr	0.6208	0.3792
GCF_000830755.1	NZ_JXMY01000077.1	5994	29.91	Chr	0.7134	0.2866
GCF_000830755.1	NZ_JXMY01000078.1	515	33.79	Chr	0.6922	0.3078
GCF_000830755.1	NZ_JXMY01000079.1	353	50.99	Chr	0.7714	0.2286
GCF_000830755.1	NZ_JXMY01000080.1	1235	27.94	Chr	0.6232	0.3768
GCF_000830755.1	NZ_JXMY01000081.1	416	35.82	Chr	0.7394	0.2606
GCF_000830755.1	NZ_JXMY01000082.1	4189	26.21	Chr	0.5188	0.4812
GCF_000830755.1	NZ_JXMY01000083.1	450	30.44	Chr	0.658	0.342
GCF_000830755.1	NZ_JXMY01000084.1	485	28.45	Chr	0.6218	0.3782
GCF_000830755.1	NZ_JXMY01000085.1	2136	29.24	Chr	0.6834	0.3166
GCF_000830755.1	NZ_JXMY01000086.1	450	31.33	Chr	0.6616	0.3384
GCF_000830755.1	NZ_JXMY01000087.1	442	31	Chr	0.6838	0.3162
GCF_000830755.1	NZ_JXMY01000088.1	708	48.8	Chr	0.8316	0.1684
GCF_000830755.1	NZ_JXMY01000009.1	90137	29.64	Chr	0.9344	0.0656
GCF_000830755.1	NZ_JXMY01000089.1	405	50.12	Chr	0.7964	0.2036
GCF_000830755.1	NZ_JXMY01000090.1	780	51.03	Chr	0.8544	0.1456
GCF_000876495.2	NZ_JXSU01000007.1	2916972	27.77	Chr	0.8378	0.1622		0	0	0	0	0	0	0	0	0	0	0	0	0	0	0	0	0	0	0	0	0	0	0	0	0	0	0	0	0	0	0	0	0	0	0	0	0	0	0	0	0	0
GCF_000876495.2	NZ_JXSU01000001.1	8873	27.96	Chr	0.7312	0.2688
GCF_000876495.2	NZ_JXSU01000002.1	28691	26.42	Chr	0.6822	0.3178
GCF_000876495.2	NZ_JXSU01000003.1	1601	20.74	EC	0.4864	0.5136
GCF_000876495.2	NZ_JXSU01000004.1	2862	24.84	Chr	0.542	0.458
GCF_000876495.2	NZ_JXSU01000005.1	1362	22.47	EC	0.454	0.546
GCF_000876495.2	NZ_JXSU01000006.1	435507	27.62	Chr	0.8582	0.1418
GCF_000876495.2	NZ_JXSU01000008.1	537306	28.81	Chr	0.9348	0.0652
GCF_000876495.2	NZ_JXSU01000009.1	137481	28.16	Chr	0.9046	0.0954
GCF_000960225.1	NZ_JZJP01000092.1	30212	26.36	Chr	0.6464	0.3536		0	0	0	0	0	0	0	0	0	0	0	0	0	0	0	0	0	0	1	0	0	0	0	0	0	0	0	0	0	0	0	0	0	0	0	0	0	0	0	0	0	0
GCF_000960225.1	NZ_JZJP01000069.1	79976	27.52	Chr	0.7614	0.2386		0	0	0	0	0	0	0	0	0	0	0	0	0	0	0	1	0	1	0	0	0	0	0	0	0	0	0	0	0	0	0	0	0	0	0	0	0	0	0	0	0	0
GCF_000960225.1	NZ_JZJP01000101.1	57299	27.48	Chr	0.7446	0.2554		0	0	0	0	0	0	0	0	0	0	0	0	0	0	0	0	0	1	0	0	0	0	0	0	0	0	0	0	0	0	0	0	0	0	0	0	0	0	0	0	0	0
GCF_000960225.1	NZ_JZJP01000057.1	19737	24.96	Chr	0.5648	0.4352		0	0	0	0	0	0	0	0	0	0	0	0	0	0	0	0	0	1	0	0	0	0	0	0	0	0	0	0	0	0	0	0	0	0	0	0	0	0	0	0	0	0
GCF_000960225.1	NZ_JZJP01000034.1	72678	28.69	Chr	0.885	0.115		0	0	0	0	0	0	0	0	0	0	0	0	0	0	0	0	0	1	0	0	0	0	0	0	0	0	0	0	0	0	0	0	0	0	0	0	0	0	0	0	0	0
GCF_000960225.1	NZ_JZJP01000164.1	43129	27.25	Chr	0.753	0.247		0	0	0	0	0	0	0	0	0	0	0	0	0	0	0	0	0	1	0	0	0	0	0	0	0	0	0	0	0	0	0	0	0	0	0	0	0	0	0	0	0	0
GCF_000960225.1	NZ_JZJP01000081.1	70302	27.78	Chr	0.7302	0.2698		0	0	0	0	0	0	0	0	0	0	0	0	0	0	0	0	0	1	0	0	0	0	0	0	0	0	0	0	0	0	0	0	0	0	0	0	0	0	0	0	0	0
GCF_000960225.1	NZ_JZJP01000198.1	1914	22.41	EC	0.4428	0.5572		0	0	0	0	0	0	0	0	0	0	0	0	0	0	0	0	0	0	0	0	0	0	0	0	0	0	0	0	0	0	0	0	0	0	0	0	0	0	0	0	0	0
GCF_000960225.1	NZ_JZJP01000160.1	40664	27.37	Chr	0.6974	0.3026		0	0	0	0	1	0	0	0	0	0	0	0	0	0	0	0	0	0	0	0	0	0	0	0	0	0	0	0	0	0	0	0	0	0	0	0	0	0	0	0	0	0
GCF_000960225.1	NZ_JZJP01000169.1	8025	25.68	EC	0.492	0.508		0	0	0	0	0	0	0	0	0	0	0	0	0	0	0	0	0	0	0	0	0	0	0	0	0	0	0	0	0	0	0	0	0	0	0	0	0	0	0	0	0	0
GCF_000960225.1	NZ_JZJP01000185.1	10274	27.16	Chr	0.681	0.319		0	0	0	1	0	0	0	0	0	0	0	0	0	0	0	0	0	0	0	0	0	0	0	0	0	0	0	0	0	0	0	0	0	0	0	0	0	0	0	0	0	0
GCF_000960225.1	NZ_JZJP01000112.1	32347	28.74	Chr	0.604	0.396
GCF_000960225.1	NZ_JZJP01000062.1	97469	26.98	Chr	0.7702	0.2298
GCF_000960225.1	NZ_JZJP01000195.1	39068	27.98	Chr	0.8422	0.1578
GCF_000960225.1	NZ_JZJP01000126.1	41495	28.06	Chr	0.8042	0.1958
GCF_000960225.1	NZ_JZJP01000155.1	59004	27.84	Chr	0.8202	0.1798
GCF_000960225.1	NZ_JZJP01000139.1	36988	29.21	Chr	0.893	0.107
GCF_000960225.1	NZ_JZJP01000163.1	31252	27.79	Chr	0.7332	0.2668
GCF_000960225.1	NZ_JZJP01000110.1	9677	24.62	EC	0.499	0.501
GCF_000960225.1	NZ_JZJP01000014.1	14171	27.18	Chr	0.594	0.406
GCF_000960225.1	NZ_JZJP01000117.1	5937	30.6	Chr	0.6424	0.3576
GCF_000960225.1	NZ_JZJP01000031.1	76556	27.49	Chr	0.8024	0.1976
GCF_000960225.1	NZ_JZJP01000137.1	16719	28.09	Chr	0.6474	0.3526
GCF_000960225.1	NZ_JZJP01000009.1	22437	27.9	Chr	0.8032	0.1968
GCF_000960225.1	NZ_JZJP01000143.1	75775	28.56	Chr	0.7488	0.2512
GCF_000960225.1	NZ_JZJP01000002.1	4542	26.35	Chr	0.621	0.379
GCF_000960225.1	NZ_JZJP01000140.1	8939	28.15	Chr	0.7056	0.2944
GCF_000960225.1	NZ_JZJP01000001.1	51264	28.46	Chr	0.782	0.218
GCF_000960225.1	NZ_JZJP01000118.1	67504	27.01	Chr	0.724	0.276
GCF_000960225.1	NZ_JZJP01000030.1	8234	28.19	Chr	0.738	0.262
GCF_000960225.1	NZ_JZJP01000147.1	5007	25.88	Chr	0.532	0.468
GCF_000960225.1	NZ_JZJP01000063.1	75892	28.96	Chr	0.8704	0.1296
GCF_000960225.1	NZ_JZJP01000179.1	20912	27.24	Chr	0.5822	0.4178
GCF_000960225.1	NZ_JZJP01000150.1	76056	29.32	Chr	0.8708	0.1292
GCF_000960225.1	NZ_JZJP01000074.1	1672	34.75	Chr	0.7476	0.2524
GCF_000960225.1	NZ_JZJP01000028.1	1292	34.67	Chr	0.832	0.168
GCF_000960225.1	NZ_JZJP01000099.1	8968	27.87	Chr	0.5038	0.4962
GCF_000960225.1	NZ_JZJP01000045.1	15963	25.96	Chr	0.627	0.373
GCF_000960225.1	NZ_JZJP01000134.1	6428	26.85	Chr	0.6056	0.3944
GCF_000960225.1	NZ_JZJP01000201.1	32675	27.71	Chr	0.7448	0.2552
GCF_000960225.1	NZ_JZJP01000180.1	21896	26.72	Chr	0.6726	0.3274
GCF_000960225.1	NZ_JZJP01000100.1	31408	27.64	Chr	0.7994	0.2006
GCF_000960225.1	NZ_JZJP01000146.1	14040	26.13	Chr	0.5672	0.4328
GCF_000960225.1	NZ_JZJP01000121.1	63297	25.77	Chr	0.5166	0.4834
GCF_000960225.1	NZ_JZJP01000106.1	7189	25.83	Chr	0.5908	0.4092
GCF_000960225.1	NZ_JZJP01000068.1	37502	27.52	Chr	0.654	0.346
GCF_000960225.1	NZ_JZJP01000048.1	20882	25.9	Chr	0.5926	0.4074
GCF_000960225.1	NZ_JZJP01000154.1	15344	28.29	Chr	0.7742	0.2258
GCF_000960225.1	NZ_JZJP01000090.1	8812	29.77	Chr	0.8076	0.1924
GCF_000960225.1	NZ_JZJP01000010.1	14857	29	Chr	0.634	0.366
GCF_000960225.1	NZ_JZJP01000065.1	23170	31.81	Chr	0.8638	0.1362
GCF_000960225.1	NZ_JZJP01000138.1	7267	26.97	Chr	0.5986	0.4014
GCF_000960225.1	NZ_JZJP01000056.1	2710	26.61	Chr	0.6244	0.3756
GCF_000960225.1	NZ_JZJP01000159.1	36090	27.97	Chr	0.8312	0.1688
GCF_000960225.1	NZ_JZJP01000071.1	19703	28.95	Chr	0.8126	0.1874
GCF_000960225.1	NZ_JZJP01000192.1	387	36.95	Chr	0.7056	0.2944
GCF_000960225.1	NZ_JZJP01000087.1	10263	29.69	Chr	0.7642	0.2358
GCF_000960225.1	NZ_JZJP01000188.1	34138	32.64	Chr	0.9158	0.0842
GCF_000960225.1	NZ_JZJP01000024.1	46656	27.72	Chr	0.76	0.24
GCF_000960225.1	NZ_JZJP01000102.1	25991	28.41	Chr	0.8604	0.1396
GCF_000960225.1	NZ_JZJP01000020.1	8831	26.43	Chr	0.5496	0.4504
GCF_000960225.1	NZ_JZJP01000191.1	41278	30.12	Chr	0.9024	0.0976
GCF_000960225.1	NZ_JZJP01000059.1	18945	26.59	EC	0.4514	0.5486
GCF_000960225.1	NZ_JZJP01000173.1	1708	29.68	Chr	0.6992	0.3008
GCF_000960225.1	NZ_JZJP01000026.1	33182	27.45	Chr	0.6514	0.3486
GCF_000960225.1	NZ_JZJP01000178.1	16829	26.18	Chr	0.6318	0.3682
GCF_000960225.1	NZ_JZJP01000084.1	62967	27.52	Chr	0.7894	0.2106
GCF_000960225.1	NZ_JZJP01000200.1	3776	26.24	Chr	0.572	0.428
GCF_000960225.1	NZ_JZJP01000079.1	7921	27.65	Chr	0.7252	0.2748
GCF_000960225.1	NZ_JZJP01000157.1	11610	28.19	Chr	0.7438	0.2562
GCF_000960225.1	NZ_JZJP01000186.1	3655	27.44	Chr	0.617	0.383
GCF_000960225.1	NZ_JZJP01000058.1	5489	24.67	EC	0.4032	0.5968
GCF_000960225.1	NZ_JZJP01000190.1	8516	25.78	EC	0.4454	0.5546
GCF_000960225.1	NZ_JZJP01000025.1	24497	25.53	Chr	0.5006	0.4994
GCF_000960225.1	NZ_JZJP01000151.1	106677	27.44	Chr	0.7868	0.2132
GCF_000960225.1	NZ_JZJP01000167.1	1689	20.54	EC	0.4972	0.5028
GCF_000960225.1	NZ_JZJP01000054.1	23112	28.02	Chr	0.7392	0.2608
GCF_000960225.1	NZ_JZJP01000199.1	1738	27.91	Chr	0.637	0.363
GCF_000960225.1	NZ_JZJP01000017.1	2175	25.43	Chr	0.5786	0.4214
GCF_000960225.1	NZ_JZJP01000184.1	65896	36.15	Chr	0.911	0.089
GCF_000960225.1	NZ_JZJP01000080.1	585	24.96	Chr	0.5734	0.4266
GCF_000960225.1	NZ_JZJP01000196.1	6464	26.3	Chr	0.614	0.386
GCF_000960225.1	NZ_JZJP01000077.1	17892	26.48	Chr	0.6626	0.3374
GCF_000960225.1	NZ_JZJP01000156.1	16040	27.04	Chr	0.6768	0.3232
GCF_000960225.1	NZ_JZJP01000181.1	12151	28.56	Chr	0.8294	0.1706
GCF_000960225.1	NZ_JZJP01000153.1	3184	31.19	Chr	0.7962	0.2038
GCF_000960225.1	NZ_JZJP01000170.1	7255	27.59	Chr	0.6038	0.3962
GCF_000960225.1	NZ_JZJP01000141.1	10557	27.72	Chr	0.7012	0.2988
GCF_000960225.1	NZ_JZJP01000197.1	6881	27.47	Chr	0.7118	0.2882
GCF_000960225.1	NZ_JZJP01000038.1	15655	28.06	Chr	0.7904	0.2096
GCF_000960225.1	NZ_JZJP01000115.1	2286	26.25	Chr	0.5746	0.4254
GCF_000960225.1	NZ_JZJP01000183.1	3867	26.27	Chr	0.5694	0.4306
GCF_000960225.1	NZ_JZJP01000055.1	7844	27	Chr	0.6088	0.3912
GCF_000960225.1	NZ_JZJP01000032.1	5098	27.72	Chr	0.644	0.356
GCF_000960225.1	NZ_JZJP01000044.1	28919	26.61	Chr	0.6852	0.3148
GCF_000960225.1	NZ_JZJP01000132.1	17356	26.81	Chr	0.7002	0.2998
GCF_000960225.1	NZ_JZJP01000123.1	6323	26.1	Chr	0.628	0.372
GCF_000960225.1	NZ_JZJP01000168.1	106568	26.87	Chr	0.5692	0.4308
GCF_000960225.1	NZ_JZJP01000161.1	11376	26.51	Chr	0.624	0.376
GCF_000960225.1	NZ_JZJP01000113.1	6489	25.95	Chr	0.5368	0.4632
GCF_000960225.1	NZ_JZJP01000008.1	106916	27.69	Chr	0.8526	0.1474
GCF_000960225.1	NZ_JZJP01000097.1	108613	28.96	Chr	0.9444	0.0556
GCF_000960225.1	NZ_JZJP01000089.1	27250	26.09	Chr	0.5862	0.4138
GCF_000960225.1	NZ_JZJP01000165.1	4260	24.51	Chr	0.5126	0.4874
GCF_000960225.1	NZ_JZJP01000049.1	5417	24.42	Chr	0.504	0.496
GCF_000960225.1	NZ_JZJP01000129.1	22174	27.01	Chr	0.7372	0.2628
GCF_000960225.1	NZ_JZJP01000005.1	6136	29.68	Chr	0.7662	0.2338
GCF_000960225.1	NZ_JZJP01000187.1	2273	29.43	Chr	0.6532	0.3468
GCF_000960225.1	NZ_JZJP01000175.1	1461	24.71	Chr	0.5304	0.4696
GCF_000960225.1	NZ_JZJP01000040.1	1147	25.72	Chr	0.5854	0.4146
[truncated: 15,472 more rows]
[truncated: 26 more columns]

## Sheet: Supplementary Table 3
CRISPR_id	sp_assembly	sp_contig	sp_rfPlasmid	ps_contig	ps_pos	spacer_seq	product2	ps_assembly	ps_rfPlasmid	self_match	product3	pfamily	pfamid	ps_name	ps_assembly_len	ps_gc	ps_contig_pos	eggnog_best_tax_level	eggnog_preferred_name	eggnog_cog_cat	eggnog_description	sp_clade	sp_toxin	sp_cas_type	sp_name	ps_clade	ps_toxin	ps_cas_type
GCF_000063585.1_Chr_Sp_64.0_2302079	GCF_000063585.1	NC_009495.1	Chr	NZ_AUYZ01000011.1	210070	CCAGTTAATTTATCTATAACCTTAAATACCATATAA	hypothetical protein	GCF_000711115.1	EC	FALSE	WP_076237441.1			Clostridium botulinum B2 433 plasmid p1_433B2	266695	25.55	NZ_AUYZ01000011.1_210070.0					G1	A1	III-B	Clostridium botulinum A str. ATCC 3502	G1	B2	I-B*
GCF_000063585.1_Chr_Sp_64.0_2302079	GCF_000063585.1	NC_009495.1	Chr	NZ_CP013243.1	4099316	TTATATGGTATTTAAGGTTATAGATAAATTAACTGG	hypothetical protein	GCF_001889325.1	Chr	FALSE	WP_045896465.1			Clostridium sporogenes strain CDC_1632 chromosome	4393047	28.02	NZ_CP013243.1_4099316.0					G1	A1	III-B	Clostridium botulinum A str. ATCC 3502	Cspo	B1	I-B/I-B*
GCF_000063585.1_Chr_Sp_64.0_2302079	GCF_000063585.1	NC_009495.1	Chr	NZ_JACBEM010000048.1	15430	CCAGTTAATTTATCTATAACCTTAAATACCATATAA	hypothetical protein	GCF_014805305.1	EC	FALSE	WP_045896465.1			Clostridium botulinum strain 2015006229-DFPST 48	27421	25.98	NZ_JACBEM010000048.1_15430.0					G1	A1	III-B	Clostridium botulinum A str. ATCC 3502	Cspo	B1	I-B/I-B*
GCF_000063585.1_Chr_Sp_64.0_2302079	GCF_000063585.1	NC_009495.1	Chr	NZ_RWKK01000012.1	109526	CCAGTTAATTTATCTATAACCTTAAATACCATATAA	hypothetical protein	GCF_009938935.1	EC	FALSE	WP_076237441.1			Clostridium botulinum strain ZBS3_16-240-01 contig00012	118499	25.57	NZ_RWKK01000012.1_109526.0					G1	A1	III-B	Clostridium botulinum A str. ATCC 3502	G1	B3	I-B/I-B*/III-D
GCF_000063585.1_Chr_Sp_64.0_2302079	GCF_000063585.1	NC_009495.1	Chr	NZ_RWKL01000005.1	87011	TTATATGGTATTTAAGGTTATAGATAAATTAACTGG	hypothetical protein	GCF_009939325.1	EC	FALSE	WP_076237441.1			Clostridium botulinum strain ZBS3_16-257-05 contig00005	162946	25.63	NZ_RWKL01000005.1_87011.0					G1	A1	III-B	Clostridium botulinum A str. ATCC 3502	G1	B3	I-B/I-B*/III-D
GCF_000063585.1_Chr_Sp_64.0_2302079	GCF_000063585.1	NC_009495.1	Chr	NZ_RWKM01000004.1	108945	TTATATGGTATTTAAGGTTATAGATAAATTAACTGG	hypothetical protein	GCF_010078315.1	EC	FALSE	WP_076237441.1			Clostridium botulinum strain ZBS3_16-257-04 contig00004	237370	25.46	NZ_RWKM01000004.1_108945.0					G1	A1	III-B	Clostridium botulinum A str. ATCC 3502	G1	B3	I-B/I-B*/III-D
GCF_000063585.1_Chr_Sp_64.0_2302079	GCF_000063585.1	NC_009495.1	Chr	NZ_RWKN01000005.1	111550	CCAGTTAATTTATCTATAACCTTAAATACCATATAA	hypothetical protein	GCF_009939345.1	EC	FALSE	WP_076237441.1			Clostridium botulinum strain ZBS3_16-257-02 contig00005	231887	25.54	NZ_RWKN01000005.1_111550.0					G1	A1	III-B	Clostridium botulinum A str. ATCC 3502	G1	B3	I-B/I-B*/III-D
GCF_000063585.1_Chr_Sp_64.0_2302145	GCF_000063585.1	NC_009495.1	Chr	NC_010379.1	30926	TCTTTAGCGTCTTGATCTATACCTATATATTTAAG	Intergenic	GCF_000019305.1	EC	FALSE				Clostridium botulinum B1 str. Okra plasmid pCLD	148780	25.36	NC_010379.1_30926.0					G1	A1	III-B	Clostridium botulinum A str. ATCC 3502	G1	B1	I-B*/III-D
GCF_000063585.1_Chr_Sp_64.0_2302145	GCF_000063585.1	NC_009495.1	Chr	NC_010418.1	163878	TCTTTAGCGTCTTGATCTATACCTATATATTTAAG	Intergenic	GCF_000019545.1	EC	FALSE				Clostridium botulinum A3 str. Loch Maree plasmid pCLK	266785	25.64	NC_010418.1_163878.0					G1	A1	III-B	Clostridium botulinum A str. ATCC 3502	G1	A3	I-B*
GCF_000063585.1_Chr_Sp_64.0_2302145	GCF_000063585.1	NC_009495.1	Chr	NZ_AUZA01000014.1	94300	TCTTTAGCGTCTTGATCTATACCTATATATTTAAG	Intergenic	GCF_000711005.1	EC	FALSE				Clostridium botulinum A2B7 92 plasmid unnamed	260807	25.7	NZ_AUZA01000014.1_94300.0					G1	A1	III-B	Clostridium botulinum A str. ATCC 3502	G1	A2, B7	I-B*
GCF_000063585.1_Chr_Sp_64.0_2302145	GCF_000063585.1	NC_009495.1	Chr	NZ_JACBBC010000012.1	2132	TCTTTAGCGTCTTGATCTATACCTATATATTTAAG	Intergenic	GCF_014805065.1	EC	FALSE				Clostridium botulinum strain DFPST012 12	52692	24.98	NZ_JACBBC010000012.1_2132.0					G1	A1	III-B	Clostridium botulinum A str. ATCC 3502	G1	B7	I-B*/III-D
GCF_000063585.1_Chr_Sp_64.0_2302145	GCF_000063585.1	NC_009495.1	Chr	NZ_JACBBN010000024.1	2132	TCTTTAGCGTCTTGATCTATACCTATATATTTAAG	Intergenic	GCF_014805105.1	EC	FALSE				Clostridium botulinum strain DFPST011 24	55118	25.31	NZ_JACBBN010000024.1_2132.0					G1	A1	III-B	Clostridium botulinum A str. ATCC 3502	G1	B7	I-B*/III-D
GCF_000063585.1_Chr_Sp_64.0_2302145	GCF_000063585.1	NC_009495.1	Chr	NZ_JACBBO010000008.1	2132	TCTTTAGCGTCTTGATCTATACCTATATATTTAAG	Intergenic	GCF_014805145.1	EC	FALSE				Clostridium botulinum strain DFPST0016 8	127955	25.49	NZ_JACBBO010000008.1_2132.0					G1	A1	III-B	Clostridium botulinum A str. ATCC 3502	G1	B7	I-B*/III-D
GCF_000063585.1_Chr_Sp_64.0_2302145	GCF_000063585.1	NC_009495.1	Chr	NZ_JACBDD010000011.1	50530	CTTAAATATATAGGTATAGATCAAGACGCTAAAGA	Intergenic	GCF_014805095.1	EC	FALSE				Clostridium botulinum strain DFPST007 11	52799	24.99	NZ_JACBDD010000011.1_50530.0					G1	A1	III-B	Clostridium botulinum A str. ATCC 3502	G1	B7	I-B*/III-D
GCF_000063585.1_Chr_Sp_64.0_2302145	GCF_000063585.1	NC_009495.1	Chr	NZ_JACBDK010000002.1	567777	CTTAAATATATAGGTATAGATCAAGACGCTAAAGA	Intergenic	GCF_014805185.1	Chr	FALSE				Clostridium botulinum strain DFPST0006 2	572807	27.49	NZ_JACBDK010000002.1_567777.0					G1	A1	III-B	Clostridium botulinum A str. ATCC 3502	G1	B1	I-B*/III-D
GCF_000063585.1_Chr_Sp_64.0_2302145	GCF_000063585.1	NC_009495.1	Chr	NZ_JACBDM010000010.1	2132	TCTTTAGCGTCTTGATCTATACCTATATATTTAAG	Intergenic	GCF_014805165.1	EC	FALSE				Clostridium botulinum strain DFPST005 10	44044	25.23	NZ_JACBDM010000010.1_2132.0					G1	A1	III-B	Clostridium botulinum A str. ATCC 3502	G1	B1	I-B*/III-D
GCF_000063585.1_Chr_Sp_64.0_2302145	GCF_000063585.1	NC_009495.1	Chr	NZ_JACBDN010000005.1	175737	CTTAAATATATAGGTATAGATCAAGACGCTAAAGA	Intergenic	GCF_014805235.1	EC	FALSE				Clostridium botulinum strain KM25 5	251804	25.52	NZ_JACBDN010000005.1_175737.0					G1	A1	III-B	Clostridium botulinum A str. ATCC 3502	G1	B1	I-B*
GCF_000063585.1_Chr_Sp_64.0_2302145	GCF_000063585.1	NC_009495.1	Chr	NZ_JACBEF010000008.1	186581	TCTTTAGCGTCTTGATCTATACCTATATATTTAAG	Intergenic	GCF_014805215.1	EC	FALSE				Clostridium botulinum strain DFPST003 8	251369	25.52	NZ_JACBEF010000008.1_186581.0					G1	A1	III-B	Clostridium botulinum A str. ATCC 3502	G1	B1	I-B*/III-D
GCF_000063585.1_Chr_Sp_64.0_2302145	GCF_000063585.1	NC_009495.1	Chr	NZ_JACBEG010000008.1	108314	TCTTTAGCGTCTTGATCTATACCTATATATTTAAG	Intergenic	GCF_014805195.1	EC	FALSE				Clostridium botulinum strain DFPST002 8	145660	25.39	NZ_JACBEG010000008.1_108314.0					G1	A1	III-B	Clostridium botulinum A str. ATCC 3502	G1	B1	I-B*/III-D
GCF_000063585.1_Chr_Sp_64.0_2302145	GCF_000063585.1	NC_009495.1	Chr	NZ_JACBEH010000008.1	2132	TCTTTAGCGTCTTGATCTATACCTATATATTTAAG	Intergenic	GCF_014805275.1	EC	FALSE				Clostridium botulinum strain DFPST0017 8	148857	25.36	NZ_JACBEH010000008.1_2132.0					G1	A1	III-B	Clostridium botulinum A str. ATCC 3502	G1	B1	I-B*/III-D
GCF_000063585.1_Chr_Sp_64.0_2302145	GCF_000063585.1	NC_009495.1	Chr	NZ_JACBEL010000011.1	50530	CTTAAATATATAGGTATAGATCAAGACGCTAAAGA	Intergenic	GCF_014805255.1	EC	FALSE				Clostridium botulinum strain DFSPT001 11	52799	24.99	NZ_JACBEL010000011.1_50530.0					G1	A1	III-B	Clostridium botulinum A str. ATCC 3502	G1	B7	I-B*/III-D
GCF_000063585.1_Chr_Sp_64.0_2302145	GCF_000063585.1	NC_009495.1	Chr	NZ_SCKF01000025.1	123477	TCTTTAGCGTCTTGATCTATACCTATATATTTAAG	Intergenic	GCF_004120535.1	EC	FALSE				Clostridium botulinum strain BAC-04-07755 NODE_12_length_131316_cov_113.718	131316	25.65	NZ_SCKF01000025.1_123477.0					G1	A1	III-B	Clostridium botulinum A str. ATCC 3502	G1	B7	I-B*/III-D
GCF_000063585.1_Chr_Sp_64.0_2302145	GCF_000063585.1	NC_009495.1	Chr	NZ_LFOK01000023.1	28118	TCTTTAGCGTCTTGATCTATACCTATATATTTAAG	site-specific integrase	GCF_001573175.1	EC	FALSE	WP_061317279.1			Clostridium botulinum strain CDC 1744 10148_23	57025	25.12	NZ_LFOK01000023.1_28118.0	Clostridiaceae	none_given	L	integrase family	G1	A1	III-B	Clostridium botulinum A str. ATCC 3502	G1	A1, B(s)	OA
GCF_000063585.1_Chr_Sp_64.0_2302210	GCF_000063585.1	NC_009495.1	Chr				no_hit			FALSE							nan_nan					G1	A1	III-B	Clostridium botulinum A str. ATCC 3502
GCF_000063585.1_Chr_Sp_64.0_2302276	GCF_000063585.1	NC_009495.1	Chr	NC_010418.1	219276	AGTTTATCTCATTTATTGATGCGGATTTGATGAAAT	Flp pilus assembly complex ATPase component TadA	GCF_000019545.1	EC	FALSE	WP_012300956.1	T2SSE	PF00437.21	Clostridium botulinum A3 str. Loch Maree plasmid pCLK	266785	25.64	NC_010418.1_219276.0	Clostridiaceae	none_given	U	Type II/IV secretion system protein	G1	A1	III-B	Clostridium botulinum A str. ATCC 3502	G1	A3	I-B*
GCF_000063585.1_Chr_Sp_64.0_2302276	GCF_000063585.1	NC_009495.1	Chr	NC_012654.1	174503	AGTTTATCTCATTTATTGATGCGGATTTGATGAAAT	Flp pilus assembly complex ATPase component TadA	GCF_000020345.1	EC	FALSE	WP_012720226.1	T2SSE	PF00437.21	Clostridium botulinum Ba4 str. 657 plasmid pCLJ	270022	25.6	NC_012654.1_174503.0	Clostridiaceae	none_given	U	Type II/IV secretion system protein	G1	A1	III-B	Clostridium botulinum A str. ATCC 3502	G1	A4, B5	III-B
GCF_000063585.1_Chr_Sp_64.0_2302276	GCF_000063585.1	NC_009495.1	Chr	NC_025146.1	183445	ATTTCATCAAATCCGCATCAATAAATGAGATAAACT	Flp pilus assembly complex ATPase component TadA	GCF_000829015.1	EC	FALSE	WP_032072467.1	T2SSE	PF00437.21	Clostridium botulinum plasmid pCB111	265575	25.48	NC_025146.1_183445.0	Clostridia	none_given	U	PFAM Type II IV secretion system protein	G1	A1	III-B	Clostridium botulinum A str. ATCC 3502	G1	B2, X	I-B/I-B*/III-B
GCF_000063585.1_Chr_Sp_64.0_2302276	GCF_000063585.1	NC_009495.1	Chr	NZ_AOSX01000021.1	156517	AGTTTATCTCATTTATTGATGCGGATTTGATGAAAT	Flp pilus assembly complex ATPase component TadA	GCF_000439815.2	EC	FALSE	WP_021107222.1	T2SSE	PF00437.21	Clostridium botulinum Af84 plasmid pCLQ	246124	25.52	NZ_AOSX01000021.1_156517.0	Clostridia	none_given	U	PFAM Type II IV secretion system protein	G1	A1	III-B	Clostridium botulinum A str. ATCC 3502	G1	A2, F4, F5	I-B*
GCF_000063585.1_Chr_Sp_64.0_2302276	GCF_000063585.1	NC_009495.1	Chr	NZ_AUYZ01000011.1	132418	AGTTTATCTCATTTATTGATGCGGATTTGATGAAAT	Flp pilus assembly complex ATPase component TadA	GCF_000711115.1	EC	FALSE	WP_032072467.1	T2SSE	PF00437.21	Clostridium botulinum B2 433 plasmid p1_433B2	266695	25.55	NZ_AUYZ01000011.1_132418.0	Clostridia	none_given	U	PFAM Type II IV secretion system protein	G1	A1	III-B	Clostridium botulinum A str. ATCC 3502	G1	B2	I-B*
GCF_000063585.1_Chr_Sp_64.0_2302276	GCF_000063585.1	NC_009495.1	Chr	NZ_AUZA01000014.1	158145	AGTTTATCTCATTTATTGATGCGGATTTGATGAAAT	Flp pilus assembly complex ATPase component TadA	GCF_000711005.1	EC	FALSE	WP_076042784.1	T2SSE	PF00437.21	Clostridium botulinum A2B7 92 plasmid unnamed	260807	25.7	NZ_AUZA01000014.1_158145.0	Clostridia	none_given	U	PFAM Type II IV secretion system protein	G1	A1	III-B	Clostridium botulinum A str. ATCC 3502	G1	A2, B7	I-B*
GCF_000063585.1_Chr_Sp_64.0_2302276	GCF_000063585.1	NC_009495.1	Chr	NZ_AUZB01000012.1	184388	ATTTCATCAAATCCGCATCAATAAATGAGATAAACT	Flp pilus assembly complex ATPase component TadA	GCF_000710995.1	EC	FALSE	WP_032072467.1	T2SSE	PF00437.21	Clostridium botulinum A2B3 87 plasmid p1_87A2B3	275568	25.65	NZ_AUZB01000012.1_184388.0	Clostridia	none_given	U	PFAM Type II IV secretion system protein	G1	A1	III-B	Clostridium botulinum A str. ATCC 3502	G1	A2, B3	I-B*/III-B
GCF_000063585.1_Chr_Sp_64.0_2302276	GCF_000063585.1	NC_009495.1	Chr	NZ_BA000059.1	2752	AGTTTATCTCATTTATTGATGCGGATTTGATGAAAT	Flp pilus assembly complex ATPase component TadA	GCF_000503815.1	EC	FALSE	WP_030032134.1	T2SSE	PF00437.21	Clostridium botulinum B str. Osaka05	185297	25.92	NZ_BA000059.1_2752.0	Clostridia	none_given	U	PFAM Type II IV secretion system protein	G1	A1	III-B	Clostridium botulinum A str. ATCC 3502	Cspo	B6	III-B
GCF_000063585.1_Chr_Sp_64.0_2302276	GCF_000063585.1	NC_009495.1	Chr	NZ_CP006901.1	30435	ATTTCATCAAATCCGCATCAATAAATGAGATAAACT	Flp pilus assembly complex ATPase component TadA	GCF_000816965.1		FALSE	WP_039698781.1	T2SSE	PF00437.21	Clostridium botulinum Prevot_594 plasmid pCBH	257337	25.44	NZ_CP006901.1_30435.0	Clostridia	none_given	U	PFAM Type II IV secretion system protein	G1	A1	III-B	Clostridium botulinum A str. ATCC 3502
GCF_000063585.1_Chr_Sp_64.0_2302276	GCF_000063585.1	NC_009495.1	Chr	NZ_CP006909.1	62802	ATTTCATCAAATCCGCATCAATAAATGAGATAAACT	Flp pilus assembly complex ATPase component TadA	GCF_000817935.1	EC	FALSE	WP_012720226.1	T2SSE	PF00437.21	Clostridium botulinum CDC_1436 plasmid pCBG	275986	25.48	NZ_CP006909.1_62802.0	Clostridiaceae	none_given	U	Type II/IV secretion system protein	G1	A1	III-B	Clostridium botulinum A str. ATCC 3502	G1	A4, B5	I-B*/III-B
GCF_000063585.1_Chr_Sp_64.0_2302276	GCF_000063585.1	NC_009495.1	Chr	NZ_CP013241.1	82520	ATTTCATCAAATCCGCATCAATAAATGAGATAAACT	Flp pilus assembly complex ATPase component TadA	GCF_001886775.1	EC	FALSE	WP_072587085.1	T2SSE	PF00437.21	Clostridium sporogenes strain CDC_67071 plasmid pNPD7	235650	25.73	NZ_CP013241.1_82520.0	Clostridia	none_given	U	PFAM Type II IV secretion system protein	G1	A1	III-B	Clostridium botulinum A str. ATCC 3502	Cspo	B1	I-B*
GCF_000063585.1_Chr_Sp_64.0_2302276	GCF_000063585.1	NC_009495.1	Chr	NZ_CP013243.1	4180537	ATTTCATCAAATCCGCATCAATAAATGAGATAAACT	Flp pilus assembly complex ATPase component TadA	GCF_001889325.1	Chr	FALSE	WP_072587085.1	T2SSE	PF00437.21	Clostridium sporogenes strain CDC_1632 chromosome	4393047	28.02	NZ_CP013243.1_4180537.0	Clostridia	none_given	U	PFAM Type II IV secretion system protein	G1	A1	III-B	Clostridium botulinum A str. ATCC 3502	Cspo	B1	I-B/I-B*
GCF_000063585.1_Chr_Sp_64.0_2302276	GCF_000063585.1	NC_009495.1	Chr	NZ_CP013684.1	205080	ATTTCATCAAATCCGCATCAATAAATGAGATAAACT	Flp pilus assembly complex ATPase component TadA	GCF_001921945.1	EC	FALSE	WP_075144554.1	T2SSE	PF00437.21	Clostridium botulinum strain AM282 plasmid pRSJ10_1	266230	25.56	NZ_CP013684.1_205080.0	Clostridia	none_given	U	PFAM Type II IV secretion system protein	G1	A1	III-B	Clostridium botulinum A str. ATCC 3502	G1	A2, B6	I-B/I-B*
GCF_000063585.1_Chr_Sp_64.0_2302276	GCF_000063585.1	NC_009495.1	Chr	NZ_CP013700.1	231046	AGTTTATCTCATTTATTGATGCGGATTTGATGAAAT	Flp pilus assembly complex ATPase component TadA	GCF_002865785.1	EC	FALSE	WP_061327208.1	T2SSE	PF00437.21	Clostridium sporogenes strain AM1195 plasmid pRSJ11_1	267642	25.43	NZ_CP013700.1_231046.0	Clostridia	none_given	U	PFAM Type II IV secretion system protein	G1	A1	III-B	Clostridium botulinum A str. ATCC 3502	Cspo	B6	I-B*
GCF_000063585.1_Chr_Sp_64.0_2302276	GCF_000063585.1	NC_009495.1	Chr	NZ_CP013710.1	42954	AGTTTATCTCATTTATTGATGCGGATTTGATGAAAT	Flp pilus assembly complex ATPase component TadA	GCF_001921985.1	EC	FALSE	WP_021107222.1	T2SSE	PF00437.21	Clostridium botulinum strain F634 plasmid pRSJ2_3	244784	25.57	NZ_CP013710.1_42954.0	Clostridia	none_given	U	PFAM Type II IV secretion system protein	G1	A1	III-B	Clostridium botulinum A str. ATCC 3502	G1	F5	I-B*/I-B**
GCF_000063585.1_Chr_Sp_64.0_2302276	GCF_000063585.1	NC_009495.1	Chr	NZ_CP014152.1	236396	ATTTCATCAAATCCGCATCAATAAATGAGATAAACT	Flp pilus assembly complex ATPase component TadA	GCF_002866045.1	EC	FALSE	WP_021107222.1	T2SSE	PF00437.21	Clostridium botulinum strain BrDura plasmid pRSJ20_1	241076	25.56	NZ_CP014152.1_236396.0	Clostridia	none_given	U	PFAM Type II IV secretion system protein	G1	A1	III-B	Clostridium botulinum A str. ATCC 3502	G1	A2, F5	I-B*
GCF_000063585.1_Chr_Sp_64.0_2302276	GCF_000063585.1	NC_009495.1	Chr	NZ_CP031095.1	207645	ATTTCATCAAATCCGCATCAATAAATGAGATAAACT	Flp pilus assembly complex ATPase component TadA	GCF_003345335.1	EC	FALSE	WP_012720226.1	T2SSE	PF00437.21	Clostridium botulinum strain CFSAN034200 plasmid p1_CDC51232	270024	25.6	NZ_CP031095.1_207645.0	Clostridiaceae	none_given	U	Type II/IV secretion system protein	G1	A1	III-B	Clostridium botulinum A str. ATCC 3502	G1	A4, B5	III-B
GCF_000063585.1_Chr_Sp_64.0_2302276	GCF_000063585.1	NC_009495.1	Chr	NZ_JACBDN010000005.1	107236	ATTTCATCAAATCCGCATCAATAAATGAGATAAACT	Flp pilus assembly complex ATPase component TadA	GCF_014805235.1	EC	FALSE	WP_191590177.1	T2SSE	PF00437.21	Clostridium botulinum strain KM25 5	251804	25.52	NZ_JACBDN010000005.1_107236.0	Clostridiaceae	none_given	U	Type II/IV secretion system protein	G1	A1	III-B	Clostridium botulinum A str. ATCC 3502	G1	B1	I-B*
GCF_000063585.1_Chr_Sp_64.0_2302276	GCF_000063585.1	NC_009495.1	Chr	NZ_JACBEF010000008.1	3721	AGTTTATCTCATTTATTGATGCGGATTTGATGAAAT	Flp pilus assembly complex ATPase component TadA	GCF_014805215.1	EC	FALSE	WP_191590177.1	T2SSE	PF00437.21	Clostridium botulinum strain DFPST003 8	251369	25.52	NZ_JACBEF010000008.1_3721.0	Clostridiaceae	none_given	U	Type II/IV secretion system protein	G1	A1	III-B	Clostridium botulinum A str. ATCC 3502	G1	B1	I-B*/III-D
GCF_000063585.1_Chr_Sp_64.0_2302276	GCF_000063585.1	NC_009495.1	Chr	NZ_JACBEM010000065.1	3932	AGTTTATCTCATTTATTGATGCGGATTTGATGAAAT	Flp pilus assembly complex ATPase component TadA	GCF_014805305.1	EC	FALSE	WP_191598513.1	T2SSE	PF00437.21	Clostridium botulinum strain 2015006229-DFPST 65	21727	24.87	NZ_JACBEM010000065.1_3932.0	Clostridia	none_given	U	PFAM Type II IV secretion system protein	G1	A1	III-B	Clostridium botulinum A str. ATCC 3502	Cspo	B1	I-B/I-B*
GCF_000063585.1_Chr_Sp_64.0_2302276	GCF_000063585.1	NC_009495.1	Chr	NZ_JXSU01000010.1	183802	AGTTTATCTCATTTATTGATGCGGATTTGATGAAAT	Flp pilus assembly complex ATPase component TadA	GCF_000876495.2	EC	FALSE	WP_043032774.1	T2SSE	PF00437.21	Clostridium botulinum B2 450 plasmid p_B2_450	250014	25.53	NZ_JXSU01000010.1_183802.0	Clostridia	none_given	U	PFAM Type II IV secretion system protein	G1	A1	III-B	Clostridium botulinum A str. ATCC 3502	Cspo	B2	I-B*
GCF_000063585.1_Chr_Sp_64.0_2302276	GCF_000063585.1	NC_009495.1	Chr	NZ_LFPH01000007.1	152606	AGTTTATCTCATTTATTGATGCGGATTTGATGAAAT	Flp pilus assembly complex ATPase component TadA	GCF_001573705.1	EC	FALSE	WP_061327208.1	T2SSE	PF00437.21	Clostridium sporogenes strain AM1195 AM1195_7	227458	25.43	NZ_LFPH01000007.1_152606.0	Clostridia	none_given	U	PFAM Type II IV secretion system protein	G1	A1	III-B	Clostridium botulinum A str. ATCC 3502	Cspo	B6	I-B*
GCF_000063585.1_Chr_Sp_64.0_2302276	GCF_000063585.1	NC_009495.1	Chr	NZ_LFPJ01000009.1	73654	ATTTCATCAAATCCGCATCAATAAATGAGATAAACT	Flp pilus assembly complex ATPase component TadA	GCF_001573755.1	EC	FALSE	WP_061327208.1	T2SSE	PF00437.21	Clostridium sporogenes strain AM370 AM370_9	226294	25.4	NZ_LFPJ01000009.1_73654.0	Clostridia	none_given	U	PFAM Type II IV secretion system protein	G1	A1	III-B	Clostridium botulinum A str. ATCC 3502	Cspo	B6	I-B*
GCF_000063585.1_Chr_Sp_64.0_2302276	GCF_000063585.1	NC_009495.1	Chr	NZ_LFPK01000006.1	265046	AGTTTATCTCATTTATTGATGCGGATTTGATGAAAT	Flp pilus assembly complex ATPase component TadA	GCF_001573775.1	EC	FALSE	WP_061329822.1	T2SSE	PF00437.21	Clostridium sporogenes strain AM553 AM553_6	266275	25.71	NZ_LFPK01000006.1_265046.0	Clostridia	none_given	U	PFAM Type II IV secretion system protein	G1	A1	III-B	Clostridium botulinum A str. ATCC 3502	Cspo	B6*	I-B*
GCF_000063585.1_Chr_Sp_64.0_2302276	GCF_000063585.1	NC_009495.1	Chr	NZ_LIIW01000052.1	48667	ATTTCATCAAATCCGCATCAATAAATGAGATAAACT	Flp pilus assembly complex ATPase component TadA	GCF_002024465.1	EC	FALSE	WP_078992266.1	T2SSE	PF00437.21	Clostridium botulinum strain 1430-11 contig_53	52350	25.71	NZ_LIIW01000052.1_48667.0	Clostridia	none_given	U	PFAM Type II IV secretion system protein	G1	A1	III-B	Clostridium botulinum A str. ATCC 3502	G1	A5, B(s)	I-B*/III-A
GCF_000063585.1_Chr_Sp_64.0_2302276	GCF_000063585.1	NC_009495.1	Chr	NZ_LJFK01000024.1	3727	AGTTTATCTCATTTATTGATGCGGATTTGATGAAAT	Flp pilus assembly complex ATPase component TadA	GCF_001280965.1	EC	FALSE	WP_053818456.1	T2SSE	PF00437.21	Clostridium sporogenes strain UC9000 contig_24	136200	25.88	NZ_LJFK01000024.1_3727.0	Clostridia	none_given	U	PFAM Type II IV secretion system protein	G1	A1	III-B	Clostridium botulinum A str. ATCC 3502	Cspo	NT	III-A
GCF_000063585.1_Chr_Sp_64.0_2302276	GCF_000063585.1	NC_009495.1	Chr	NZ_MWIV01000007.1	118143	ATTTCATCAAATCCGCATCAATAAATGAGATAAACT	Flp pilus assembly complex ATPase component TadA	GCF_002103795.1	EC	FALSE	WP_085293330.1	T2SSE	PF00437.21	Clostridium botulinum strain SU0972 Cbot0012o-SU0972_7	238810	25.48	NZ_MWIV01000007.1_118143.0	Clostridia	none_given	U	PFAM Type II IV secretion system protein	G1	A1	III-B	Clostridium botulinum A str. ATCC 3502	G1	A3	I-B*
GCF_000063585.1_Chr_Sp_64.0_2302276	GCF_000063585.1	NC_009495.1	Chr	NZ_MWIY01000007.1	90794	AGTTTATCTCATTTATTGATGCGGATTTGATGAAAT	Flp pilus assembly complex ATPase component TadA	GCF_002103825.1	EC	FALSE	WP_021107222.1	T2SSE	PF00437.21	Clostridium botulinum strain SU0632 Cbot0041o-SU0632_7	243777	25.55	NZ_MWIY01000007.1_90794.0	Clostridia	none_given	U	PFAM Type II IV secretion system protein	G1	A1	III-B	Clostridium botulinum A str. ATCC 3502	G1	F5	I-B*
GCF_000063585.1_Chr_Sp_64.0_2302276	GCF_000063585.1	NC_009495.1	Chr	NZ_MWJA01000006.1	127404	AGTTTATCTCATTTATTGATGCGGATTTGATGAAAT	Flp pilus assembly complex ATPase component TadA	GCF_002103885.1	EC	FALSE	WP_021107222.1	T2SSE	PF00437.21	Clostridium botulinum strain BrDuraAf Cbot0050oBrDuraAf_6	202827	25.44	NZ_MWJA01000006.1_127404.0	Clostridia	none_given	U	PFAM Type II IV secretion system protein	G1	A1	III-B	Clostridium botulinum A str. ATCC 3502	G1	A2, F5	I-B*
GCF_000063585.1_Chr_Sp_64.0_2302276	GCF_000063585.1	NC_009495.1	Chr	NZ_RWKK01000012.1	32759	AGTTTATCTCATTTATTGATGCGGATTTGATGAAAT	Flp pilus assembly complex ATPase component TadA	GCF_009938935.1	EC	FALSE	WP_161587367.1	T2SSE	PF00437.21	Clostridium botulinum strain ZBS3_16-240-01 contig00012	118499	25.57	NZ_RWKK01000012.1_32759.0	Clostridia	none_given	U	PFAM Type II IV secretion system protein	G1	A1	III-B	Clostridium botulinum A str. ATCC 3502	G1	B3	I-B/I-B*/III-D
GCF_000063585.1_Chr_Sp_64.0_2302276	GCF_000063585.1	NC_009495.1	Chr	NZ_RWKL01000034.1	40814	AGTTTATCTCATTTATTGATGCGGATTTGATGAAAT	Flp pilus assembly complex ATPase component TadA	GCF_009939325.1	EC	FALSE	WP_161587367.1	T2SSE	PF00437.21	Clostridium botulinum strain ZBS3_16-257-05 contig00034	41703	24.52	NZ_RWKL01000034.1_40814.0	Clostridia	none_given	U	PFAM Type II IV secretion system protein	G1	A1	III-B	Clostridium botulinum A str. ATCC 3502	G1	B3	I-B/I-B*/III-D
GCF_000063585.1_Chr_Sp_64.0_2302276	GCF_000063585.1	NC_009495.1	Chr	NZ_RWKM01000004.1	185712	ATTTCATCAAATCCGCATCAATAAATGAGATAAACT	Flp pilus assembly complex ATPase component TadA	GCF_010078315.1	EC	FALSE	WP_161587367.1	T2SSE	PF00437.21	Clostridium botulinum strain ZBS3_16-257-04 contig00004	237370	25.46	NZ_RWKM01000004.1_185712.0	Clostridia	none_given	U	PFAM Type II IV secretion system protein	G1	A1	III-B	Clostridium botulinum A str. ATCC 3502	G1	B3	I-B/I-B*/III-D
GCF_000063585.1_Chr_Sp_64.0_2302276	GCF_000063585.1	NC_009495.1	Chr	NZ_RWKN01000005.1	34783	AGTTTATCTCATTTATTGATGCGGATTTGATGAAAT	Flp pilus assembly complex ATPase component TadA	GCF_009939345.1	EC	FALSE	WP_161587367.1	T2SSE	PF00437.21	Clostridium botulinum strain ZBS3_16-257-02 contig00005	231887	25.54	NZ_RWKN01000005.1_34783.0	Clostridia	none_given	U	PFAM Type II IV secretion system protein	G1	A1	III-B	Clostridium botulinum A str. ATCC 3502	G1	B3	I-B/I-B*/III-D
GCF_000063585.1_Chr_Sp_64.0_2302276	GCF_000063585.1	NC_009495.1	Chr	NZ_SXAM01000025.1	32688	AGTTTATCTCATTTATTGATGCGGATTTGATGAAAT	Flp pilus assembly complex ATPase component TadA	GCF_011022115.1	EC	FALSE	WP_039698781.1	T2SSE	PF00437.21	Clostridium sporogenes strain BL81/18B contig00025	53159	25.69	NZ_SXAM01000025.1_32688.0	Clostridia	none_given	U	PFAM Type II IV secretion system protein	G1	A1	III-B	Clostridium botulinum A str. ATCC 3502	Cspo	B2	I-B*
GCF_000063585.1_Chr_Sp_64.0_2302276	GCF_000063585.1	NC_009495.1	Chr	NZ_SXCS01000011.1	113576	AGTTTATCTCATTTATTGATGCGGATTTGATGAAAT	Flp pilus assembly complex ATPase component TadA	GCF_011019105.1	EC	FALSE	WP_039698781.1	T2SSE	PF00437.21	Clostridium sporogenes strain IFR 18/108 contig00011	114751	24.81	NZ_SXCS01000011.1_113576.0	Clostridia	none_given	U	PFAM Type II IV secretion system protein	G1	A1	III-B	Clostridium botulinum A str. ATCC 3502	Cspo	B2	OA
GCF_000063585.1_Chr_Sp_64.0_2302276	GCF_000063585.1	NC_009495.1	Chr	NZ_SXCU01000010.1	25654	AGTTTATCTCATTTATTGATGCGGATTTGATGAAAT	Flp pilus assembly complex ATPase component TadA	GCF_011020955.1	EC	FALSE	WP_039698781.1	T2SSE	PF00437.21	Clostridium sporogenes strain IFR 18/106 contig00010	114555	25.72	NZ_SXCU01000010.1_25654.0	Clostridia	none_given	U	PFAM Type II IV secretion system protein	G1	A1	III-B	Clostridium botulinum A str. ATCC 3502	Cspo	B2	I-B*
GCF_000063585.1_Chr_Sp_64.0_2302276	GCF_000063585.1	NC_009495.1	Chr	NZ_SXFT01000068.1	1602	AGTTTATCTCATTTATTGATGCGGATTTGATGAAAT	Flp pilus assembly complex ATPase component TadA	GCF_011019725.1	EC	FALSE	WP_039698781.1	T2SSE	PF00437.21	Clostridium sporogenes strain 2345 contig00068	2813	24.78	NZ_SXFT01000068.1_1602.0	Clostridia	none_given	U	PFAM Type II IV secretion system protein	G1	A1	III-B	Clostridium botulinum A str. ATCC 3502	Cspo	B2	I-B*
GCF_000063585.1_Chr_Sp_64.0_2302276	GCF_000063585.1	NC_009495.1	Chr	NZ_SXFU01000087.1	1177	ATTTCATCAAATCCGCATCAATAAATGAGATAAACT	Flp pilus assembly complex ATPase component TadA	GCF_011019695.1	EC	FALSE	WP_039698781.1	T2SSE	PF00437.21	Clostridium sporogenes strain IFR 18/065 contig00087	5214	22.96	NZ_SXFU01000087.1_1177.0	Clostridia	none_given	U	PFAM Type II IV secretion system protein	G1	A1	III-B	Clostridium botulinum A str. ATCC 3502	Cspo	B2	I-B*
GCF_000063585.1_Chr_Sp_64.0_2302276	GCF_000063585.1	NC_009495.1	Chr	NZ_SXGF01000034.1	1177	ATTTCATCAAATCCGCATCAATAAATGAGATAAACT	Flp pilus assembly complex ATPase component TadA	GCF_011019925.1	EC	FALSE	WP_039698781.1	T2SSE	PF00437.21	Clostridium sporogenes strain Colworth BL246 contig00034	39744	25.1	NZ_SXGF01000034.1_1177.0	Clostridia	none_given	U	PFAM Type II IV secretion system protein	G1	A1	III-B	Clostridium botulinum A str. ATCC 3502	Cspo	B2	I-B*
GCF_000063585.1_Chr_Sp_64.0_2302342	GCF_000063585.1	NC_009495.1	Chr	NZ_CP009225.1	990955	TACAAGACTATATTGATAAGCATTAAGGTATAATTTA	(Fe-S)-binding protein	GCF_000973705.1	Chr	FALSE	WP_003492610.1			Clostridium sporogenes strain NCIMB 10696 chromosome	4141984	27.98	NZ_CP009225.1_990955.0	Clostridiaceae	none_given	C	lactate metabolic process	G1	A1	III-B	Clostridium botulinum A str. ATCC 3502	Cspo	NT	NC
GCF_000063585.1_Chr_Sp_64.0_2302342	GCF_000063585.1	NC_009495.1	Chr	NZ_CP011663.1	990955	TACAAGACTATATTGATAAGCATTAAGGTATAATTTA	(Fe-S)-binding protein	GCF_001020205.1	Chr	FALSE	WP_003492610.1			Clostridium sporogenes strain DSM 795 chromosome	4142990	27.98	NZ_CP011663.1_990955.0	Clostridiaceae	none_given	C	lactate metabolic process	G1	A1	III-B	Clostridium botulinum A str. ATCC 3502	Cspo	NT	NC
GCF_000063585.1_Chr_Sp_64.0_2302342	GCF_000063585.1	NC_009495.1	Chr	NZ_CP013243.1	1247345	TAAATTATACCTTAATGCTTATCAATATAGTCTTGTA	Intergenic	GCF_001889325.1	Chr	FALSE				Clostridium sporogenes strain CDC_1632 chromosome	4393047	28.02	NZ_CP013243.1_1247345.0					G1	A1	III-B	Clostridium botulinum A str. ATCC 3502	Cspo	B1	I-B/I-B*
GCF_000063585.1_Chr_Sp_64.0_2302342	GCF_000063585.1	NC_009495.1	Chr	NZ_CP013701.1	1023500	TACAAGACTATATTGATAAGCATTAAGGTATAATTTA	(Fe-S)-binding protein	GCF_002865785.1	Chr	FALSE	WP_061328280.1			Clostridium sporogenes strain AM1195 chromosome	4051258	28.08	NZ_CP013701.1_1023500.0	Clostridiaceae	none_given	C	lactate metabolic process	G1	A1	III-B	Clostridium botulinum A str. ATCC 3502	Cspo	B6	I-B*
GCF_000063585.1_Chr_Sp_64.0_2302342	GCF_000063585.1	NC_009495.1	Chr	NZ_CP027777.1	1080014	TAAATTATACCTTAATGCTTATCAATATAGTCTTGTA	Intergenic	GCF_003017145.1	Chr	FALSE				Clostridium botulinum strain Mfbjulcb8 chromosome	3988693	27.85	NZ_CP027777.1_1080014.0					G1	A1	III-B	Clostridium botulinum A str. ATCC 3502	Cspo	NT	NC
GCF_000063585.1_Chr_Sp_64.0_2302342	GCF_000063585.1	NC_009495.1	Chr	NZ_CP027778.1	968545	TACAAGACTATATTGATAAGCATTAAGGTATAATTTA	(Fe-S)-binding protein	GCF_003017195.1	Chr	FALSE	WP_159034528.1			Clostridium botulinum strain Mfbjulcb6 chromosome	4004635	27.92	NZ_CP027778.1_968545.0	Clostridiaceae	none_given	C	lactate metabolic process	G1	A1	III-B	Clostridium botulinum A str. ATCC 3502	Cspo	NT	NC
GCF_000063585.1_Chr_Sp_64.0_2302342	GCF_000063585.1	NC_009495.1	Chr	NZ_CP027779.1	605420	TAAATTATACCTTAATGCTTATCAATATAGTCTTGTA	Intergenic	GCF_003017225.1	Chr	FALSE				Clostridium botulinum strain RF5 chromosome	3998747	27.79	NZ_CP027779.1_605420.0					G1	A1	III-B	Clostridium botulinum A str. ATCC 3502	Cspo	NT	I-B/III-B
GCF_000063585.1_Chr_Sp_64.0_2302342	GCF_000063585.1	NC_009495.1	Chr	NZ_CP027780.1	1023500	TACAAGACTATATTGATAAGCATTAAGGTATAATTTA	(Fe-S)-binding protein	GCF_003017335.1	Chr	FALSE	WP_061328280.1			Clostridium botulinum strain Mfbjulcb3 chromosome	3978960	28.08	NZ_CP027780.1_1023500.0	Clostridiaceae	none_given	C	lactate metabolic process	G1	A1	III-B	Clostridium botulinum A str. ATCC 3502	Cspo	NT	NC
GCF_000063585.1_Chr_Sp_64.0_2302342	GCF_000063585.1	NC_009495.1	Chr	NZ_DF384213.1	1182508	TACAAGACTATATTGATAAGCATTAAGGTATAATTTA	(Fe-S)-binding protein	GCF_000503815.1	Chr	FALSE	WP_030033958.1			Clostridium botulinum B str. Osaka05	4004744	27.9	NZ_DF384213.1_1182508.0	Clostridiaceae	none_given	C	lactate metabolic process	G1	A1	III-B	Clostridium botulinum A str. ATCC 3502	Cspo	B6	III-B
GCF_000063585.1_Chr_Sp_64.0_2302342	GCF_000063585.1	NC_009495.1	Chr	NZ_JACEIL010000015.1	58525	TACAAGACTATATTGATAAGCATTAAGGTATAATTTA	(Fe-S)-binding protein	GCF_013867655.1	Chr	FALSE	WP_053818081.1			Clostridium sporogenes strain 10385 NODE_15_length_97910_cov_2.379058	97910	29.04	NZ_JACEIL010000015.1_58525.0	Clostridiaceae	none_given	C	lactate metabolic process	G1	A1	III-B	Clostridium botulinum A str. ATCC 3502	Cspo	NT	III-B
GCF_000063585.1_Chr_Sp_64.0_2302342	GCF_000063585.1	NC_009495.1	Chr	NZ_JFBQ01000004.1	492988	TACAAGACTATATTGATAAGCATTAAGGTATAATTTA	(Fe-S)-binding protein	GCF_000685115.1	Chr	FALSE	WP_003492610.1			Clostridium sporogenes strain DSM 795 CSPO_4c	1415257	27.25	NZ_JFBQ01000004.1_492988.0	Clostridiaceae	none_given	C	lactate metabolic process	G1	A1	III-B	Clostridium botulinum A str. ATCC 3502	Cspo	NT	NC
GCF_000063585.1_Chr_Sp_64.0_2302342	GCF_000063585.1	NC_009495.1	Chr	NZ_JH470522.1	85162	TAAATTATACCTTAATGCTTATCAATATAGTCTTGTA	Intergenic	GCF_000240115.1	Chr	FALSE				Clostridium sporogenes PA 3679 CSIRO:contig_68	425355	27.9	NZ_JH470522.1_85162.0					G1	A1	III-B	Clostridium botulinum A str. ATCC 3502	Cspo	NT	NC
GCF_000063585.1_Chr_Sp_64.0_2302342	GCF_000063585.1	NC_009495.1	Chr	NZ_JUYE01000229.1	18432	TACAAGACTATATTGATAAGCATTAAGGTATAATTTA	(Fe-S)-binding protein	GCF_001058825.1	Chr	FALSE	WP_003492610.1			Clostridium sporogenes strain 66_CBOT 1059_43742_669627_879+	43742	27.79	NZ_JUYE01000229.1_18432.0	Clostridiaceae	none_given	C	lactate metabolic process	G1	A1	III-B	Clostridium botulinum A str. ATCC 3502	Cspo	NT	I-B
GCF_000063585.1_Chr_Sp_64.0_2302342	GCF_000063585.1	NC_009495.1	Chr	NZ_JZJP01000169.1	1662	TACAAGACTATATTGATAAGCATTAAGGTATAATTTA	(Fe-S)-binding protein	GCF_000960225.1	EC	FALSE	WP_045521320.1			Clostridium sporogenes strain 87-0535 contig00051	8025	25.68	NZ_JZJP01000169.1_1662.0	Clostridiaceae	none_given	C	lactate metabolic process	G1	A1	III-B	Clostridium botulinum A str. ATCC 3502	Cspo	NT	III-A
GCF_000063585.1_Chr_Sp_64.0_2302342	GCF_000063585.1	NC_009495.1	Chr	NZ_LFPH01000012.1	181666	TACAAGACTATATTGATAAGCATTAAGGTATAATTTA	(Fe-S)-binding protein	GCF_001573705.1	Chr	FALSE	WP_061328280.1			Clostridium sporogenes strain AM1195 AM1195_12	202513	28.27	NZ_LFPH01000012.1_181666.0	Clostridiaceae	none_given	C	lactate metabolic process	G1	A1	III-B	Clostridium botulinum A str. ATCC 3502	Cspo	B6	I-B*
GCF_000063585.1_Chr_Sp_64.0_2302342	GCF_000063585.1	NC_009495.1	Chr	NZ_LFPJ01000031.1	166595	TAAATTATACCTTAATGCTTATCAATATAGTCTTGTA	Intergenic	GCF_001573755.1	Chr	FALSE				Clostridium sporogenes strain AM370 AM370_31	711668	27.56	NZ_LFPJ01000031.1_166595.0					G1	A1	III-B	Clostridium botulinum A str. ATCC 3502	Cspo	B6	I-B*
GCF_000063585.1_Chr_Sp_64.0_2302342	GCF_000063585.1	NC_009495.1	Chr	NZ_LFPM01000002.1	288137	TAAATTATACCTTAATGCTTATCAATATAGTCTTGTA	Intergenic	GCF_001573855.1	Chr	FALSE				Clostridium sporogenes strain ATCC 19404 U20719_2	379615	27.26	NZ_LFPM01000002.1_288137.0					G1	A1	III-B	Clostridium botulinum A str. ATCC 3502	Cspo	NT	OA
GCF_000063585.1_Chr_Sp_64.0_2302342	GCF_000063585.1	NC_009495.1	Chr	NZ_LJFK01000008.1	45155	TAAATTATACCTTAATGCTTATCAATATAGTCTTGTA	Intergenic	GCF_001280965.1	Chr	FALSE				Clostridium sporogenes strain UC9000 contig_8	105248	28.72	NZ_LJFK01000008.1_45155.0					G1	A1	III-B	Clostridium botulinum A str. ATCC 3502	Cspo	NT	III-A
GCF_000063585.1_Chr_Sp_64.0_2302342	GCF_000063585.1	NC_009495.1	Chr	NZ_LLES02000003.1	780876	TAAATTATACCTTAATGCTTATCAATATAGTCTTGTA	Intergenic	GCF_001444715.2	Chr	FALSE				Clostridium sporogenes isolate 2007 Contig_3	1217240	27.14	NZ_LLES02000003.1_780876.0					G1	A1	III-B	Clostridium botulinum A str. ATCC 3502	Cspo	NT	OA
GCF_000063585.1_Chr_Sp_64.0_2302342	GCF_000063585.1	NC_009495.1	Chr	NZ_LLZV01000034.1	205583	TAAATTATACCTTAATGCTTATCAATATAGTCTTGTA	Intergenic	GCF_001444575.1	Chr	FALSE				Clostridium sporogenes isolate 1990 VT94_contig034	545953	27.74	NZ_LLZV01000034.1_205583.0					G1	A1	III-B	Clostridium botulinum A str. ATCC 3502	Cspo	NT	OA
GCF_000063585.1_Chr_Sp_64.0_2302342	GCF_000063585.1	NC_009495.1	Chr	NZ_LLZW02000005.1	375183	TAAATTATACCTTAATGCTTATCAATATAGTCTTGTA	Intergenic	GCF_001444585.2	Chr	FALSE				Clostridium sporogenes isolate 1961-2 Contig_5	811657	27.29	NZ_LLZW02000005.1_375183.0					G1	A1	III-B	Clostridium botulinum A str. ATCC 3502	Cspo	NT	OA
GCF_000063585.1_Chr_Sp_64.0_2302342	GCF_000063585.1	NC_009495.1	Chr	NZ_LUAU01000001.1	57865	TACAAGACTATATTGATAAGCATTAAGGTATAATTTA	(Fe-S)-binding protein	GCF_001597905.1	Chr	FALSE	WP_061905773.1			Clostridium sporogenes strain 8-O scaffold_1	1759322	27.65	NZ_LUAU01000001.1_57865.0	Clostridiaceae	none_given	C	lactate metabolic process	G1	A1	III-B	Clostridium botulinum A str. ATCC 3502	Cspo	NT	III-B/III-A
GCF_000063585.1_Chr_Sp_64.0_2302342	GCF_000063585.1	NC_009495.1	Chr	NZ_MRAC01000002.1	437323	TAAATTATACCTTAATGCTTATCAATATAGTCTTGTA	Intergenic	GCF_002008145.1	Chr	FALSE				Clostridium sporogenes strain ATCC 3584 scaffold_1	872578	27.34	NZ_MRAC01000002.1_437323.0					G1	A1	III-B	Clostridium botulinum A str. ATCC 3502	Cspo	NT	NC
GCF_000063585.1_Chr_Sp_64.0_2302342	GCF_000063585.1	NC_009495.1	Chr	NZ_PDLH01000007.1	2647133	TAAATTATACCTTAATGCTTATCAATATAGTCTTGTA	Intergenic	GCF_002588205.1	Chr	FALSE				Clostridium sporogenes strain FDAARGOS_423 pAMERTCC_44.contig.6	3618324	28	NZ_PDLH01000007.1_2647133.0					G1	A1	III-B	Clostridium botulinum A str. ATCC 3502	Cspo	NT	NC
GCF_000063585.1_Chr_Sp_64.0_2302342	GCF_000063585.1	NC_009495.1	Chr	NZ_SWNC01000003.1	112935	TAAATTATACCTTAATGCTTATCAATATAGTCTTGTA	Intergenic	GCF_011012315.1	Chr	FALSE				Clostridium sporogenes strain IFR 18/055 contig00003	204924	27.76	NZ_SWNC01000003.1_112935.0					G1	A1	III-B	Clostridium botulinum A str. ATCC 3502	Cspo	NT	III-D
GCF_000063585.1_Chr_Sp_64.0_2302342	GCF_000063585.1	NC_009495.1	Chr	NZ_SWNM01000003.1	89947	TACAAGACTATATTGATAAGCATTAAGGTATAATTTA	(Fe-S)-binding protein	GCF_011012535.1	Chr	FALSE	WP_003492610.1			Clostridium sporogenes strain Colworth BL179 contig00003	120683	28.75	NZ_SWNM01000003.1_89947.0	Clostridiaceae	none_given	C	lactate metabolic process	G1	A1	III-B	Clostridium botulinum A str. ATCC 3502	Cspo	NT	I-B*/I-B**
GCF_000063585.1_Chr_Sp_64.0_2302342	GCF_000063585.1	NC_009495.1	Chr	NZ_SWNN01000017.1	61185	TAAATTATACCTTAATGCTTATCAATATAGTCTTGTA	Intergenic	GCF_011012545.1	Chr	FALSE				Clostridium sporogenes strain Colworth BL177 contig00017	63908	26.89	NZ_SWNN01000017.1_61185.0					G1	A1	III-B	Clostridium botulinum A str. ATCC 3502	Cspo	NT	OA
GCF_000063585.1_Chr_Sp_64.0_2302342	GCF_000063585.1	NC_009495.1	Chr	NZ_SWNO01000011.1	45228	TAAATTATACCTTAATGCTTATCAATATAGTCTTGTA	Intergenic	GCF_011012575.1	Chr	FALSE				Clostridium sporogenes strain Colworth BL175 contig00011	129953	32.77	NZ_SWNO01000011.1_45228.0					G1	A1	III-B	Clostridium botulinum A str. ATCC 3502	Cspo	NT	NC
GCF_000063585.1_Chr_Sp_64.0_2302342	GCF_000063585.1	NC_009495.1	Chr	NZ_SWNP01000003.1	249267	TAAATTATACCTTAATGCTTATCAATATAGTCTTGTA	Intergenic	GCF_011012595.1	Chr	FALSE				Clostridium sporogenes strain Colworth BL172 contig00003	310584	27.44	NZ_SWNP01000003.1_249267.0					G1	A1	III-B	Clostridium botulinum A str. ATCC 3502	Cspo	NT	NC
GCF_000063585.1_Chr_Sp_64.0_2302342	GCF_000063585.1	NC_009495.1	Chr	NZ_SWNR01000004.1	89796	TACAAGACTATATTGATAAGCATTAAGGTATAATTTA	(Fe-S)-binding protein	GCF_011012625.1	Chr	FALSE	WP_003492610.1			Clostridium sporogenes strain IFR 18/050 contig00004	202878	27.82	NZ_SWNR01000004.1_89796.0	Clostridiaceae	none_given	C	lactate metabolic process	G1	A1	III-B	Clostridium botulinum A str. ATCC 3502	Cspo	NT	III-D
GCF_000063585.1_Chr_Sp_64.0_2302342	GCF_000063585.1	NC_009495.1	Chr	NZ_SWOG01000003.1	89733	TACAAGACTATATTGATAAGCATTAAGGTATAATTTA	(Fe-S)-binding protein	GCF_011012935.1	Chr	FALSE	WP_003492610.1			Clostridium sporogenes strain IFR 18/046 contig00003	108779	28.81	NZ_SWOG01000003.1_89733.0	Clostridiaceae	none_given	C	lactate metabolic process	G1	A1	III-B	Clostridium botulinum A str. ATCC 3502	Cspo	NT	III-D
GCF_000063585.1_Chr_Sp_64.0_2302342	GCF_000063585.1	NC_009495.1	Chr	NZ_SWON01000001.1	205822	TAAATTATACCTTAATGCTTATCAATATAGTCTTGTA	Intergenic	GCF_011013035.1	Chr	FALSE				Clostridium sporogenes strain IFR 18/043 contig00001	295720	27.59	NZ_SWON01000001.1_205822.0					G1	A1	III-B	Clostridium botulinum A str. ATCC 3502	Cspo	NT	III-D
GCF_000063585.1_Chr_Sp_64.0_2302342	GCF_000063585.1	NC_009495.1	Chr	NZ_SWOO01000001.1	260473	TACAAGACTATATTGATAAGCATTAAGGTATAATTTA	(Fe-S)-binding protein	GCF_011013065.1	Chr	FALSE	WP_003492610.1			Clostridium sporogenes strain IFR 18/042 contig00001	305812	28.3	NZ_SWOO01000001.1_260473.0	Clostridiaceae	none_given	C	lactate metabolic process	G1	A1	III-B	Clostridium botulinum A str. ATCC 3502	Cspo	NT	III-D
GCF_000063585.1_Chr_Sp_64.0_2302342	GCF_000063585.1	NC_009495.1	Chr	NZ_SWOQ01000001.1	395920	TACAAGACTATATTGATAAGCATTAAGGTATAATTTA	(Fe-S)-binding protein	GCF_011013145.1	Chr	FALSE	WP_003492610.1			Clostridium sporogenes strain IFR 18/041 contig00001	598500	27.53	NZ_SWOQ01000001.1_395920.0	Clostridiaceae	none_given	C	lactate metabolic process	G1	A1	III-B	Clostridium botulinum A str. ATCC 3502	Cspo	NT	OA
GCF_000063585.1_Chr_Sp_64.0_2302342	GCF_000063585.1	NC_009495.1	Chr	NZ_SWOT01000001.1	354841	TACAAGACTATATTGATAAGCATTAAGGTATAATTTA	(Fe-S)-binding protein	GCF_011013185.1	Chr	FALSE	WP_003492610.1			Clostridium sporogenes strain IFR 18/040 contig00001	606673	27.55	NZ_SWOT01000001.1_354841.0	Clostridiaceae	none_given	C	lactate metabolic process	G1	A1	III-B	Clostridium botulinum A str. ATCC 3502	Cspo	NT	OA
GCF_000063585.1_Chr_Sp_64.0_2302342	GCF_000063585.1	NC_009495.1	Chr	NZ_SWPD01000008.1	109888	TACAAGACTATATTGATAAGCATTAAGGTATAATTTA	(Fe-S)-binding protein	GCF_011013405.1	Chr	FALSE	WP_003492610.1			Clostridium sporogenes strain IFR 18/034 contig00008	221616	27.71	NZ_SWPD01000008.1_109888.0	Clostridiaceae	none_given	C	lactate metabolic process	G1	A1	III-B	Clostridium botulinum A str. ATCC 3502	Cspo	NT	OA
GCF_000063585.1_Chr_Sp_64.0_2302342	GCF_000063585.1	NC_009495.1	Chr	NZ_SWRG01000002.1	162153	TAAATTATACCTTAATGCTTATCAATATAGTCTTGTA	Intergenic	GCF_011014495.1	Chr	FALSE				Clostridium sporogenes strain IFR 18/024 contig00002	598679	27.48	NZ_SWRG01000002.1_162153.0					G1	A1	III-B	Clostridium botulinum A str. ATCC 3502	Cspo	NT	I-B**
GCF_000063585.1_Chr_Sp_64.0_2302342	GCF_000063585.1	NC_009495.1	Chr	NZ_SWRI01000010.1	4051	TACAAGACTATATTGATAAGCATTAAGGTATAATTTA	(Fe-S)-binding protein	GCF_011014505.1	Chr	FALSE	WP_003492610.1			Clostridium sporogenes strain IFR 18/022 contig00010	154599	26.92	NZ_SWRI01000010.1_4051.0	Clostridiaceae	none_given	C	lactate metabolic process	G1	A1	III-B	Clostridium botulinum A str. ATCC 3502	Cspo	NT	NC
GCF_000063585.1_Chr_Sp_64.0_2302342	GCF_000063585.1	NC_009495.1	Chr	NZ_SWXI01000011.1	61790	TACAAGACTATATTGATAAGCATTAAGGTATAATTTA	(Fe-S)-binding protein	GCF_011017335.1	Chr	FALSE	WP_003492610.1			Clostridium sporogenes strain IFR 18/148 contig00011	92784	29.14	NZ_SWXI01000011.1_61790.0	Clostridiaceae	none_given	C	lactate metabolic process	G1	A1	III-B	Clostridium botulinum A str. ATCC 3502	Cspo	NT	NC
GCF_000063585.1_Chr_Sp_64.0_2302342	GCF_000063585.1	NC_009495.1	Chr	NZ_SWXJ01000002.1	330812	TACAAGACTATATTGATAAGCATTAAGGTATAATTTA	(Fe-S)-binding protein	GCF_011017355.1	Chr	FALSE	WP_003492610.1			Clostridium sporogenes strain IFR 18/147 contig00002	387600	27.89	NZ_SWXJ01000002.1_330812.0	Clostridiaceae	none_given	C	lactate metabolic process	G1	A1	III-B	Clostridium botulinum A str. ATCC 3502	Cspo	NT	I-B
GCF_000063585.1_Chr_Sp_64.0_2302342	GCF_000063585.1	NC_009495.1	Chr	NZ_SXAK01000002.1	60886	TACAAGACTATATTGATAAGCATTAAGGTATAATTTA	(Fe-S)-binding protein	GCF_011020185.1	Chr	FALSE	WP_003492610.1			Clostridium sporogenes strain 2345(NT) contig00002	541190	27.15	NZ_SXAK01000002.1_60886.0	Clostridiaceae	none_given	C	lactate metabolic process	G1	A1	III-B	Clostridium botulinum A str. ATCC 3502	Cspo	NT	OA
GCF_000063585.1_Chr_Sp_64.0_2302342	GCF_000063585.1	NC_009495.1	Chr	NZ_SXAL01000001.1	1075749	TAAATTATACCTTAATGCTTATCAATATAGTCTTGTA	Intergenic	GCF_011020205.1	Chr	FALSE				Clostridium sporogenes strain 2345 (2) contig00001	1136646	27.13	NZ_SXAL01000001.1_1075749.0					G1	A1	III-B	Clostridium botulinum A str. ATCC 3502	Cspo	B2	I-B*
GCF_000063585.1_Chr_Sp_64.0_2302342	GCF_000063585.1	NC_009495.1	Chr	NZ_SXAM01000008.1	101512	TAAATTATACCTTAATGCTTATCAATATAGTCTTGTA	Intergenic	GCF_011022115.1	Chr	FALSE				Clostridium sporogenes strain BL81/18B contig00008	162433	28.01	NZ_SXAM01000008.1_101512.0					G1	A1	III-B	Clostridium botulinum A str. ATCC 3502	Cspo	B2	I-B*
GCF_000063585.1_Chr_Sp_64.0_2302342	GCF_000063585.1	NC_009495.1	Chr	NZ_SXAV01000003.1	287990	TACAAGACTATATTGATAAGCATTAAGGTATAATTTA	(Fe-S)-binding protein	GCF_011020315.1	Chr	FALSE	WP_003492610.1			Clostridium sporogenes strain IFR 18/138 contig00003	446525	27.87	NZ_SXAV01000003.1_287990.0	Clostridiaceae	none_given	C	lactate metabolic process	G1	A1	III-B	Clostridium botulinum A str. ATCC 3502	Cspo	NT	OA
GCF_000063585.1_Chr_Sp_64.0_2302342	GCF_000063585.1	NC_009495.1	Chr	NZ_SXBF01000044.1	1219	TAAATTATACCTTAATGCTTATCAATATAGTCTTGTA	Intergenic	GCF_011020555.1	Chr	FALSE				Clostridium sporogenes strain IFR 18/128 contig00044	24811	27.77	NZ_SXBF01000044.1_1219.0					G1	A1	III-B	Clostridium botulinum A str. ATCC 3502	Cspo	NT	III-A
GCF_000063585.1_Chr_Sp_64.0_2302342	GCF_000063585.1	NC_009495.1	Chr	NZ_SXBL01000018.1	23558	TACAAGACTATATTGATAAGCATTAAGGTATAATTTA	(Fe-S)-binding protein	GCF_011020625.1	Chr	FALSE	WP_115652373.1			Clostridium sporogenes strain IFR 18/126 contig00018	68703	27.37	NZ_SXBL01000018.1_23558.0	Clostridiaceae	none_given	C	lactate metabolic process	G1	A1	III-B	Clostridium botulinum A str. ATCC 3502	Cspo	NT	III-A
GCF_000063585.1_Chr_Sp_64.0_2302342	GCF_000063585.1	NC_009495.1	Chr	NZ_SXBN01000019.1	23558	TACAAGACTATATTGATAAGCATTAAGGTATAATTTA	(Fe-S)-binding protein	GCF_011020695.1	Chr	FALSE	WP_115652373.1			Clostridium sporogenes strain IFR 18/124 contig00019	68738	27.38	NZ_SXBN01000019.1_23558.0	Clostridiaceae	none_given	C	lactate metabolic process	G1	A1	III-B	Clostridium botulinum A str. ATCC 3502	Cspo	NT	III-A
GCF_000063585.1_Chr_Sp_64.0_2302342	GCF_000063585.1	NC_009495.1	Chr	NZ_SXBO01000057.1	23557	TACAAGACTATATTGATAAGCATTAAGGTATAATTTA	(Fe-S)-binding protein	GCF_011020715.1	Chr	FALSE	WP_115652373.1			Clostridium sporogenes strain IFR 18/123 contig00057	24705	27.84	NZ_SXBO01000057.1_23557.0	Clostridiaceae	none_given	C	lactate metabolic process	G1	A1	III-B	Clostridium botulinum A str. ATCC 3502	Cspo	NT	III-A
GCF_000063585.1_Chr_Sp_64.0_2302342	GCF_000063585.1	NC_009495.1	Chr	NZ_SXBQ01000011.1	45321	TAAATTATACCTTAATGCTTATCAATATAGTCTTGTA	Intergenic	GCF_011020755.1	Chr	FALSE				Clostridium sporogenes strain IFR 18/122 contig00011	109401	28.88	NZ_SXBQ01000011.1_45321.0					G1	A1	III-B	Clostridium botulinum A str. ATCC 3502	Cspo	NT	OA
GCF_000063585.1_Chr_Sp_64.0_2302342	GCF_000063585.1	NC_009495.1	Chr	NZ_SXBR01000021.1	45201	TAAATTATACCTTAATGCTTATCAATATAGTCTTGTA	Intergenic	GCF_011020765.1	Chr	FALSE				Clostridium sporogenes strain IFR 18/121 contig00021	68794	27.38	NZ_SXBR01000021.1_45201.0					G1	A1	III-B	Clostridium botulinum A str. ATCC 3502	Cspo	NT	III-A
GCF_000063585.1_Chr_Sp_64.0_2302342	GCF_000063585.1	NC_009495.1	Chr	NZ_SXCF01000002.1	394121	TACAAGACTATATTGATAAGCATTAAGGTATAATTTA	(Fe-S)-binding protein	GCF_011018875.1	Chr	FALSE	WP_003492610.1			Clostridium sporogenes strain IFR 18/116 contig00002	556208	27.6	NZ_SXCF01000002.1_394121.0	Clostridiaceae	none_given	C	lactate metabolic process	G1	A1	III-B	Clostridium botulinum A str. ATCC 3502	Cspo	NT	OA
GCF_000063585.1_Chr_Sp_64.0_2302342	GCF_000063585.1	NC_009495.1	Chr	NZ_SXCI01000005.1	78109	TAAATTATACCTTAATGCTTATCAATATAGTCTTGTA	Intergenic	GCF_011018935.1	Chr	FALSE				Clostridium sporogenes strain IFR 18/115 contig00005	167989	28.1	NZ_SXCI01000005.1_78109.0					G1	A1	III-B	Clostridium botulinum A str. ATCC 3502	Cspo	NT	OA
GCF_000063585.1_Chr_Sp_64.0_2302342	GCF_000063585.1	NC_009495.1	Chr	NZ_SXCK01000001.1	363900	TACAAGACTATATTGATAAGCATTAAGGTATAATTTA	(Fe-S)-binding protein	GCF_011018905.1	Chr	FALSE	WP_003492610.1			Clostridium sporogenes strain IFR 18/113 contig00001	465331	27.85	NZ_SXCK01000001.1_363900.0	Clostridiaceae	none_given	C	lactate metabolic process	G1	A1	III-B	Clostridium botulinum A str. ATCC 3502	Cspo	NT	OA
GCF_000063585.1_Chr_Sp_64.0_2302342	GCF_000063585.1	NC_009495.1	Chr	NZ_SXCP01000003.1	111519	TAAATTATACCTTAATGCTTATCAATATAGTCTTGTA	Intergenic	GCF_011019015.1	Chr	FALSE				Clostridium sporogenes strain IFR 18/109 contig00003	202606	27.84	NZ_SXCP01000003.1_111519.0					G1	A1	III-B	Clostridium botulinum A str. ATCC 3502	Cspo	NT	OA
GCF_000063585.1_Chr_Sp_64.0_2302342	GCF_000063585.1	NC_009495.1	Chr	NZ_SXCS01000009.1	173267	TAAATTATACCTTAATGCTTATCAATATAGTCTTGTA	Intergenic	GCF_011019105.1	Chr	FALSE				Clostridium sporogenes strain IFR 18/108 contig00009	234152	27.82	NZ_SXCS01000009.1_173267.0					G1	A1	III-B	Clostridium botulinum A str. ATCC 3502	Cspo	B2	OA
GCF_000063585.1_Chr_Sp_64.0_2302342	GCF_000063585.1	NC_009495.1	Chr	NZ_SXCU01000006.1	83154	TAAATTATACCTTAATGCTTATCAATATAGTCTTGTA	Intergenic	GCF_011020955.1	Chr	FALSE				Clostridium sporogenes strain IFR 18/106 contig00006	144033	28.21	NZ_SXCU01000006.1_83154.0					G1	A1	III-B	Clostridium botulinum A str. ATCC 3502	Cspo	B2	I-B*
GCF_000063585.1_Chr_Sp_64.0_2302342	GCF_000063585.1	NC_009495.1	Chr	NZ_SXCX01000001.1	158500	TAAATTATACCTTAATGCTTATCAATATAGTCTTGTA	Intergenic	GCF_011021035.1	Chr	FALSE				Clostridium sporogenes strain IFR 18/103 contig00001	357627	28.01	NZ_SXCX01000001.1_158500.0					G1	A1	III-B	Clostridium botulinum A str. ATCC 3502	Cspo	NT	OA
GCF_000063585.1_Chr_Sp_64.0_2302342	GCF_000063585.1	NC_009495.1	Chr	NZ_SXDD01000001.1	100523	TAAATTATACCTTAATGCTTATCAATATAGTCTTGTA	Intergenic	GCF_011021155.1	Chr	FALSE				Clostridium sporogenes strain IFR 18/102 contig00001	459261	27.77	NZ_SXDD01000001.1_100523.0					G1	A1	III-B	Clostridium botulinum A str. ATCC 3502	Cspo	NT	NC
GCF_000063585.1_Chr_Sp_64.0_2302342	GCF_000063585.1	NC_009495.1	Chr	NZ_SXDE01000001.1	57537	TAAATTATACCTTAATGCTTATCAATATAGTCTTGTA	Intergenic	GCF_011021165.1	Chr	FALSE				Clostridium sporogenes strain IFR 18/101 contig00001	412520	27.92	NZ_SXDE01000001.1_57537.0					G1	A1	III-B	Clostridium botulinum A str. ATCC 3502	Cspo	NT	NC
GCF_000063585.1_Chr_Sp_64.0_2302342	GCF_000063585.1	NC_009495.1	Chr	NZ_SXDF01000014.1	41070	TACAAGACTATATTGATAAGCATTAAGGTATAATTTA	(Fe-S)-binding protein	GCF_011021195.1	Chr	FALSE	WP_003492610.1			Clostridium sporogenes strain IFR 18/100 contig00014	60139	29.74	NZ_SXDF01000014.1_41070.0	Clostridiaceae	none_given	C	lactate metabolic process	G1	A1	III-B	Clostridium botulinum A str. ATCC 3502	Cspo	NT	NC
GCF_000063585.1_Chr_Sp_64.0_2302342	GCF_000063585.1	NC_009495.1	Chr	NZ_SXDH01000001.1	311202	TACAAGACTATATTGATAAGCATTAAGGTATAATTTA	(Fe-S)-binding protein	GCF_011021225.1	Chr	FALSE	WP_003492610.1			Clostridium sporogenes strain IFR 18/098 contig00001	355973	28.13	NZ_SXDH01000001.1_311202.0	Clostridiaceae	none_given	C	lactate metabolic process	G1	A1	III-B	Clostridium botulinum A str. ATCC 3502	Cspo	NT	NC
GCF_000063585.1_Chr_Sp_64.0_2302342	GCF_000063585.1	NC_009495.1	Chr	NZ_SXDY01000001.1	101487	TAAATTATACCTTAATGCTTATCAATATAGTCTTGTA	Intergenic	GCF_011019195.1	Chr	FALSE				Clostridium sporogenes strain IFR 18/089 contig00001	474373	27.77	NZ_SXDY01000001.1_101487.0					G1	A1	III-B	Clostridium botulinum A str. ATCC 3502	Cspo	NT	OA
GCF_000063585.1_Chr_Sp_64.0_2302342	GCF_000063585.1	NC_009495.1	Chr	NZ_SXDZ01000001.1	166783	TAAATTATACCTTAATGCTTATCAATATAGTCTTGTA	Intergenic	GCF_011019225.1	Chr	FALSE				Clostridium sporogenes strain IFR 18/088 contig00001	341890	27.66	NZ_SXDZ01000001.1_166783.0					G1	A1	III-B	Clostridium botulinum A str. ATCC 3502	Cspo	NT	III-A
GCF_000063585.1_Chr_Sp_64.0_2302342	GCF_000063585.1	NC_009495.1	Chr	NZ_SXEA01000010.1	54545	TACAAGACTATATTGATAAGCATTAAGGTATAATTTA	(Fe-S)-binding protein	GCF_011019275.1	Chr	FALSE	WP_003492610.1			Clostridium sporogenes strain IFR 18/087 contig00010	93958	29.11	NZ_SXEA01000010.1_54545.0	Clostridiaceae	none_given	C	lactate metabolic process	G1	A1	III-B	Clostridium botulinum A str. ATCC 3502	Cspo	NT	I-B/III-B
GCF_000063585.1_Chr_Sp_64.0_2302342	GCF_000063585.1	NC_009495.1	Chr	NZ_SXET01000001.1	966610	TAAATTATACCTTAATGCTTATCAATATAGTCTTGTA	Intergenic	GCF_011021635.1	Chr	FALSE				Clostridium sporogenes strain IFR 18/077 contig00001	1402676	27.18	NZ_SXET01000001.1_966610.0					G1	A1	III-B	Clostridium botulinum A str. ATCC 3502	Cspo	NT	OA
GCF_000063585.1_Chr_Sp_64.0_2302342	GCF_000063585.1	NC_009495.1	Chr	NZ_SXEZ01000001.1	32242	TACAAGACTATATTGATAAGCATTAAGGTATAATTTA	(Fe-S)-binding protein	GCF_011021785.1	Chr	FALSE	WP_003492610.1			Clostridium sporogenes strain IFR 18/075 contig00001	133519	27.61	NZ_SXEZ01000001.1_32242.0	Clostridiaceae	none_given	C	lactate metabolic process	G1	A1	III-B	Clostridium botulinum A str. ATCC 3502	Cspo	NT	NC
GCF_000063585.1_Chr_Sp_64.0_2302342	GCF_000063585.1	NC_009495.1	Chr	NZ_SXFA01000001.1	403903	TACAAGACTATATTGATAAGCATTAAGGTATAATTTA	(Fe-S)-binding protein	GCF_011021815.1	Chr	FALSE	WP_003492610.1			Clostridium sporogenes strain IFR 18/074 contig00001	609703	27.52	NZ_SXFA01000001.1_403903.0	Clostridiaceae	none_given	C	lactate metabolic process	G1	A1	III-B	Clostridium botulinum A str. ATCC 3502	Cspo	NT	NC
GCF_000063585.1_Chr_Sp_64.0_2302342	GCF_000063585.1	NC_009495.1	Chr	NZ_SXFC01000001.1	111630	TAAATTATACCTTAATGCTTATCAATATAGTCTTGTA	Intergenic	GCF_011021855.1	Chr	FALSE				Clostridium sporogenes strain IFR 18/073 contig00001	463875	27.79	NZ_SXFC01000001.1_111630.0					G1	A1	III-B	Clostridium botulinum A str. ATCC 3502	Cspo	NT	OA
GCF_000063585.1_Chr_Sp_64.0_2302342	GCF_000063585.1	NC_009495.1	Chr	NZ_SXFH01000001.1	219289	TAAATTATACCTTAATGCTTATCAATATAGTCTTGTA	Intergenic	GCF_011019475.1	Chr	FALSE				Clostridium sporogenes strain NCTC 532 contig00001	569947	27.69	NZ_SXFH01000001.1_219289.0					G1	A1	III-B	Clostridium botulinum A str. ATCC 3502	Cspo	NT	OA
GCF_000063585.1_Chr_Sp_64.0_2302342	GCF_000063585.1	NC_009495.1	Chr	NZ_SXFL01000002.1	100239	TAAATTATACCTTAATGCTTATCAATATAGTCTTGTA	Intergenic	GCF_011019565.1	Chr	FALSE				Clostridium sporogenes strain IFR 18/070 contig00002	188193	27.94	NZ_SXFL01000002.1_100239.0					G1	A1	III-B	Clostridium botulinum A str. ATCC 3502	Cspo	NT	NC
GCF_000063585.1_Chr_Sp_64.0_2302342	GCF_000063585.1	NC_009495.1	Chr	NZ_SXFM01000001.1	8385	TAAATTATACCTTAATGCTTATCAATATAGTCTTGTA	Intergenic	GCF_011019575.1	Chr	FALSE				Clostridium sporogenes strain IFR 18/069 contig00001	202767	28.87	NZ_SXFM01000001.1_8385.0					G1	A1	III-B	Clostridium botulinum A str. ATCC 3502	Cspo	NT	NC
GCF_000063585.1_Chr_Sp_64.0_2302342	GCF_000063585.1	NC_009495.1	Chr	NZ_SXFQ01000002.1	368438	TAAATTATACCTTAATGCTTATCAATATAGTCTTGTA	Intergenic	GCF_011019675.1	Chr	FALSE				Clostridium sporogenes strain IFR 18/067 contig00002	509474	27.79	NZ_SXFQ01000002.1_368438.0					G1	A1	III-B	Clostridium botulinum A str. ATCC 3502	Cspo	NT	OA
GCF_000063585.1_Chr_Sp_64.0_2302342	GCF_000063585.1	NC_009495.1	Chr	NZ_SXFT01000012.1	45299	TAAATTATACCTTAATGCTTATCAATATAGTCTTGTA	Intergenic	GCF_011019725.1	Chr	FALSE				Clostridium sporogenes strain 2345 contig00012	106220	28.8	NZ_SXFT01000012.1_45299.0					G1	A1	III-B	Clostridium botulinum A str. ATCC 3502	Cspo	B2	I-B*
GCF_000063585.1_Chr_Sp_64.0_2302342	GCF_000063585.1	NC_009495.1	Chr	NZ_SXFU01000004.1	101363	TAAATTATACCTTAATGCTTATCAATATAGTCTTGTA	Intergenic	GCF_011019695.1	Chr	FALSE				Clostridium sporogenes strain IFR 18/065 contig00004	142987	28.05	NZ_SXFU01000004.1_101363.0					G1	A1	III-B	Clostridium botulinum A str. ATCC 3502	Cspo	B2	I-B*
GCF_000063585.1_Chr_Sp_64.0_2302342	GCF_000063585.1	NC_009495.1	Chr	NZ_SXFX01000003.1	111655	TAAATTATACCTTAATGCTTATCAATATAGTCTTGTA	Intergenic	GCF_011019795.1	Chr	FALSE				Clostridium sporogenes strain IFR 18/064 contig00003	466501	27.78	NZ_SXFX01000003.1_111655.0					G1	A1	III-B	Clostridium botulinum A str. ATCC 3502	Cspo	NT	OA
GCF_000063585.1_Chr_Sp_64.0_2302342	GCF_000063585.1	NC_009495.1	Chr	NZ_SXFY01000001.1	479778	TACAAGACTATATTGATAAGCATTAAGGTATAATTTA	(Fe-S)-binding protein	GCF_011019805.1	Chr	FALSE	WP_003492610.1			Clostridium sporogenes strain IFR 18/063 contig00001	638493	27.48	NZ_SXFY01000001.1_479778.0	Clostridiaceae	none_given	C	lactate metabolic process	G1	A1	III-B	Clostridium botulinum A str. ATCC 3502	Cspo	NT	OA
GCF_000063585.1_Chr_Sp_64.0_2302342	GCF_000063585.1	NC_009495.1	Chr	NZ_SXFZ01000023.1	23558	TACAAGACTATATTGATAAGCATTAAGGTATAATTTA	(Fe-S)-binding protein	GCF_011019845.1	Chr	FALSE	WP_115652373.1			Clostridium sporogenes strain IFR 18/062 contig00023	69054	27.37	NZ_SXFZ01000023.1_23558.0	Clostridiaceae	none_given	C	lactate metabolic process	G1	A1	III-B	Clostridium botulinum A str. ATCC 3502	Cspo	NT	I-B/III-A
GCF_000063585.1_Chr_Sp_64.0_2302342	GCF_000063585.1	NC_009495.1	Chr	NZ_SXGA01000021.1	45411	TAAATTATACCTTAATGCTTATCAATATAGTCTTGTA	Intergenic	GCF_011019815.1	Chr	FALSE				Clostridium sporogenes strain IFR 18/061 contig00021	68967	27.37	NZ_SXGA01000021.1_45411.0					G1	A1	III-B	Clostridium botulinum A str. ATCC 3502	Cspo	NT	I-B/III-A
GCF_000063585.1_Chr_Sp_64.0_2302342	GCF_000063585.1	NC_009495.1	Chr	NZ_SXGF01000008.1	76901	TAAATTATACCTTAATGCTTATCAATATAGTCTTGTA	Intergenic	GCF_011019925.1	Chr	FALSE				Clostridium sporogenes strain Colworth BL246 contig00008	137822	28.26	NZ_SXGF01000008.1_76901.0					G1	A1	III-B	Clostridium botulinum A str. ATCC 3502	Cspo	B2	I-B*
GCF_000063585.1_Chr_Sp_64.0_2302342	GCF_000063585.1	NC_009495.1	Chr	NZ_SXGM01000001.1	479736	TACAAGACTATATTGATAAGCATTAAGGTATAATTTA	(Fe-S)-binding protein	GCF_011021995.1	Chr	FALSE	WP_003492610.1			Clostridium sporogenes strain IFR 18/058 contig00001	638253	27.48	NZ_SXGM01000001.1_479736.0	Clostridiaceae	none_given	C	lactate metabolic process	G1	A1	III-B	Clostridium botulinum A str. ATCC 3502	Cspo	NT	OA
GCF_000063585.1_Chr_Sp_65.0_2309075	GCF_000063585.1	NC_009495.1	Chr	NZ_CP013243.1	3650804	TGAACTTATGAAAGAACTAGAGTGTGGAGAACCCTT	hypothetical protein	GCF_001889325.1	Chr	FALSE	WP_072586732.1			Clostridium sporogenes strain CDC_1632 chromosome	4393047	28.02	NZ_CP013243.1_3650804.0	Clostridiaceae	none_given	none_given	none_given	G1	A1	III-B	Clostridium botulinum A str. ATCC 3502	Cspo	B1	I-B/I-B*
GCF_000063585.1_Chr_Sp_65.0_2309075	GCF_000063585.1	NC_009495.1	Chr	NZ_JH470455.1	11839	TGAACTTATGAAAGAACTAGAGTGTGGAGAACCCTT	hypothetical protein	GCF_000240115.1	Chr	FALSE	WP_003489614.1			Clostridium sporogenes PA 3679 CSIRO:contig_1	19329	30.36	NZ_JH470455.1_11839.0	Clostridiaceae	none_given	none_given	none_given	G1	A1	III-B	Clostridium botulinum A str. ATCC 3502	Cspo	NT	NC
GCF_000063585.1_Chr_Sp_65.0_2309075	GCF_000063585.1	NC_009495.1	Chr	NZ_LJFK01000004.1	8118	AAGGGTTCTCCACACTCTAGTTCTTTCATAAGTTCA	hypothetical protein	GCF_001280965.1	Chr	FALSE	WP_053818013.1			Clostridium sporogenes strain UC9000 contig_4	17867	30.64	NZ_LJFK01000004.1_8118.0	Clostridiaceae	none_given	none_given	none_given	G1	A1	III-B	Clostridium botulinum A str. ATCC 3502	Cspo	NT	III-A
GCF_000063585.1_Chr_Sp_65.0_2309075	GCF_000063585.1	NC_009495.1	Chr	NZ_LLES02000012.1	74904	AAGGGTTCTCCACACTCTAGTTCTTTCATAAGTTCA	hypothetical protein	GCF_001444715.2	Chr	FALSE	WP_058012454.1			Clostridium sporogenes isolate 2007 Contig_12	101967	28.21	NZ_LLES02000012.1_74904.0	Clostridiaceae	none_given	none_given	none_given	G1	A1	III-B	Clostridium botulinum A str. ATCC 3502	Cspo	NT	OA
GCF_000063585.1_Chr_Sp_65.0_2309075	GCF_000063585.1	NC_009495.1	Chr	NZ_LLZV01000008.1	214551	AAGGGTTCTCCACACTCTAGTTCTTTCATAAGTTCA	hypothetical protein	GCF_001444575.1	Chr	FALSE	WP_058012454.1			Clostridium sporogenes isolate 1990 VT94_contig008	309113	27.86	NZ_LLZV01000008.1_214551.0	Clostridiaceae	none_given	none_given	none_given	G1	A1	III-B	Clostridium botulinum A str. ATCC 3502	Cspo	NT	OA
GCF_000063585.1_Chr_Sp_65.0_2309075	GCF_000063585.1	NC_009495.1	Chr	NZ_PDLH01000007.1	634	TGAACTTATGAAAGAACTAGAGTGTGGAGAACCCTT	hypothetical protein	GCF_002588205.1	Chr	FALSE				Clostridium sporogenes strain FDAARGOS_423 pAMERTCC_44.contig.6	3618324	28	NZ_PDLH01000007.1_634.0					G1	A1	III-B	Clostridium botulinum A str. ATCC 3502	Cspo	NT	NC
GCF_000063585.1_Chr_Sp_65.0_2309075	GCF_000063585.1	NC_009495.1	Chr	NZ_PDLH01000007.1	40650	TGAACTTATGAAAGAACTAGAGTGTGGAGAACCCTT	hypothetical protein	GCF_002588205.1	Chr	FALSE	WP_098926916.1			Clostridium sporogenes strain FDAARGOS_423 pAMERTCC_44.contig.6	3618324	28	NZ_PDLH01000007.1_40650.0	Clostridiaceae	none_given	none_given	none_given	G1	A1	III-B	Clostridium botulinum A str. ATCC 3502	Cspo	NT	NC
GCF_000063585.1_Chr_Sp_65.0_2309075	GCF_000063585.1	NC_009495.1	Chr	NZ_SWNM01000028.1	21240	AAGGGTTCTCCACACTCTAGTTCTTTCATAAGTTCA	hypothetical protein	GCF_011012535.1	Chr	FALSE	WP_098926916.1			Clostridium sporogenes strain Colworth BL179 contig00028	50269	29.01	NZ_SWNM01000028.1_21240.0	Clostridiaceae	none_given	none_given	none_given	G1	A1	III-B	Clostridium botulinum A str. ATCC 3502	Cspo	NT	I-B*/I-B**
GCF_000063585.1_Chr_Sp_65.0_2309075	GCF_000063585.1	NC_009495.1	Chr	NZ_SWRI01000018.1	17181	TGAACTTATGAAAGAACTAGAGTGTGGAGAACCCTT	hypothetical protein	GCF_011014505.1	Chr	FALSE	WP_163247090.1			Clostridium sporogenes strain IFR 18/022 contig00018	85958	28.85	NZ_SWRI01000018.1_17181.0	Clostridiaceae	none_given	none_given	none_given	G1	A1	III-B	Clostridium botulinum A str. ATCC 3502	Cspo	NT	NC
GCF_000063585.1_Chr_Sp_65.0_2309075	GCF_000063585.1	NC_009495.1	Chr	NZ_SWXI01000025.1	27345	TGAACTTATGAAAGAACTAGAGTGTGGAGAACCCTT	hypothetical protein	GCF_011017335.1	Chr	FALSE	WP_098926916.1			Clostridium sporogenes strain IFR 18/148 contig00025	43962	29.93	NZ_SWXI01000025.1_27345.0	Clostridiaceae	none_given	none_given	none_given	G1	A1	III-B	Clostridium botulinum A str. ATCC 3502	Cspo	NT	NC
GCF_000063585.1_Chr_Sp_65.0_2309075	GCF_000063585.1	NC_009495.1	Chr	NZ_SXBF01000003.1	130900	TGAACTTATGAAAGAACTAGAGTGTGGAGAACCCTT	hypothetical protein	GCF_011020555.1	Chr	FALSE	WP_163192091.1			Clostridium sporogenes strain IFR 18/128 contig00003	156097	27.96	NZ_SXBF01000003.1_130900.0	Clostridiaceae	none_given	none_given	none_given	G1	A1	III-B	Clostridium botulinum A str. ATCC 3502	Cspo	NT	III-A
GCF_000063585.1_Chr_Sp_65.0_2309075	GCF_000063585.1	NC_009495.1	Chr	NZ_SXBL01000004.1	146971	TGAACTTATGAAAGAACTAGAGTGTGGAGAACCCTT	hypothetical protein	GCF_011020625.1	Chr	FALSE	WP_163192091.1			Clostridium sporogenes strain IFR 18/126 contig00004	172235	27.85	NZ_SXBL01000004.1_146971.0	Clostridiaceae	none_given	none_given	none_given	G1	A1	III-B	Clostridium botulinum A str. ATCC 3502	Cspo	NT	III-A
GCF_000063585.1_Chr_Sp_65.0_2309075	GCF_000063585.1	NC_009495.1	Chr	NZ_SXBR01000027.1	35305	TGAACTTATGAAAGAACTAGAGTGTGGAGAACCCTT	hypothetical protein	GCF_011020765.1	Chr	FALSE	WP_163192091.1			Clostridium sporogenes strain IFR 18/121 contig00027	60594	28.87	NZ_SXBR01000027.1_35305.0	Clostridiaceae	none_given	none_given	none_given	G1	A1	III-B	Clostridium botulinum A str. ATCC 3502	Cspo	NT	III-A
GCF_000063585.1_Chr_Sp_65.0_2309075	GCF_000063585.1	NC_009495.1	Chr	NZ_SXDD01000019.1	11937	TGAACTTATGAAAGAACTAGAGTGTGGAGAACCCTT	hypothetical protein	GCF_011021155.1	Chr	FALSE	WP_003489614.1			Clostridium sporogenes strain IFR 18/102 contig00019	74462	27.92	NZ_SXDD01000019.1_11937.0	Clostridiaceae	none_given	none_given	none_given	G1	A1	III-B	Clostridium botulinum A str. ATCC 3502	Cspo	NT	NC
GCF_000063585.1_Chr_Sp_65.0_2309075	GCF_000063585.1	NC_009495.1	Chr	NZ_SXDE01000019.1	11937	TGAACTTATGAAAGAACTAGAGTGTGGAGAACCCTT	hypothetical protein	GCF_011021165.1	Chr	FALSE	WP_003489614.1			Clostridium sporogenes strain IFR 18/101 contig00019	74444	27.92	NZ_SXDE01000019.1_11937.0	Clostridiaceae	none_given	none_given	none_given	G1	A1	III-B	Clostridium botulinum A str. ATCC 3502	Cspo	NT	NC
GCF_000063585.1_Chr_Sp_65.0_2309075	GCF_000063585.1	NC_009495.1	Chr	NZ_SXDF01000011.1	52893	AAGGGTTCTCCACACTCTAGTTCTTTCATAAGTTCA	hypothetical protein	GCF_011021195.1	Chr	FALSE	WP_003489614.1			Clostridium sporogenes strain IFR 18/100 contig00011	64861	28.26	NZ_SXDF01000011.1_52893.0	Clostridiaceae	none_given	none_given	none_given	G1	A1	III-B	Clostridium botulinum A str. ATCC 3502	Cspo	NT	NC
GCF_000063585.1_Chr_Sp_65.0_2309075	GCF_000063585.1	NC_009495.1	Chr	NZ_SXDH01000013.1	62494	AAGGGTTCTCCACACTCTAGTTCTTTCATAAGTTCA	hypothetical protein	GCF_011021225.1	Chr	FALSE	WP_003489614.1			Clostridium sporogenes strain IFR 18/098 contig00013	74462	27.92	NZ_SXDH01000013.1_62494.0	Clostridiaceae	none_given	none_given	none_given	G1	A1	III-B	Clostridium botulinum A str. ATCC 3502	Cspo	NT	NC
GCF_000063585.1_Chr_Sp_65.0_2309075	GCF_000063585.1	NC_009495.1	Chr	NZ_SXEZ01000051.1	1904	AAGGGTTCTCCACACTCTAGTTCTTTCATAAGTTCA	hypothetical protein	GCF_011021785.1	Chr	FALSE	WP_098926916.1			Clostridium sporogenes strain IFR 18/075 contig00051	29202	30.28	NZ_SXEZ01000051.1_1904.0	Clostridiaceae	none_given	none_given	none_given	G1	A1	III-B	Clostridium botulinum A str. ATCC 3502	Cspo	NT	NC
GCF_000063585.1_Chr_Sp_65.0_2309075	GCF_000063585.1	NC_009495.1	Chr	NZ_SXFA01000005.1	170865	AAGGGTTCTCCACACTCTAGTTCTTTCATAAGTTCA	hypothetical protein	GCF_011021815.1	Chr	FALSE	WP_098926916.1			Clostridium sporogenes strain IFR 18/074 contig00005	198244	28.35	NZ_SXFA01000005.1_170865.0	Clostridiaceae	none_given	none_given	none_given	G1	A1	III-B	Clostridium botulinum A str. ATCC 3502	Cspo	NT	NC
GCF_000063585.1_Chr_Sp_65.0_2309075	GCF_000063585.1	NC_009495.1	Chr	NZ_SXFL01000014.1	11937	TGAACTTATGAAAGAACTAGAGTGTGGAGAACCCTT	hypothetical protein	GCF_011019565.1	Chr	FALSE	WP_003489614.1			Clostridium sporogenes strain IFR 18/070 contig00014	74458	27.93	NZ_SXFL01000014.1_11937.0	Clostridiaceae	none_given	none_given	none_given	G1	A1	III-B	Clostridium botulinum A str. ATCC 3502	Cspo	NT	NC
GCF_000063585.1_Chr_Sp_65.0_2309075	GCF_000063585.1	NC_009495.1	Chr	NZ_SXFM01000015.1	42454	AAGGGTTCTCCACACTCTAGTTCTTTCATAAGTTCA	hypothetical protein	GCF_011019575.1	Chr	FALSE	WP_003489614.1			Clostridium sporogenes strain IFR 18/069 contig00015	54422	29.05	NZ_SXFM01000015.1_42454.0	Clostridiaceae	none_given	none_given	none_given	G1	A1	III-B	Clostridium botulinum A str. ATCC 3502	Cspo	NT	NC
GCF_000063585.1_Chr_Sp_65.0_2309141	GCF_000063585.1	NC_009495.1	Chr	NZ_JUYE01000135.1	24849	ATTAGGTTTGCCACCACATTCCGTTACTGCAGTAGT	baseplate J/gp47 family protein	GCF_001058825.1	Chr	FALSE	WP_049041840.1	Baseplate_J	PF04865.15	Clostridium sporogenes strain 66_CBOT 835_31691_618224	31691	30.2	NZ_JUYE01000135.1_24849.0	Clostridiaceae	none_given	S	Baseplate J-like protein	G1	A1	III-B	Clostridium botulinum A str. ATCC 3502	Cspo	NT	I-B
GCF_000063585.1_Chr_Sp_65.0_2309141	GCF_000063585.1	NC_009495.1	Chr	NZ_LFON01000011.1	90039	ACTACTGCAGTAACGGAATGTGGTGGCAAACCTAAT	baseplate J/gp47 family protein	GCF_001573255.1	Chr	FALSE	WP_061317435.1	Baseplate_J	PF04865.15	Clostridium botulinum strain An436 10258_11	117448	28.36	NZ_LFON01000011.1_90039.0	Clostridiaceae	none_given	S	Baseplate J-like protein	G1	A1	III-B	Clostridium botulinum A str. ATCC 3502	G1	B5, F2	I-B*/III-B
GCF_000063585.1_Chr_Sp_65.0_2309141	GCF_000063585.1	NC_009495.1	Chr	NZ_LFQG01000043.1	1921	ACTACTGCAGTAACGGAATGTGGTGGCAAACCTAAT	baseplate J/gp47 family protein	GCF_001574365.1	Chr	FALSE	WP_061334510.1	Baseplate_J	PF04865.15	Clostridium botulinum strain SU0635W U21729_43	30953	29.61	NZ_LFQG01000043.1_1921.0	Clostridiaceae	none_given	S	Baseplate J-like protein	G1	A1	III-B	Clostridium botulinum A str. ATCC 3502	G1	A2	NC
GCF_000063585.1_Chr_Sp_65.0_2309207	GCF_000063585.1	NC_009495.1	Chr	NZ_RWKK01000005.1	54090	TTAATATATTTACCAAGGTTTTATATTATCATACTTAA	Intergenic	GCF_009938935.1	EC	FALSE				Clostridium botulinum strain ZBS3_16-240-01 contig00005	203323	24.98	NZ_RWKK01000005.1_54090.0					G1	A1	III-B	Clostridium botulinum A str. ATCC 3502	G1	B3	I-B/I-B*/III-D
GCF_000063585.1_Chr_Sp_65.0_2309207	GCF_000063585.1	NC_009495.1	Chr	NZ_RWKL01000003.1	58717	TTAATATATTTACCAAGGTTTTATATTATCATACTTAA	Intergenic	GCF_009939325.1	EC	FALSE				Clostridium botulinum strain ZBS3_16-257-05 contig00003	203323	24.97	NZ_RWKL01000003.1_58717.0					G1	A1	III-B	Clostridium botulinum A str. ATCC 3502	G1	B3	I-B/I-B*/III-D
GCF_000063585.1_Chr_Sp_65.0_2309207	GCF_000063585.1	NC_009495.1	Chr	NZ_RWKM01000006.1	160767	TTAATATATTTACCAAGGTTTTATATTATCATACTTAA	Intergenic	GCF_010078315.1	EC	FALSE				Clostridium botulinum strain ZBS3_16-257-04 contig00006	203216	24.97	NZ_RWKM01000006.1_160767.0					G1	A1	III-B	Clostridium botulinum A str. ATCC 3502	G1	B3	I-B/I-B*/III-D
GCF_000063585.1_Chr_Sp_65.0_2309207	GCF_000063585.1	NC_009495.1	Chr	NZ_RWKN01000007.1	99349	TTAATATATTTACCAAGGTTTTATATTATCATACTTAA	Intergenic	GCF_009939345.1	EC	FALSE				Clostridium botulinum strain ZBS3_16-257-02 contig00007	203323	24.98	NZ_RWKN01000007.1_99349.0					G1	A1	III-B	Clostridium botulinum A str. ATCC 3502	G1	B3	I-B/I-B*/III-D
GCF_000063585.1_Chr_Sp_65.0_2309275	GCF_000063585.1	NC_009495.1	Chr	NZ_BA000058.1	217779	GAAAAAGGTAAATTAGCAAGTGCAAAAGATTTAGA	hypothetical protein	GCF_000503815.1	EC	FALSE	WP_030032122.1			Clostridium botulinum B str. Osaka05	218308	25.14	NZ_BA000058.1_217779.0	Clostridia	none_given	L	Nuclease-related domain	G1	A1	III-B	Clostridium botulinum A str. ATCC 3502	Cspo	B6	III-B
GCF_000017045.1_Chr_Sp_1.0_2230958	GCF_000017045.1	NC_009698.1	Chr	NZ_AUYZ01000011.1	210070	CCAGTTAATTTATCTATAACCTTAAATACCATATAA	hypothetical protein	GCF_000711115.1	EC	FALSE	WP_076237441.1			Clostridium botulinum B2 433 plasmid p1_433B2	266695	25.55	NZ_AUYZ01000011.1_210070.0					G1	A1	III-B	Clostridium botulinum A str. Hall	G1	B2	I-B*
GCF_000017045.1_Chr_Sp_1.0_2230958	GCF_000017045.1	NC_009698.1	Chr	NZ_CP013243.1	4099316	TTATATGGTATTTAAGGTTATAGATAAATTAACTGG	hypothetical protein	GCF_001889325.1	Chr	FALSE	WP_045896465.1			Clostridium sporogenes strain CDC_1632 chromosome	4393047	28.02	NZ_CP013243.1_4099316.0					G1	A1	III-B	Clostridium botulinum A str. Hall	Cspo	B1	I-B/I-B*
GCF_000017045.1_Chr_Sp_1.0_2230958	GCF_000017045.1	NC_009698.1	Chr	NZ_JACBEM010000048.1	15430	CCAGTTAATTTATCTATAACCTTAAATACCATATAA	hypothetical protein	GCF_014805305.1	EC	FALSE	WP_045896465.1			Clostridium botulinum strain 2015006229-DFPST 48	27421	25.98	NZ_JACBEM010000048.1_15430.0					G1	A1	III-B	Clostridium botulinum A str. Hall	Cspo	B1	I-B/I-B*
GCF_000017045.1_Chr_Sp_1.0_2230958	GCF_000017045.1	NC_009698.1	Chr	NZ_RWKK01000012.1	109526	CCAGTTAATTTATCTATAACCTTAAATACCATATAA	hypothetical protein	GCF_009938935.1	EC	FALSE	WP_076237441.1			Clostridium botulinum strain ZBS3_16-240-01 contig00012	118499	25.57	NZ_RWKK01000012.1_109526.0					G1	A1	III-B	Clostridium botulinum A str. Hall	G1	B3	I-B/I-B*/III-D
GCF_000017045.1_Chr_Sp_1.0_2230958	GCF_000017045.1	NC_009698.1	Chr	NZ_RWKL01000005.1	87011	TTATATGGTATTTAAGGTTATAGATAAATTAACTGG	hypothetical protein	GCF_009939325.1	EC	FALSE	WP_076237441.1			Clostridium botulinum strain ZBS3_16-257-05 contig00005	162946	25.63	NZ_RWKL01000005.1_87011.0					G1	A1	III-B	Clostridium botulinum A str. Hall	G1	B3	I-B/I-B*/III-D
GCF_000017045.1_Chr_Sp_1.0_2230958	GCF_000017045.1	NC_009698.1	Chr	NZ_RWKM01000004.1	108945	TTATATGGTATTTAAGGTTATAGATAAATTAACTGG	hypothetical protein	GCF_010078315.1	EC	FALSE	WP_076237441.1			Clostridium botulinum strain ZBS3_16-257-04 contig00004	237370	25.46	NZ_RWKM01000004.1_108945.0					G1	A1	III-B	Clostridium botulinum A str. Hall	G1	B3	I-B/I-B*/III-D
GCF_000017045.1_Chr_Sp_1.0_2230958	GCF_000017045.1	NC_009698.1	Chr	NZ_RWKN01000005.1	111550	CCAGTTAATTTATCTATAACCTTAAATACCATATAA	hypothetical protein	GCF_009939345.1	EC	FALSE	WP_076237441.1			Clostridium botulinum strain ZBS3_16-257-02 contig00005	231887	25.54	NZ_RWKN01000005.1_111550.0					G1	A1	III-B	Clostridium botulinum A str. Hall	G1	B3	I-B/I-B*/III-D
GCF_000017045.1_Chr_Sp_1.0_2231024	GCF_000017045.1	NC_009698.1	Chr	NC_010379.1	30926	TCTTTAGCGTCTTGATCTATACCTATATATTTAAG	Intergenic	GCF_000019305.1	EC	FALSE				Clostridium botulinum B1 str. Okra plasmid pCLD	148780	25.36	NC_010379.1_30926.0					G1	A1	III-B	Clostridium botulinum A str. Hall	G1	B1	I-B*/III-D
GCF_000017045.1_Chr_Sp_1.0_2231024	GCF_000017045.1	NC_009698.1	Chr	NC_010418.1	163878	TCTTTAGCGTCTTGATCTATACCTATATATTTAAG	Intergenic	GCF_000019545.1	EC	FALSE				Clostridium botulinum A3 str. Loch Maree plasmid pCLK	266785	25.64	NC_010418.1_163878.0					G1	A1	III-B	Clostridium botulinum A str. Hall	G1	A3	I-B*
GCF_000017045.1_Chr_Sp_1.0_2231024	GCF_000017045.1	NC_009698.1	Chr	NZ_AUZA01000014.1	94300	TCTTTAGCGTCTTGATCTATACCTATATATTTAAG	Intergenic	GCF_000711005.1	EC	FALSE				Clostridium botulinum A2B7 92 plasmid unnamed	260807	25.7	NZ_AUZA01000014.1_94300.0					G1	A1	III-B	Clostridium botulinum A str. Hall	G1	A2, B7	I-B*
GCF_000017045.1_Chr_Sp_1.0_2231024	GCF_000017045.1	NC_009698.1	Chr	NZ_JACBBC010000012.1	2132	TCTTTAGCGTCTTGATCTATACCTATATATTTAAG	Intergenic	GCF_014805065.1	EC	FALSE				Clostridium botulinum strain DFPST012 12	52692	24.98	NZ_JACBBC010000012.1_2132.0					G1	A1	III-B	Clostridium botulinum A str. Hall	G1	B7	I-B*/III-D
GCF_000017045.1_Chr_Sp_1.0_2231024	GCF_000017045.1	NC_009698.1	Chr	NZ_JACBBN010000024.1	2132	TCTTTAGCGTCTTGATCTATACCTATATATTTAAG	Intergenic	GCF_014805105.1	EC	FALSE				Clostridium botulinum strain DFPST011 24	55118	25.31	NZ_JACBBN010000024.1_2132.0					G1	A1	III-B	Clostridium botulinum A str. Hall	G1	B7	I-B*/III-D
GCF_000017045.1_Chr_Sp_1.0_2231024	GCF_000017045.1	NC_009698.1	Chr	NZ_JACBBO010000008.1	2132	TCTTTAGCGTCTTGATCTATACCTATATATTTAAG	Intergenic	GCF_014805145.1	EC	FALSE				Clostridium botulinum strain DFPST0016 8	127955	25.49	NZ_JACBBO010000008.1_2132.0					G1	A1	III-B	Clostridium botulinum A str. Hall	G1	B7	I-B*/III-D
GCF_000017045.1_Chr_Sp_1.0_2231024	GCF_000017045.1	NC_009698.1	Chr	NZ_JACBDD010000011.1	50530	CTTAAATATATAGGTATAGATCAAGACGCTAAAGA	Intergenic	GCF_014805095.1	EC	FALSE				Clostridium botulinum strain DFPST007 11	52799	24.99	NZ_JACBDD010000011.1_50530.0					G1	A1	III-B	Clostridium botulinum A str. Hall	G1	B7	I-B*/III-D
GCF_000017045.1_Chr_Sp_1.0_2231024	GCF_000017045.1	NC_009698.1	Chr	NZ_JACBDK010000002.1	567777	CTTAAATATATAGGTATAGATCAAGACGCTAAAGA	Intergenic	GCF_014805185.1	Chr	FALSE				Clostridium botulinum strain DFPST0006 2	572807	27.49	NZ_JACBDK010000002.1_567777.0					G1	A1	III-B	Clostridium botulinum A str. Hall	G1	B1	I-B*/III-D
GCF_000017045.1_Chr_Sp_1.0_2231024	GCF_000017045.1	NC_009698.1	Chr	NZ_JACBDM010000010.1	2132	TCTTTAGCGTCTTGATCTATACCTATATATTTAAG	Intergenic	GCF_014805165.1	EC	FALSE				Clostridium botulinum strain DFPST005 10	44044	25.23	NZ_JACBDM010000010.1_2132.0					G1	A1	III-B	Clostridium botulinum A str. Hall	G1	B1	I-B*/III-D
GCF_000017045.1_Chr_Sp_1.0_2231024	GCF_000017045.1	NC_009698.1	Chr	NZ_JACBDN010000005.1	175737	CTTAAATATATAGGTATAGATCAAGACGCTAAAGA	Intergenic	GCF_014805235.1	EC	FALSE				Clostridium botulinum strain KM25 5	251804	25.52	NZ_JACBDN010000005.1_175737.0					G1	A1	III-B	Clostridium botulinum A str. Hall	G1	B1	I-B*
GCF_000017045.1_Chr_Sp_1.0_2231024	GCF_000017045.1	NC_009698.1	Chr	NZ_JACBEF010000008.1	186581	TCTTTAGCGTCTTGATCTATACCTATATATTTAAG	Intergenic	GCF_014805215.1	EC	FALSE				Clostridium botulinum strain DFPST003 8	251369	25.52	NZ_JACBEF010000008.1_186581.0					G1	A1	III-B	Clostridium botulinum A str. Hall	G1	B1	I-B*/III-D
GCF_000017045.1_Chr_Sp_1.0_2231024	GCF_000017045.1	NC_009698.1	Chr	NZ_JACBEG010000008.1	108314	TCTTTAGCGTCTTGATCTATACCTATATATTTAAG	Intergenic	GCF_014805195.1	EC	FALSE				Clostridium botulinum strain DFPST002 8	145660	25.39	NZ_JACBEG010000008.1_108314.0					G1	A1	III-B	Clostridium botulinum A str. Hall	G1	B1	I-B*/III-D
GCF_000017045.1_Chr_Sp_1.0_2231024	GCF_000017045.1	NC_009698.1	Chr	NZ_JACBEH010000008.1	2132	TCTTTAGCGTCTTGATCTATACCTATATATTTAAG	Intergenic	GCF_014805275.1	EC	FALSE				Clostridium botulinum strain DFPST0017 8	148857	25.36	NZ_JACBEH010000008.1_2132.0					G1	A1	III-B	Clostridium botulinum A str. Hall	G1	B1	I-B*/III-D
GCF_000017045.1_Chr_Sp_1.0_2231024	GCF_000017045.1	NC_009698.1	Chr	NZ_JACBEL010000011.1	50530	CTTAAATATATAGGTATAGATCAAGACGCTAAAGA	Intergenic	GCF_014805255.1	EC	FALSE				Clostridium botulinum strain DFSPT001 11	52799	24.99	NZ_JACBEL010000011.1_50530.0					G1	A1	III-B	Clostridium botulinum A str. Hall	G1	B7	I-B*/III-D
GCF_000017045.1_Chr_Sp_1.0_2231024	GCF_000017045.1	NC_009698.1	Chr	NZ_SCKF01000025.1	123477	TCTTTAGCGTCTTGATCTATACCTATATATTTAAG	Intergenic	GCF_004120535.1	EC	FALSE				Clostridium botulinum strain BAC-04-07755 NODE_12_length_131316_cov_113.718	131316	25.65	NZ_SCKF01000025.1_123477.0					G1	A1	III-B	Clostridium botulinum A str. Hall	G1	B7	I-B*/III-D
GCF_000017045.1_Chr_Sp_1.0_2231024	GCF_000017045.1	NC_009698.1	Chr	NZ_LFOK01000023.1	28118	TCTTTAGCGTCTTGATCTATACCTATATATTTAAG	site-specific integrase	GCF_001573175.1	EC	FALSE	WP_061317279.1			Clostridium botulinum strain CDC 1744 10148_23	57025	25.12	NZ_LFOK01000023.1_28118.0	Clostridiaceae	none_given	L	integrase family	G1	A1	III-B	Clostridium botulinum A str. Hall	G1	A1, B(s)	OA
GCF_000017045.1_Chr_Sp_1.0_2231089	GCF_000017045.1	NC_009698.1	Chr				no_hit			FALSE							nan_nan					G1	A1	III-B	Clostridium botulinum A str. Hall
GCF_000017045.1_Chr_Sp_1.0_2231155	GCF_000017045.1	NC_009698.1	Chr	NC_010418.1	219276	AGTTTATCTCATTTATTGATGCGGATTTGATGAAAT	Flp pilus assembly complex ATPase component TadA	GCF_000019545.1	EC	FALSE	WP_012300956.1	T2SSE	PF00437.21	Clostridium botulinum A3 str. Loch Maree plasmid pCLK	266785	25.64	NC_010418.1_219276.0	Clostridiaceae	none_given	U	Type II/IV secretion system protein	G1	A1	III-B	Clostridium botulinum A str. Hall	G1	A3	I-B*
GCF_000017045.1_Chr_Sp_1.0_2231155	GCF_000017045.1	NC_009698.1	Chr	NC_012654.1	174503	AGTTTATCTCATTTATTGATGCGGATTTGATGAAAT	Flp pilus assembly complex ATPase component TadA	GCF_000020345.1	EC	FALSE	WP_012720226.1	T2SSE	PF00437.21	Clostridium botulinum Ba4 str. 657 plasmid pCLJ	270022	25.6	NC_012654.1_174503.0	Clostridiaceae	none_given	U	Type II/IV secretion system protein	G1	A1	III-B	Clostridium botulinum A str. Hall	G1	A4, B5	III-B
GCF_000017045.1_Chr_Sp_1.0_2231155	GCF_000017045.1	NC_009698.1	Chr	NC_025146.1	183445	ATTTCATCAAATCCGCATCAATAAATGAGATAAACT	Flp pilus assembly complex ATPase component TadA	GCF_000829015.1	EC	FALSE	WP_032072467.1	T2SSE	PF00437.21	Clostridium botulinum plasmid pCB111	265575	25.48	NC_025146.1_183445.0	Clostridia	none_given	U	PFAM Type II IV secretion system protein	G1	A1	III-B	Clostridium botulinum A str. Hall	G1	B2, X	I-B/I-B*/III-B
GCF_000017045.1_Chr_Sp_1.0_2231155	GCF_000017045.1	NC_009698.1	Chr	NZ_AOSX01000021.1	156517	AGTTTATCTCATTTATTGATGCGGATTTGATGAAAT	Flp pilus assembly complex ATPase component TadA	GCF_000439815.2	EC	FALSE	WP_021107222.1	T2SSE	PF00437.21	Clostridium botulinum Af84 plasmid pCLQ	246124	25.52	NZ_AOSX01000021.1_156517.0	Clostridia	none_given	U	PFAM Type II IV secretion system protein	G1	A1	III-B	Clostridium botulinum A str. Hall	G1	A2, F4, F5	I-B*
GCF_000017045.1_Chr_Sp_1.0_2231155	GCF_000017045.1	NC_009698.1	Chr	NZ_AUYZ01000011.1	132418	AGTTTATCTCATTTATTGATGCGGATTTGATGAAAT	Flp pilus assembly complex ATPase component TadA	GCF_000711115.1	EC	FALSE	WP_032072467.1	T2SSE	PF00437.21	Clostridium botulinum B2 433 plasmid p1_433B2	266695	25.55	NZ_AUYZ01000011.1_132418.0	Clostridia	none_given	U	PFAM Type II IV secretion system protein	G1	A1	III-B	Clostridium botulinum A str. Hall	G1	B2	I-B*
GCF_000017045.1_Chr_Sp_1.0_2231155	GCF_000017045.1	NC_009698.1	Chr	NZ_AUZA01000014.1	158145	AGTTTATCTCATTTATTGATGCGGATTTGATGAAAT	Flp pilus assembly complex ATPase component TadA	GCF_000711005.1	EC	FALSE	WP_076042784.1	T2SSE	PF00437.21	Clostridium botulinum A2B7 92 plasmid unnamed	260807	25.7	NZ_AUZA01000014.1_158145.0	Clostridia	none_given	U	PFAM Type II IV secretion system protein	G1	A1	III-B	Clostridium botulinum A str. Hall	G1	A2, B7	I-B*
GCF_000017045.1_Chr_Sp_1.0_2231155	GCF_000017045.1	NC_009698.1	Chr	NZ_AUZB01000012.1	184388	ATTTCATCAAATCCGCATCAATAAATGAGATAAACT	Flp pilus assembly complex ATPase component TadA	GCF_000710995.1	EC	FALSE	WP_032072467.1	T2SSE	PF00437.21	Clostridium botulinum A2B3 87 plasmid p1_87A2B3	275568	25.65	NZ_AUZB01000012.1_184388.0	Clostridia	none_given	U	PFAM Type II IV secretion system protein	G1	A1	III-B	Clostridium botulinum A str. Hall	G1	A2, B3	I-B*/III-B
GCF_000017045.1_Chr_Sp_1.0_2231155	GCF_000017045.1	NC_009698.1	Chr	NZ_BA000059.1	2752	AGTTTATCTCATTTATTGATGCGGATTTGATGAAAT	Flp pilus assembly complex ATPase component TadA	GCF_000503815.1	EC	FALSE	WP_030032134.1	T2SSE	PF00437.21	Clostridium botulinum B str. Osaka05	185297	25.92	NZ_BA000059.1_2752.0	Clostridia	none_given	U	PFAM Type II IV secretion system protein	G1	A1	III-B	Clostridium botulinum A str. Hall	Cspo	B6	III-B
GCF_000017045.1_Chr_Sp_1.0_2231155	GCF_000017045.1	NC_009698.1	Chr	NZ_CP006901.1	30435	ATTTCATCAAATCCGCATCAATAAATGAGATAAACT	Flp pilus assembly complex ATPase component TadA	GCF_000816965.1		FALSE	WP_039698781.1	T2SSE	PF00437.21	Clostridium botulinum Prevot_594 plasmid pCBH	257337	25.44	NZ_CP006901.1_30435.0	Clostridia	none_given	U	PFAM Type II IV secretion system protein	G1	A1	III-B	Clostridium botulinum A str. Hall
GCF_000017045.1_Chr_Sp_1.0_2231155	GCF_000017045.1	NC_009698.1	Chr	NZ_CP006909.1	62802	ATTTCATCAAATCCGCATCAATAAATGAGATAAACT	Flp pilus assembly complex ATPase component TadA	GCF_000817935.1	EC	FALSE	WP_012720226.1	T2SSE	PF00437.21	Clostridium botulinum CDC_1436 plasmid pCBG	275986	25.48	NZ_CP006909.1_62802.0	Clostridiaceae	none_given	U	Type II/IV secretion system protein	G1	A1	III-B	Clostridium botulinum A str. Hall	G1	A4, B5	I-B*/III-B
GCF_000017045.1_Chr_Sp_1.0_2231155	GCF_000017045.1	NC_009698.1	Chr	NZ_CP013241.1	82520	ATTTCATCAAATCCGCATCAATAAATGAGATAAACT	Flp pilus assembly complex ATPase component TadA	GCF_001886775.1	EC	FALSE	WP_072587085.1	T2SSE	PF00437.21	Clostridium sporogenes strain CDC_67071 plasmid pNPD7	235650	25.73	NZ_CP013241.1_82520.0	Clostridia	none_given	U	PFAM Type II IV secretion system protein	G1	A1	III-B	Clostridium botulinum A str. Hall	Cspo	B1	I-B*
GCF_000017045.1_Chr_Sp_1.0_2231155	GCF_000017045.1	NC_009698.1	Chr	NZ_CP013243.1	4180537	ATTTCATCAAATCCGCATCAATAAATGAGATAAACT	Flp pilus assembly complex ATPase component TadA	GCF_001889325.1	Chr	FALSE	WP_072587085.1	T2SSE	PF00437.21	Clostridium sporogenes strain CDC_1632 chromosome	4393047	28.02	NZ_CP013243.1_4180537.0	Clostridia	none_given	U	PFAM Type II IV secretion system protein	G1	A1	III-B	Clostridium botulinum A str. Hall	Cspo	B1	I-B/I-B*
GCF_000017045.1_Chr_Sp_1.0_2231155	GCF_000017045.1	NC_009698.1	Chr	NZ_CP013684.1	205080	ATTTCATCAAATCCGCATCAATAAATGAGATAAACT	Flp pilus assembly complex ATPase component TadA	GCF_001921945.1	EC	FALSE	WP_075144554.1	T2SSE	PF00437.21	Clostridium botulinum strain AM282 plasmid pRSJ10_1	266230	25.56	NZ_CP013684.1_205080.0	Clostridia	none_given	U	PFAM Type II IV secretion system protein	G1	A1	III-B	Clostridium botulinum A str. Hall	G1	A2, B6	I-B/I-B*
GCF_000017045.1_Chr_Sp_1.0_2231155	GCF_000017045.1	NC_009698.1	Chr	NZ_CP013700.1	231046	AGTTTATCTCATTTATTGATGCGGATTTGATGAAAT	Flp pilus assembly complex ATPase component TadA	GCF_002865785.1	EC	FALSE	WP_061327208.1	T2SSE	PF00437.21	Clostridium sporogenes strain AM1195 plasmid pRSJ11_1	267642	25.43	NZ_CP013700.1_231046.0	Clostridia	none_given	U	PFAM Type II IV secretion system protein	G1	A1	III-B	Clostridium botulinum A str. Hall	Cspo	B6	I-B*
GCF_000017045.1_Chr_Sp_1.0_2231155	GCF_000017045.1	NC_009698.1	Chr	NZ_CP013710.1	42954	AGTTTATCTCATTTATTGATGCGGATTTGATGAAAT	Flp pilus assembly complex ATPase component TadA	GCF_001921985.1	EC	FALSE	WP_021107222.1	T2SSE	PF00437.21	Clostridium botulinum strain F634 plasmid pRSJ2_3	244784	25.57	NZ_CP013710.1_42954.0	Clostridia	none_given	U	PFAM Type II IV secretion system protein	G1	A1	III-B	Clostridium botulinum A str. Hall	G1	F5	I-B*/I-B**
GCF_000017045.1_Chr_Sp_1.0_2231155	GCF_000017045.1	NC_009698.1	Chr	NZ_CP014152.1	236396	ATTTCATCAAATCCGCATCAATAAATGAGATAAACT	Flp pilus assembly complex ATPase component TadA	GCF_002866045.1	EC	FALSE	WP_021107222.1	T2SSE	PF00437.21	Clostridium botulinum strain BrDura plasmid pRSJ20_1	241076	25.56	NZ_CP014152.1_236396.0	Clostridia	none_given	U	PFAM Type II IV secretion system protein	G1	A1	III-B	Clostridium botulinum A str. Hall	G1	A2, F5	I-B*
GCF_000017045.1_Chr_Sp_1.0_2231155	GCF_000017045.1	NC_009698.1	Chr	NZ_CP031095.1	207645	ATTTCATCAAATCCGCATCAATAAATGAGATAAACT	Flp pilus assembly complex ATPase component TadA	GCF_003345335.1	EC	FALSE	WP_012720226.1	T2SSE	PF00437.21	Clostridium botulinum strain CFSAN034200 plasmid p1_CDC51232	270024	25.6	NZ_CP031095.1_207645.0	Clostridiaceae	none_given	U	Type II/IV secretion system protein	G1	A1	III-B	Clostridium botulinum A str. Hall	G1	A4, B5	III-B
GCF_000017045.1_Chr_Sp_1.0_2231155	GCF_000017045.1	NC_009698.1	Chr	NZ_JACBDN010000005.1	107236	ATTTCATCAAATCCGCATCAATAAATGAGATAAACT	Flp pilus assembly complex ATPase component TadA	GCF_014805235.1	EC	FALSE	WP_191590177.1	T2SSE	PF00437.21	Clostridium botulinum strain KM25 5	251804	25.52	NZ_JACBDN010000005.1_107236.0	Clostridiaceae	none_given	U	Type II/IV secretion system protein	G1	A1	III-B	Clostridium botulinum A str. Hall	G1	B1	I-B*
GCF_000017045.1_Chr_Sp_1.0_2231155	GCF_000017045.1	NC_009698.1	Chr	NZ_JACBEF010000008.1	3721	AGTTTATCTCATTTATTGATGCGGATTTGATGAAAT	Flp pilus assembly complex ATPase component TadA	GCF_014805215.1	EC	FALSE	WP_191590177.1	T2SSE	PF00437.21	Clostridium botulinum strain DFPST003 8	251369	25.52	NZ_JACBEF010000008.1_3721.0	Clostridiaceae	none_given	U	Type II/IV secretion system protein	G1	A1	III-B	Clostridium botulinum A str. Hall	G1	B1	I-B*/III-D
GCF_000017045.1_Chr_Sp_1.0_2231155	GCF_000017045.1	NC_009698.1	Chr	NZ_JACBEM010000065.1	3932	AGTTTATCTCATTTATTGATGCGGATTTGATGAAAT	Flp pilus assembly complex ATPase component TadA	GCF_014805305.1	EC	FALSE	WP_191598513.1	T2SSE	PF00437.21	Clostridium botulinum strain 2015006229-DFPST 65	21727	24.87	NZ_JACBEM010000065.1_3932.0	Clostridia	none_given	U	PFAM Type II IV secretion system protein	G1	A1	III-B	Clostridium botulinum A str. Hall	Cspo	B1	I-B/I-B*
GCF_000017045.1_Chr_Sp_1.0_2231155	GCF_000017045.1	NC_009698.1	Chr	NZ_JXSU01000010.1	183802	AGTTTATCTCATTTATTGATGCGGATTTGATGAAAT	Flp pilus assembly complex ATPase component TadA	GCF_000876495.2	EC	FALSE	WP_043032774.1	T2SSE	PF00437.21	Clostridium botulinum B2 450 plasmid p_B2_450	250014	25.53	NZ_JXSU01000010.1_183802.0	Clostridia	none_given	U	PFAM Type II IV secretion system protein	G1	A1	III-B	Clostridium botulinum A str. Hall	Cspo	B2	I-B*
GCF_000017045.1_Chr_Sp_1.0_2231155	GCF_000017045.1	NC_009698.1	Chr	NZ_LFPH01000007.1	152606	AGTTTATCTCATTTATTGATGCGGATTTGATGAAAT	Flp pilus assembly complex ATPase component TadA	GCF_001573705.1	EC	FALSE	WP_061327208.1	T2SSE	PF00437.21	Clostridium sporogenes strain AM1195 AM1195_7	227458	25.43	NZ_LFPH01000007.1_152606.0	Clostridia	none_given	U	PFAM Type II IV secretion system protein	G1	A1	III-B	Clostridium botulinum A str. Hall	Cspo	B6	I-B*
GCF_000017045.1_Chr_Sp_1.0_2231155	GCF_000017045.1	NC_009698.1	Chr	NZ_LFPJ01000009.1	73654	ATTTCATCAAATCCGCATCAATAAATGAGATAAACT	Flp pilus assembly complex ATPase component TadA	GCF_001573755.1	EC	FALSE	WP_061327208.1	T2SSE	PF00437.21	Clostridium sporogenes strain AM370 AM370_9	226294	25.4	NZ_LFPJ01000009.1_73654.0	Clostridia	none_given	U	PFAM Type II IV secretion system protein	G1	A1	III-B	Clostridium botulinum A str. Hall	Cspo	B6	I-B*
GCF_000017045.1_Chr_Sp_1.0_2231155	GCF_000017045.1	NC_009698.1	Chr	NZ_LFPK01000006.1	265046	AGTTTATCTCATTTATTGATGCGGATTTGATGAAAT	Flp pilus assembly complex ATPase component TadA	GCF_001573775.1	EC	FALSE	WP_061329822.1	T2SSE	PF00437.21	Clostridium sporogenes strain AM553 AM553_6	266275	25.71	NZ_LFPK01000006.1_265046.0	Clostridia	none_given	U	PFAM Type II IV secretion system protein	G1	A1	III-B	Clostridium botulinum A str. Hall	Cspo	B6*	I-B*
GCF_000017045.1_Chr_Sp_1.0_2231155	GCF_000017045.1	NC_009698.1	Chr	NZ_LIIW01000052.1	48667	ATTTCATCAAATCCGCATCAATAAATGAGATAAACT	Flp pilus assembly complex ATPase component TadA	GCF_002024465.1	EC	FALSE	WP_078992266.1	T2SSE	PF00437.21	Clostridium botulinum strain 1430-11 contig_53	52350	25.71	NZ_LIIW01000052.1_48667.0	Clostridia	none_given	U	PFAM Type II IV secretion system protein	G1	A1	III-B	Clostridium botulinum A str. Hall	G1	A5, B(s)	I-B*/III-A
GCF_000017045.1_Chr_Sp_1.0_2231155	GCF_000017045.1	NC_009698.1	Chr	NZ_LJFK01000024.1	3727	AGTTTATCTCATTTATTGATGCGGATTTGATGAAAT	Flp pilus assembly complex ATPase component TadA	GCF_001280965.1	EC	FALSE	WP_053818456.1	T2SSE	PF00437.21	Clostridium sporogenes strain UC9000 contig_24	136200	25.88	NZ_LJFK01000024.1_3727.0	Clostridia	none_given	U	PFAM Type II IV secretion system protein	G1	A1	III-B	Clostridium botulinum A str. Hall	Cspo	NT	III-A
GCF_000017045.1_Chr_Sp_1.0_2231155	GCF_000017045.1	NC_009698.1	Chr	NZ_MWIV01000007.1	118143	ATTTCATCAAATCCGCATCAATAAATGAGATAAACT	Flp pilus assembly complex ATPase component TadA	GCF_002103795.1	EC	FALSE	WP_085293330.1	T2SSE	PF00437.21	Clostridium botulinum strain SU0972 Cbot0012o-SU0972_7	238810	25.48	NZ_MWIV01000007.1_118143.0	Clostridia	none_given	U	PFAM Type II IV secretion system protein	G1	A1	III-B	Clostridium botulinum A str. Hall	G1	A3	I-B*
GCF_000017045.1_Chr_Sp_1.0_2231155	GCF_000017045.1	NC_009698.1	Chr	NZ_MWIY01000007.1	90794	AGTTTATCTCATTTATTGATGCGGATTTGATGAAAT	Flp pilus assembly complex ATPase component TadA	GCF_002103825.1	EC	FALSE	WP_021107222.1	T2SSE	PF00437.21	Clostridium botulinum strain SU0632 Cbot0041o-SU0632_7	243777	25.55	NZ_MWIY01000007.1_90794.0	Clostridia	none_given	U	PFAM Type II IV secretion system protein	G1	A1	III-B	Clostridium botulinum A str. Hall	G1	F5	I-B*
GCF_000017045.1_Chr_Sp_1.0_2231155	GCF_000017045.1	NC_009698.1	Chr	NZ_MWJA01000006.1	127404	AGTTTATCTCATTTATTGATGCGGATTTGATGAAAT	Flp pilus assembly complex ATPase component TadA	GCF_002103885.1	EC	FALSE	WP_021107222.1	T2SSE	PF00437.21	Clostridium botulinum strain BrDuraAf Cbot0050oBrDuraAf_6	202827	25.44	NZ_MWJA01000006.1_127404.0	Clostridia	none_given	U	PFAM Type II IV secretion system protein	G1	A1	III-B	Clostridium botulinum A str. Hall	G1	A2, F5	I-B*
GCF_000017045.1_Chr_Sp_1.0_2231155	GCF_000017045.1	NC_009698.1	Chr	NZ_RWKK01000012.1	32759	AGTTTATCTCATTTATTGATGCGGATTTGATGAAAT	Flp pilus assembly complex ATPase component TadA	GCF_009938935.1	EC	FALSE	WP_161587367.1	T2SSE	PF00437.21	Clostridium botulinum strain ZBS3_16-240-01 contig00012	118499	25.57	NZ_RWKK01000012.1_32759.0	Clostridia	none_given	U	PFAM Type II IV secretion system protein	G1	A1	III-B	Clostridium botulinum A str. Hall	G1	B3	I-B/I-B*/III-D
GCF_000017045.1_Chr_Sp_1.0_2231155	GCF_000017045.1	NC_009698.1	Chr	NZ_RWKL01000034.1	40814	AGTTTATCTCATTTATTGATGCGGATTTGATGAAAT	Flp pilus assembly complex ATPase component TadA	GCF_009939325.1	EC	FALSE	WP_161587367.1	T2SSE	PF00437.21	Clostridium botulinum strain ZBS3_16-257-05 contig00034	41703	24.52	NZ_RWKL01000034.1_40814.0	Clostridia	none_given	U	PFAM Type II IV secretion system protein	G1	A1	III-B	Clostridium botulinum A str. Hall	G1	B3	I-B/I-B*/III-D
GCF_000017045.1_Chr_Sp_1.0_2231155	GCF_000017045.1	NC_009698.1	Chr	NZ_RWKM01000004.1	185712	ATTTCATCAAATCCGCATCAATAAATGAGATAAACT	Flp pilus assembly complex ATPase component TadA	GCF_010078315.1	EC	FALSE	WP_161587367.1	T2SSE	PF00437.21	Clostridium botulinum strain ZBS3_16-257-04 contig00004	237370	25.46	NZ_RWKM01000004.1_185712.0	Clostridia	none_given	U	PFAM Type II IV secretion system protein	G1	A1	III-B	Clostridium botulinum A str. Hall	G1	B3	I-B/I-B*/III-D
GCF_000017045.1_Chr_Sp_1.0_2231155	GCF_000017045.1	NC_009698.1	Chr	NZ_RWKN01000005.1	34783	AGTTTATCTCATTTATTGATGCGGATTTGATGAAAT	Flp pilus assembly complex ATPase component TadA	GCF_009939345.1	EC	FALSE	WP_161587367.1	T2SSE	PF00437.21	Clostridium botulinum strain ZBS3_16-257-02 contig00005	231887	25.54	NZ_RWKN01000005.1_34783.0	Clostridia	none_given	U	PFAM Type II IV secretion system protein	G1	A1	III-B	Clostridium botulinum A str. Hall	G1	B3	I-B/I-B*/III-D
GCF_000017045.1_Chr_Sp_1.0_2231155	GCF_000017045.1	NC_009698.1	Chr	NZ_SXAM01000025.1	32688	AGTTTATCTCATTTATTGATGCGGATTTGATGAAAT	Flp pilus assembly complex ATPase component TadA	GCF_011022115.1	EC	FALSE	WP_039698781.1	T2SSE	PF00437.21	Clostridium sporogenes strain BL81/18B contig00025	53159	25.69	NZ_SXAM01000025.1_32688.0	Clostridia	none_given	U	PFAM Type II IV secretion system protein	G1	A1	III-B	Clostridium botulinum A str. Hall	Cspo	B2	I-B*
GCF_000017045.1_Chr_Sp_1.0_2231155	GCF_000017045.1	NC_009698.1	Chr	NZ_SXCS01000011.1	113576	AGTTTATCTCATTTATTGATGCGGATTTGATGAAAT	Flp pilus assembly complex ATPase component TadA	GCF_011019105.1	EC	FALSE	WP_039698781.1	T2SSE	PF00437.21	Clostridium sporogenes strain IFR 18/108 contig00011	114751	24.81	NZ_SXCS01000011.1_113576.0	Clostridia	none_given	U	PFAM Type II IV secretion system protein	G1	A1	III-B	Clostridium botulinum A str. Hall	Cspo	B2	OA
GCF_000017045.1_Chr_Sp_1.0_2231155	GCF_000017045.1	NC_009698.1	Chr	NZ_SXCU01000010.1	25654	AGTTTATCTCATTTATTGATGCGGATTTGATGAAAT	Flp pilus assembly complex ATPase component TadA	GCF_011020955.1	EC	FALSE	WP_039698781.1	T2SSE	PF00437.21	Clostridium sporogenes strain IFR 18/106 contig00010	114555	25.72	NZ_SXCU01000010.1_25654.0	Clostridia	none_given	U	PFAM Type II IV secretion system protein	G1	A1	III-B	Clostridium botulinum A str. Hall	Cspo	B2	I-B*
GCF_000017045.1_Chr_Sp_1.0_2231155	GCF_000017045.1	NC_009698.1	Chr	NZ_SXFT01000068.1	1602	AGTTTATCTCATTTATTGATGCGGATTTGATGAAAT	Flp pilus assembly complex ATPase component TadA	GCF_011019725.1	EC	FALSE	WP_039698781.1	T2SSE	PF00437.21	Clostridium sporogenes strain 2345 contig00068	2813	24.78	NZ_SXFT01000068.1_1602.0	Clostridia	none_given	U	PFAM Type II IV secretion system protein	G1	A1	III-B	Clostridium botulinum A str. Hall	Cspo	B2	I-B*
GCF_000017045.1_Chr_Sp_1.0_2231155	GCF_000017045.1	NC_009698.1	Chr	NZ_SXFU01000087.1	1177	ATTTCATCAAATCCGCATCAATAAATGAGATAAACT	Flp pilus assembly complex ATPase component TadA	GCF_011019695.1	EC	FALSE	WP_039698781.1	T2SSE	PF00437.21	Clostridium sporogenes strain IFR 18/065 contig00087	5214	22.96	NZ_SXFU01000087.1_1177.0	Clostridia	none_given	U	PFAM Type II IV secretion system protein	G1	A1	III-B	Clostridium botulinum A str. Hall	Cspo	B2	I-B*
GCF_000017045.1_Chr_Sp_1.0_2231155	GCF_000017045.1	NC_009698.1	Chr	NZ_SXGF01000034.1	1177	ATTTCATCAAATCCGCATCAATAAATGAGATAAACT	Flp pilus assembly complex ATPase component TadA	GCF_011019925.1	EC	FALSE	WP_039698781.1	T2SSE	PF00437.21	Clostridium sporogenes strain Colworth BL246 contig00034	39744	25.1	NZ_SXGF01000034.1_1177.0	Clostridia	none_given	U	PFAM Type II IV secretion system protein	G1	A1	III-B	Clostridium botulinum A str. Hall	Cspo	B2	I-B*
GCF_000017045.1_Chr_Sp_1.0_2231221	GCF_000017045.1	NC_009698.1	Chr	NZ_CP009225.1	990955	TACAAGACTATATTGATAAGCATTAAGGTATAATTTA	(Fe-S)-binding protein	GCF_000973705.1	Chr	FALSE	WP_003492610.1			Clostridium sporogenes strain NCIMB 10696 chromosome	4141984	27.98	NZ_CP009225.1_990955.0	Clostridiaceae	none_given	C	lactate metabolic process	G1	A1	III-B	Clostridium botulinum A str. Hall	Cspo	NT	NC
GCF_000017045.1_Chr_Sp_1.0_2231221	GCF_000017045.1	NC_009698.1	Chr	NZ_CP011663.1	990955	TACAAGACTATATTGATAAGCATTAAGGTATAATTTA	(Fe-S)-binding protein	GCF_001020205.1	Chr	FALSE	WP_003492610.1			Clostridium sporogenes strain DSM 795 chromosome	4142990	27.98	NZ_CP011663.1_990955.0	Clostridiaceae	none_given	C	lactate metabolic process	G1	A1	III-B	Clostridium botulinum A str. Hall	Cspo	NT	NC
GCF_000017045.1_Chr_Sp_1.0_2231221	GCF_000017045.1	NC_009698.1	Chr	NZ_CP013243.1	1247345	TAAATTATACCTTAATGCTTATCAATATAGTCTTGTA	Intergenic	GCF_001889325.1	Chr	FALSE				Clostridium sporogenes strain CDC_1632 chromosome	4393047	28.02	NZ_CP013243.1_1247345.0					G1	A1	III-B	Clostridium botulinum A str. Hall	Cspo	B1	I-B/I-B*
GCF_000017045.1_Chr_Sp_1.0_2231221	GCF_000017045.1	NC_009698.1	Chr	NZ_CP013701.1	1023500	TACAAGACTATATTGATAAGCATTAAGGTATAATTTA	(Fe-S)-binding protein	GCF_002865785.1	Chr	FALSE	WP_061328280.1			Clostridium sporogenes strain AM1195 chromosome	4051258	28.08	NZ_CP013701.1_1023500.0	Clostridiaceae	none_given	C	lactate metabolic process	G1	A1	III-B	Clostridium botulinum A str. Hall	Cspo	B6	I-B*
GCF_000017045.1_Chr_Sp_1.0_2231221	GCF_000017045.1	NC_009698.1	Chr	NZ_CP027777.1	1080014	TAAATTATACCTTAATGCTTATCAATATAGTCTTGTA	Intergenic	GCF_003017145.1	Chr	FALSE				Clostridium botulinum strain Mfbjulcb8 chromosome	3988693	27.85	NZ_CP027777.1_1080014.0					G1	A1	III-B	Clostridium botulinum A str. Hall	Cspo	NT	NC
GCF_000017045.1_Chr_Sp_1.0_2231221	GCF_000017045.1	NC_009698.1	Chr	NZ_CP027778.1	968545	TACAAGACTATATTGATAAGCATTAAGGTATAATTTA	(Fe-S)-binding protein	GCF_003017195.1	Chr	FALSE	WP_159034528.1			Clostridium botulinum strain Mfbjulcb6 chromosome	4004635	27.92	NZ_CP027778.1_968545.0	Clostridiaceae	none_given	C	lactate metabolic process	G1	A1	III-B	Clostridium botulinum A str. Hall	Cspo	NT	NC
GCF_000017045.1_Chr_Sp_1.0_2231221	GCF_000017045.1	NC_009698.1	Chr	NZ_CP027779.1	605420	TAAATTATACCTTAATGCTTATCAATATAGTCTTGTA	Intergenic	GCF_003017225.1	Chr	FALSE				Clostridium botulinum strain RF5 chromosome	3998747	27.79	NZ_CP027779.1_605420.0					G1	A1	III-B	Clostridium botulinum A str. Hall	Cspo	NT	I-B/III-B
GCF_000017045.1_Chr_Sp_1.0_2231221	GCF_000017045.1	NC_009698.1	Chr	NZ_CP027780.1	1023500	TACAAGACTATATTGATAAGCATTAAGGTATAATTTA	(Fe-S)-binding protein	GCF_003017335.1	Chr	FALSE	WP_061328280.1			Clostridium botulinum strain Mfbjulcb3 chromosome	3978960	28.08	NZ_CP027780.1_1023500.0	Clostridiaceae	none_given	C	lactate metabolic process	G1	A1	III-B	Clostridium botulinum A str. Hall	Cspo	NT	NC
GCF_000017045.1_Chr_Sp_1.0_2231221	GCF_000017045.1	NC_009698.1	Chr	NZ_DF384213.1	1182508	TACAAGACTATATTGATAAGCATTAAGGTATAATTTA	(Fe-S)-binding protein	GCF_000503815.1	Chr	FALSE	WP_030033958.1			Clostridium botulinum B str. Osaka05	4004744	27.9	NZ_DF384213.1_1182508.0	Clostridiaceae	none_given	C	lactate metabolic process	G1	A1	III-B	Clostridium botulinum A str. Hall	Cspo	B6	III-B
GCF_000017045.1_Chr_Sp_1.0_2231221	GCF_000017045.1	NC_009698.1	Chr	NZ_JACEIL010000015.1	58525	TACAAGACTATATTGATAAGCATTAAGGTATAATTTA	(Fe-S)-binding protein	GCF_013867655.1	Chr	FALSE	WP_053818081.1			Clostridium sporogenes strain 10385 NODE_15_length_97910_cov_2.379058	97910	29.04	NZ_JACEIL010000015.1_58525.0	Clostridiaceae	none_given	C	lactate metabolic process	G1	A1	III-B	Clostridium botulinum A str. Hall	Cspo	NT	III-B
GCF_000017045.1_Chr_Sp_1.0_2231221	GCF_000017045.1	NC_009698.1	Chr	NZ_JFBQ01000004.1	492988	TACAAGACTATATTGATAAGCATTAAGGTATAATTTA	(Fe-S)-binding protein	GCF_000685115.1	Chr	FALSE	WP_003492610.1			Clostridium sporogenes strain DSM 795 CSPO_4c	1415257	27.25	NZ_JFBQ01000004.1_492988.0	Clostridiaceae	none_given	C	lactate metabolic process	G1	A1	III-B	Clostridium botulinum A str. Hall	Cspo	NT	NC
GCF_000017045.1_Chr_Sp_1.0_2231221	GCF_000017045.1	NC_009698.1	Chr	NZ_JH470522.1	85162	TAAATTATACCTTAATGCTTATCAATATAGTCTTGTA	Intergenic	GCF_000240115.1	Chr	FALSE				Clostridium sporogenes PA 3679 CSIRO:contig_68	425355	27.9	NZ_JH470522.1_85162.0					G1	A1	III-B	Clostridium botulinum A str. Hall	Cspo	NT	NC
GCF_000017045.1_Chr_Sp_1.0_2231221	GCF_000017045.1	NC_009698.1	Chr	NZ_JUYE01000229.1	18432	TACAAGACTATATTGATAAGCATTAAGGTATAATTTA	(Fe-S)-binding protein	GCF_001058825.1	Chr	FALSE	WP_003492610.1			Clostridium sporogenes strain 66_CBOT 1059_43742_669627_879+	43742	27.79	NZ_JUYE01000229.1_18432.0	Clostridiaceae	none_given	C	lactate metabolic process	G1	A1	III-B	Clostridium botulinum A str. Hall	Cspo	NT	I-B
GCF_000017045.1_Chr_Sp_1.0_2231221	GCF_000017045.1	NC_009698.1	Chr	NZ_JZJP01000169.1	1662	TACAAGACTATATTGATAAGCATTAAGGTATAATTTA	(Fe-S)-binding protein	GCF_000960225.1	EC	FALSE	WP_045521320.1			Clostridium sporogenes strain 87-0535 contig00051	8025	25.68	NZ_JZJP01000169.1_1662.0	Clostridiaceae	none_given	C	lactate metabolic process	G1	A1	III-B	Clostridium botulinum A str. Hall	Cspo	NT	III-A
GCF_000017045.1_Chr_Sp_1.0_2231221	GCF_000017045.1	NC_009698.1	Chr	NZ_LFPH01000012.1	181666	TACAAGACTATATTGATAAGCATTAAGGTATAATTTA	(Fe-S)-binding protein	GCF_001573705.1	Chr	FALSE	WP_061328280.1			Clostridium sporogenes strain AM1195 AM1195_12	202513	28.27	NZ_LFPH01000012.1_181666.0	Clostridiaceae	none_given	C	lactate metabolic process	G1	A1	III-B	Clostridium botulinum A str. Hall	Cspo	B6	I-B*
GCF_000017045.1_Chr_Sp_1.0_2231221	GCF_000017045.1	NC_009698.1	Chr	NZ_LFPJ01000031.1	166595	TAAATTATACCTTAATGCTTATCAATATAGTCTTGTA	Intergenic	GCF_001573755.1	Chr	FALSE				Clostridium sporogenes strain AM370 AM370_31	711668	27.56	NZ_LFPJ01000031.1_166595.0					G1	A1	III-B	Clostridium botulinum A str. Hall	Cspo	B6	I-B*
GCF_000017045.1_Chr_Sp_1.0_2231221	GCF_000017045.1	NC_009698.1	Chr	NZ_LFPM01000002.1	288137	TAAATTATACCTTAATGCTTATCAATATAGTCTTGTA	Intergenic	GCF_001573855.1	Chr	FALSE				Clostridium sporogenes strain ATCC 19404 U20719_2	379615	27.26	NZ_LFPM01000002.1_288137.0					G1	A1	III-B	Clostridium botulinum A str. Hall	Cspo	NT	OA
GCF_000017045.1_Chr_Sp_1.0_2231221	GCF_000017045.1	NC_009698.1	Chr	NZ_LJFK01000008.1	45155	TAAATTATACCTTAATGCTTATCAATATAGTCTTGTA	Intergenic	GCF_001280965.1	Chr	FALSE				Clostridium sporogenes strain UC9000 contig_8	105248	28.72	NZ_LJFK01000008.1_45155.0					G1	A1	III-B	Clostridium botulinum A str. Hall	Cspo	NT	III-A
GCF_000017045.1_Chr_Sp_1.0_2231221	GCF_000017045.1	NC_009698.1	Chr	NZ_LLES02000003.1	780876	TAAATTATACCTTAATGCTTATCAATATAGTCTTGTA	Intergenic	GCF_001444715.2	Chr	FALSE				Clostridium sporogenes isolate 2007 Contig_3	1217240	27.14	NZ_LLES02000003.1_780876.0					G1	A1	III-B	Clostridium botulinum A str. Hall	Cspo	NT	OA
GCF_000017045.1_Chr_Sp_1.0_2231221	GCF_000017045.1	NC_009698.1	Chr	NZ_LLZV01000034.1	205583	TAAATTATACCTTAATGCTTATCAATATAGTCTTGTA	Intergenic	GCF_001444575.1	Chr	FALSE				Clostridium sporogenes isolate 1990 VT94_contig034	545953	27.74	NZ_LLZV01000034.1_205583.0					G1	A1	III-B	Clostridium botulinum A str. Hall	Cspo	NT	OA
GCF_000017045.1_Chr_Sp_1.0_2231221	GCF_000017045.1	NC_009698.1	Chr	NZ_LLZW02000005.1	375183	TAAATTATACCTTAATGCTTATCAATATAGTCTTGTA	Intergenic	GCF_001444585.2	Chr	FALSE				Clostridium sporogenes isolate 1961-2 Contig_5	811657	27.29	NZ_LLZW02000005.1_375183.0					G1	A1	III-B	Clostridium botulinum A str. Hall	Cspo	NT	OA
GCF_000017045.1_Chr_Sp_1.0_2231221	GCF_000017045.1	NC_009698.1	Chr	NZ_LUAU01000001.1	57865	TACAAGACTATATTGATAAGCATTAAGGTATAATTTA	(Fe-S)-binding protein	GCF_001597905.1	Chr	FALSE	WP_061905773.1			Clostridium sporogenes strain 8-O scaffold_1	1759322	27.65	NZ_LUAU01000001.1_57865.0	Clostridiaceae	none_given	C	lactate metabolic process	G1	A1	III-B	Clostridium botulinum A str. Hall	Cspo	NT	III-B/III-A
GCF_000017045.1_Chr_Sp_1.0_2231221	GCF_000017045.1	NC_009698.1	Chr	NZ_MRAC01000002.1	437323	TAAATTATACCTTAATGCTTATCAATATAGTCTTGTA	Intergenic	GCF_002008145.1	Chr	FALSE				Clostridium sporogenes strain ATCC 3584 scaffold_1	872578	27.34	NZ_MRAC01000002.1_437323.0					G1	A1	III-B	Clostridium botulinum A str. Hall	Cspo	NT	NC
GCF_000017045.1_Chr_Sp_1.0_2231221	GCF_000017045.1	NC_009698.1	Chr	NZ_PDLH01000007.1	2647133	TAAATTATACCTTAATGCTTATCAATATAGTCTTGTA	Intergenic	GCF_002588205.1	Chr	FALSE				Clostridium sporogenes strain FDAARGOS_423 pAMERTCC_44.contig.6	3618324	28	NZ_PDLH01000007.1_2647133.0					G1	A1	III-B	Clostridium botulinum A str. Hall	Cspo	NT	NC
GCF_000017045.1_Chr_Sp_1.0_2231221	GCF_000017045.1	NC_009698.1	Chr	NZ_SWNC01000003.1	112935	TAAATTATACCTTAATGCTTATCAATATAGTCTTGTA	Intergenic	GCF_011012315.1	Chr	FALSE				Clostridium sporogenes strain IFR 18/055 contig00003	204924	27.76	NZ_SWNC01000003.1_112935.0					G1	A1	III-B	Clostridium botulinum A str. Hall	Cspo	NT	III-D
GCF_000017045.1_Chr_Sp_1.0_2231221	GCF_000017045.1	NC_009698.1	Chr	NZ_SWNM01000003.1	89947	TACAAGACTATATTGATAAGCATTAAGGTATAATTTA	(Fe-S)-binding protein	GCF_011012535.1	Chr	FALSE	WP_003492610.1			Clostridium sporogenes strain Colworth BL179 contig00003	120683	28.75	NZ_SWNM01000003.1_89947.0	Clostridiaceae	none_given	C	lactate metabolic process	G1	A1	III-B	Clostridium botulinum A str. Hall	Cspo	NT	I-B*/I-B**
GCF_000017045.1_Chr_Sp_1.0_2231221	GCF_000017045.1	NC_009698.1	Chr	NZ_SWNN01000017.1	61185	TAAATTATACCTTAATGCTTATCAATATAGTCTTGTA	Intergenic	GCF_011012545.1	Chr	FALSE				Clostridium sporogenes strain Colworth BL177 contig00017	63908	26.89	NZ_SWNN01000017.1_61185.0					G1	A1	III-B	Clostridium botulinum A str. Hall	Cspo	NT	OA
GCF_000017045.1_Chr_Sp_1.0_2231221	GCF_000017045.1	NC_009698.1	Chr	NZ_SWNO01000011.1	45228	TAAATTATACCTTAATGCTTATCAATATAGTCTTGTA	Intergenic	GCF_011012575.1	Chr	FALSE				Clostridium sporogenes strain Colworth BL175 contig00011	129953	32.77	NZ_SWNO01000011.1_45228.0					G1	A1	III-B	Clostridium botulinum A str. Hall	Cspo	NT	NC
GCF_000017045.1_Chr_Sp_1.0_2231221	GCF_000017045.1	NC_009698.1	Chr	NZ_SWNP01000003.1	249267	TAAATTATACCTTAATGCTTATCAATATAGTCTTGTA	Intergenic	GCF_011012595.1	Chr	FALSE				Clostridium sporogenes strain Colworth BL172 contig00003	310584	27.44	NZ_SWNP01000003.1_249267.0					G1	A1	III-B	Clostridium botulinum A str. Hall	Cspo	NT	NC
GCF_000017045.1_Chr_Sp_1.0_2231221	GCF_000017045.1	NC_009698.1	Chr	NZ_SWNR01000004.1	89796	TACAAGACTATATTGATAAGCATTAAGGTATAATTTA	(Fe-S)-binding protein	GCF_011012625.1	Chr	FALSE	WP_003492610.1			Clostridium sporogenes strain IFR 18/050 contig00004	202878	27.82	NZ_SWNR01000004.1_89796.0	Clostridiaceae	none_given	C	lactate metabolic process	G1	A1	III-B	Clostridium botulinum A str. Hall	Cspo	NT	III-D
GCF_000017045.1_Chr_Sp_1.0_2231221	GCF_000017045.1	NC_009698.1	Chr	NZ_SWOG01000003.1	89733	TACAAGACTATATTGATAAGCATTAAGGTATAATTTA	(Fe-S)-binding protein	GCF_011012935.1	Chr	FALSE	WP_003492610.1			Clostridium sporogenes strain IFR 18/046 contig00003	108779	28.81	NZ_SWOG01000003.1_89733.0	Clostridiaceae	none_given	C	lactate metabolic process	G1	A1	III-B	Clostridium botulinum A str. Hall	Cspo	NT	III-D
GCF_000017045.1_Chr_Sp_1.0_2231221	GCF_000017045.1	NC_009698.1	Chr	NZ_SWON01000001.1	205822	TAAATTATACCTTAATGCTTATCAATATAGTCTTGTA	Intergenic	GCF_011013035.1	Chr	FALSE				Clostridium sporogenes strain IFR 18/043 contig00001	295720	27.59	NZ_SWON01000001.1_205822.0					G1	A1	III-B	Clostridium botulinum A str. Hall	Cspo	NT	III-D
GCF_000017045.1_Chr_Sp_1.0_2231221	GCF_000017045.1	NC_009698.1	Chr	NZ_SWOO01000001.1	260473	TACAAGACTATATTGATAAGCATTAAGGTATAATTTA	(Fe-S)-binding protein	GCF_011013065.1	Chr	FALSE	WP_003492610.1			Clostridium sporogenes strain IFR 18/042 contig00001	305812	28.3	NZ_SWOO01000001.1_260473.0	Clostridiaceae	none_given	C	lactate metabolic process	G1	A1	III-B	Clostridium botulinum A str. Hall	Cspo	NT	III-D
GCF_000017045.1_Chr_Sp_1.0_2231221	GCF_000017045.1	NC_009698.1	Chr	NZ_SWOQ01000001.1	395920	TACAAGACTATATTGATAAGCATTAAGGTATAATTTA	(Fe-S)-binding protein	GCF_011013145.1	Chr	FALSE	WP_003492610.1			Clostridium sporogenes strain IFR 18/041 contig00001	598500	27.53	NZ_SWOQ01000001.1_395920.0	Clostridiaceae	none_given	C	lactate metabolic process	G1	A1	III-B	Clostridium botulinum A str. Hall	Cspo	NT	OA
GCF_000017045.1_Chr_Sp_1.0_2231221	GCF_000017045.1	NC_009698.1	Chr	NZ_SWOT01000001.1	354841	TACAAGACTATATTGATAAGCATTAAGGTATAATTTA	(Fe-S)-binding protein	GCF_011013185.1	Chr	FALSE	WP_003492610.1			Clostridium sporogenes strain IFR 18/040 contig00001	606673	27.55	NZ_SWOT01000001.1_354841.0	Clostridiaceae	none_given	C	lactate metabolic process	G1	A1	III-B	Clostridium botulinum A str. Hall	Cspo	NT	OA
GCF_000017045.1_Chr_Sp_1.0_2231221	GCF_000017045.1	NC_009698.1	Chr	NZ_SWPD01000008.1	109888	TACAAGACTATATTGATAAGCATTAAGGTATAATTTA	(Fe-S)-binding protein	GCF_011013405.1	Chr	FALSE	WP_003492610.1			Clostridium sporogenes strain IFR 18/034 contig00008	221616	27.71	NZ_SWPD01000008.1_109888.0	Clostridiaceae	none_given	C	lactate metabolic process	G1	A1	III-B	Clostridium botulinum A str. Hall	Cspo	NT	OA
GCF_000017045.1_Chr_Sp_1.0_2231221	GCF_000017045.1	NC_009698.1	Chr	NZ_SWRG01000002.1	162153	TAAATTATACCTTAATGCTTATCAATATAGTCTTGTA	Intergenic	GCF_011014495.1	Chr	FALSE				Clostridium sporogenes strain IFR 18/024 contig00002	598679	27.48	NZ_SWRG01000002.1_162153.0					G1	A1	III-B	Clostridium botulinum A str. Hall	Cspo	NT	I-B**
GCF_000017045.1_Chr_Sp_1.0_2231221	GCF_000017045.1	NC_009698.1	Chr	NZ_SWRI01000010.1	4051	TACAAGACTATATTGATAAGCATTAAGGTATAATTTA	(Fe-S)-binding protein	GCF_011014505.1	Chr	FALSE	WP_003492610.1			Clostridium sporogenes strain IFR 18/022 contig00010	154599	26.92	NZ_SWRI01000010.1_4051.0	Clostridiaceae	none_given	C	lactate metabolic process	G1	A1	III-B	Clostridium botulinum A str. Hall	Cspo	NT	NC
GCF_000017045.1_Chr_Sp_1.0_2231221	GCF_000017045.1	NC_009698.1	Chr	NZ_SWXI01000011.1	61790	TACAAGACTATATTGATAAGCATTAAGGTATAATTTA	(Fe-S)-binding protein	GCF_011017335.1	Chr	FALSE	WP_003492610.1			Clostridium sporogenes strain IFR 18/148 contig00011	92784	29.14	NZ_SWXI01000011.1_61790.0	Clostridiaceae	none_given	C	lactate metabolic process	G1	A1	III-B	Clostridium botulinum A str. Hall	Cspo	NT	NC
GCF_000017045.1_Chr_Sp_1.0_2231221	GCF_000017045.1	NC_009698.1	Chr	NZ_SWXJ01000002.1	330812	TACAAGACTATATTGATAAGCATTAAGGTATAATTTA	(Fe-S)-binding protein	GCF_011017355.1	Chr	FALSE	WP_003492610.1			Clostridium sporogenes strain IFR 18/147 contig00002	387600	27.89	NZ_SWXJ01000002.1_330812.0	Clostridiaceae	none_given	C	lactate metabolic process	G1	A1	III-B	Clostridium botulinum A str. Hall	Cspo	NT	I-B
GCF_000017045.1_Chr_Sp_1.0_2231221	GCF_000017045.1	NC_009698.1	Chr	NZ_SXAK01000002.1	60886	TACAAGACTATATTGATAAGCATTAAGGTATAATTTA	(Fe-S)-binding protein	GCF_011020185.1	Chr	FALSE	WP_003492610.1			Clostridium sporogenes strain 2345(NT) contig00002	541190	27.15	NZ_SXAK01000002.1_60886.0	Clostridiaceae	none_given	C	lactate metabolic process	G1	A1	III-B	Clostridium botulinum A str. Hall	Cspo	NT	OA
GCF_000017045.1_Chr_Sp_1.0_2231221	GCF_000017045.1	NC_009698.1	Chr	NZ_SXAL01000001.1	1075749	TAAATTATACCTTAATGCTTATCAATATAGTCTTGTA	Intergenic	GCF_011020205.1	Chr	FALSE				Clostridium sporogenes strain 2345 (2) contig00001	1136646	27.13	NZ_SXAL01000001.1_1075749.0					G1	A1	III-B	Clostridium botulinum A str. Hall	Cspo	B2	I-B*
GCF_000017045.1_Chr_Sp_1.0_2231221	GCF_000017045.1	NC_009698.1	Chr	NZ_SXAM01000008.1	101512	TAAATTATACCTTAATGCTTATCAATATAGTCTTGTA	Intergenic	GCF_011022115.1	Chr	FALSE				Clostridium sporogenes strain BL81/18B contig00008	162433	28.01	NZ_SXAM01000008.1_101512.0					G1	A1	III-B	Clostridium botulinum A str. Hall	Cspo	B2	I-B*
GCF_000017045.1_Chr_Sp_1.0_2231221	GCF_000017045.1	NC_009698.1	Chr	NZ_SXAV01000003.1	287990	TACAAGACTATATTGATAAGCATTAAGGTATAATTTA	(Fe-S)-binding protein	GCF_011020315.1	Chr	FALSE	WP_003492610.1			Clostridium sporogenes strain IFR 18/138 contig00003	446525	27.87	NZ_SXAV01000003.1_287990.0	Clostridiaceae	none_given	C	lactate metabolic process	G1	A1	III-B	Clostridium botulinum A str. Hall	Cspo	NT	OA
GCF_000017045.1_Chr_Sp_1.0_2231221	GCF_000017045.1	NC_009698.1	Chr	NZ_SXBF01000044.1	1219	TAAATTATACCTTAATGCTTATCAATATAGTCTTGTA	Intergenic	GCF_011020555.1	Chr	FALSE				Clostridium sporogenes strain IFR 18/128 contig00044	24811	27.77	NZ_SXBF01000044.1_1219.0					G1	A1	III-B	Clostridium botulinum A str. Hall	Cspo	NT	III-A
GCF_000017045.1_Chr_Sp_1.0_2231221	GCF_000017045.1	NC_009698.1	Chr	NZ_SXBL01000018.1	23558	TACAAGACTATATTGATAAGCATTAAGGTATAATTTA	(Fe-S)-binding protein	GCF_011020625.1	Chr	FALSE	WP_115652373.1			Clostridium sporogenes strain IFR 18/126 contig00018	68703	27.37	NZ_SXBL01000018.1_23558.0	Clostridiaceae	none_given	C	lactate metabolic process	G1	A1	III-B	Clostridium botulinum A str. Hall	Cspo	NT	III-A
GCF_000017045.1_Chr_Sp_1.0_2231221	GCF_000017045.1	NC_009698.1	Chr	NZ_SXBN01000019.1	23558	TACAAGACTATATTGATAAGCATTAAGGTATAATTTA	(Fe-S)-binding protein	GCF_011020695.1	Chr	FALSE	WP_115652373.1			Clostridium sporogenes strain IFR 18/124 contig00019	68738	27.38	NZ_SXBN01000019.1_23558.0	Clostridiaceae	none_given	C	lactate metabolic process	G1	A1	III-B	Clostridium botulinum A str. Hall	Cspo	NT	III-A
GCF_000017045.1_Chr_Sp_1.0_2231221	GCF_000017045.1	NC_009698.1	Chr	NZ_SXBO01000057.1	23557	TACAAGACTATATTGATAAGCATTAAGGTATAATTTA	(Fe-S)-binding protein	GCF_011020715.1	Chr	FALSE	WP_115652373.1			Clostridium sporogenes strain IFR 18/123 contig00057	24705	27.84	NZ_SXBO01000057.1_23557.0	Clostridiaceae	none_given	C	lactate metabolic process	G1	A1	III-B	Clostridium botulinum A str. Hall	Cspo	NT	III-A
GCF_000017045.1_Chr_Sp_1.0_2231221	GCF_000017045.1	NC_009698.1	Chr	NZ_SXBQ01000011.1	45321	TAAATTATACCTTAATGCTTATCAATATAGTCTTGTA	Intergenic	GCF_011020755.1	Chr	FALSE				Clostridium sporogenes strain IFR 18/122 contig00011	109401	28.88	NZ_SXBQ01000011.1_45321.0					G1	A1	III-B	Clostridium botulinum A str. Hall	Cspo	NT	OA
GCF_000017045.1_Chr_Sp_1.0_2231221	GCF_000017045.1	NC_009698.1	Chr	NZ_SXBR01000021.1	45201	TAAATTATACCTTAATGCTTATCAATATAGTCTTGTA	Intergenic	GCF_011020765.1	Chr	FALSE				Clostridium sporogenes strain IFR 18/121 contig00021	68794	27.38	NZ_SXBR01000021.1_45201.0					G1	A1	III-B	Clostridium botulinum A str. Hall	Cspo	NT	III-A
GCF_000017045.1_Chr_Sp_1.0_2231221	GCF_000017045.1	NC_009698.1	Chr	NZ_SXCF01000002.1	394121	TACAAGACTATATTGATAAGCATTAAGGTATAATTTA	(Fe-S)-binding protein	GCF_011018875.1	Chr	FALSE	WP_003492610.1			Clostridium sporogenes strain IFR 18/116 contig00002	556208	27.6	NZ_SXCF01000002.1_394121.0	Clostridiaceae	none_given	C	lactate metabolic process	G1	A1	III-B	Clostridium botulinum A str. Hall	Cspo	NT	OA
GCF_000017045.1_Chr_Sp_1.0_2231221	GCF_000017045.1	NC_009698.1	Chr	NZ_SXCI01000005.1	78109	TAAATTATACCTTAATGCTTATCAATATAGTCTTGTA	Intergenic	GCF_011018935.1	Chr	FALSE				Clostridium sporogenes strain IFR 18/115 contig00005	167989	28.1	NZ_SXCI01000005.1_78109.0					G1	A1	III-B	Clostridium botulinum A str. Hall	Cspo	NT	OA
GCF_000017045.1_Chr_Sp_1.0_2231221	GCF_000017045.1	NC_009698.1	Chr	NZ_SXCK01000001.1	363900	TACAAGACTATATTGATAAGCATTAAGGTATAATTTA	(Fe-S)-binding protein	GCF_011018905.1	Chr	FALSE	WP_003492610.1			Clostridium sporogenes strain IFR 18/113 contig00001	465331	27.85	NZ_SXCK01000001.1_363900.0	Clostridiaceae	none_given	C	lactate metabolic process	G1	A1	III-B	Clostridium botulinum A str. Hall	Cspo	NT	OA
GCF_000017045.1_Chr_Sp_1.0_2231221	GCF_000017045.1	NC_009698.1	Chr	NZ_SXCP01000003.1	111519	TAAATTATACCTTAATGCTTATCAATATAGTCTTGTA	Intergenic	GCF_011019015.1	Chr	FALSE				Clostridium sporogenes strain IFR 18/109 contig00003	202606	27.84	NZ_SXCP01000003.1_111519.0					G1	A1	III-B	Clostridium botulinum A str. Hall	Cspo	NT	OA
GCF_000017045.1_Chr_Sp_1.0_2231221	GCF_000017045.1	NC_009698.1	Chr	NZ_SXCS01000009.1	173267	TAAATTATACCTTAATGCTTATCAATATAGTCTTGTA	Intergenic	GCF_011019105.1	Chr	FALSE				Clostridium sporogenes strain IFR 18/108 contig00009	234152	27.82	NZ_SXCS01000009.1_173267.0					G1	A1	III-B	Clostridium botulinum A str. Hall	Cspo	B2	OA
GCF_000017045.1_Chr_Sp_1.0_2231221	GCF_000017045.1	NC_009698.1	Chr	NZ_SXCU01000006.1	83154	TAAATTATACCTTAATGCTTATCAATATAGTCTTGTA	Intergenic	GCF_011020955.1	Chr	FALSE				Clostridium sporogenes strain IFR 18/106 contig00006	144033	28.21	NZ_SXCU01000006.1_83154.0					G1	A1	III-B	Clostridium botulinum A str. Hall	Cspo	B2	I-B*
GCF_000017045.1_Chr_Sp_1.0_2231221	GCF_000017045.1	NC_009698.1	Chr	NZ_SXCX01000001.1	158500	TAAATTATACCTTAATGCTTATCAATATAGTCTTGTA	Intergenic	GCF_011021035.1	Chr	FALSE				Clostridium sporogenes strain IFR 18/103 contig00001	357627	28.01	NZ_SXCX01000001.1_158500.0					G1	A1	III-B	Clostridium botulinum A str. Hall	Cspo	NT	OA
GCF_000017045.1_Chr_Sp_1.0_2231221	GCF_000017045.1	NC_009698.1	Chr	NZ_SXDD01000001.1	100523	TAAATTATACCTTAATGCTTATCAATATAGTCTTGTA	Intergenic	GCF_011021155.1	Chr	FALSE				Clostridium sporogenes strain IFR 18/102 contig00001	459261	27.77	NZ_SXDD01000001.1_100523.0					G1	A1	III-B	Clostridium botulinum A str. Hall	Cspo	NT	NC
GCF_000017045.1_Chr_Sp_1.0_2231221	GCF_000017045.1	NC_009698.1	Chr	NZ_SXDE01000001.1	57537	TAAATTATACCTTAATGCTTATCAATATAGTCTTGTA	Intergenic	GCF_011021165.1	Chr	FALSE				Clostridium sporogenes strain IFR 18/101 contig00001	412520	27.92	NZ_SXDE01000001.1_57537.0					G1	A1	III-B	Clostridium botulinum A str. Hall	Cspo	NT	NC
GCF_000017045.1_Chr_Sp_1.0_2231221	GCF_000017045.1	NC_009698.1	Chr	NZ_SXDF01000014.1	41070	TACAAGACTATATTGATAAGCATTAAGGTATAATTTA	(Fe-S)-binding protein	GCF_011021195.1	Chr	FALSE	WP_003492610.1			Clostridium sporogenes strain IFR 18/100 contig00014	60139	29.74	NZ_SXDF01000014.1_41070.0	Clostridiaceae	none_given	C	lactate metabolic process	G1	A1	III-B	Clostridium botulinum A str. Hall	Cspo	NT	NC
GCF_000017045.1_Chr_Sp_1.0_2231221	GCF_000017045.1	NC_009698.1	Chr	NZ_SXDH01000001.1	311202	TACAAGACTATATTGATAAGCATTAAGGTATAATTTA	(Fe-S)-binding protein	GCF_011021225.1	Chr	FALSE	WP_003492610.1			Clostridium sporogenes strain IFR 18/098 contig00001	355973	28.13	NZ_SXDH01000001.1_311202.0	Clostridiaceae	none_given	C	lactate metabolic process	G1	A1	III-B	Clostridium botulinum A str. Hall	Cspo	NT	NC
GCF_000017045.1_Chr_Sp_1.0_2231221	GCF_000017045.1	NC_009698.1	Chr	NZ_SXDY01000001.1	101487	TAAATTATACCTTAATGCTTATCAATATAGTCTTGTA	Intergenic	GCF_011019195.1	Chr	FALSE				Clostridium sporogenes strain IFR 18/089 contig00001	474373	27.77	NZ_SXDY01000001.1_101487.0					G1	A1	III-B	Clostridium botulinum A str. Hall	Cspo	NT	OA
GCF_000017045.1_Chr_Sp_1.0_2231221	GCF_000017045.1	NC_009698.1	Chr	NZ_SXDZ01000001.1	166783	TAAATTATACCTTAATGCTTATCAATATAGTCTTGTA	Intergenic	GCF_011019225.1	Chr	FALSE				Clostridium sporogenes strain IFR 18/088 contig00001	341890	27.66	NZ_SXDZ01000001.1_166783.0					G1	A1	III-B	Clostridium botulinum A str. Hall	Cspo	NT	III-A
GCF_000017045.1_Chr_Sp_1.0_2231221	GCF_000017045.1	NC_009698.1	Chr	NZ_SXEA01000010.1	54545	TACAAGACTATATTGATAAGCATTAAGGTATAATTTA	(Fe-S)-binding protein	GCF_011019275.1	Chr	FALSE	WP_003492610.1			Clostridium sporogenes strain IFR 18/087 contig00010	93958	29.11	NZ_SXEA01000010.1_54545.0	Clostridiaceae	none_given	C	lactate metabolic process	G1	A1	III-B	Clostridium botulinum A str. Hall	Cspo	NT	I-B/III-B
GCF_000017045.1_Chr_Sp_1.0_2231221	GCF_000017045.1	NC_009698.1	Chr	NZ_SXET01000001.1	966610	TAAATTATACCTTAATGCTTATCAATATAGTCTTGTA	Intergenic	GCF_011021635.1	Chr	FALSE				Clostridium sporogenes strain IFR 18/077 contig00001	1402676	27.18	NZ_SXET01000001.1_966610.0					G1	A1	III-B	Clostridium botulinum A str. Hall	Cspo	NT	OA
GCF_000017045.1_Chr_Sp_1.0_2231221	GCF_000017045.1	NC_009698.1	Chr	NZ_SXEZ01000001.1	32242	TACAAGACTATATTGATAAGCATTAAGGTATAATTTA	(Fe-S)-binding protein	GCF_011021785.1	Chr	FALSE	WP_003492610.1			Clostridium sporogenes strain IFR 18/075 contig00001	133519	27.61	NZ_SXEZ01000001.1_32242.0	Clostridiaceae	none_given	C	lactate metabolic process	G1	A1	III-B	Clostridium botulinum A str. Hall	Cspo	NT	NC
GCF_000017045.1_Chr_Sp_1.0_2231221	GCF_000017045.1	NC_009698.1	Chr	NZ_SXFA01000001.1	403903	TACAAGACTATATTGATAAGCATTAAGGTATAATTTA	(Fe-S)-binding protein	GCF_011021815.1	Chr	FALSE	WP_003492610.1			Clostridium sporogenes strain IFR 18/074 contig00001	609703	27.52	NZ_SXFA01000001.1_403903.0	Clostridiaceae	none_given	C	lactate metabolic process	G1	A1	III-B	Clostridium botulinum A str. Hall	Cspo	NT	NC
GCF_000017045.1_Chr_Sp_1.0_2231221	GCF_000017045.1	NC_009698.1	Chr	NZ_SXFC01000001.1	111630	TAAATTATACCTTAATGCTTATCAATATAGTCTTGTA	Intergenic	GCF_011021855.1	Chr	FALSE				Clostridium sporogenes strain IFR 18/073 contig00001	463875	27.79	NZ_SXFC01000001.1_111630.0					G1	A1	III-B	Clostridium botulinum A str. Hall	Cspo	NT	OA
GCF_000017045.1_Chr_Sp_1.0_2231221	GCF_000017045.1	NC_009698.1	Chr	NZ_SXFH01000001.1	219289	TAAATTATACCTTAATGCTTATCAATATAGTCTTGTA	Intergenic	GCF_011019475.1	Chr	FALSE				Clostridium sporogenes strain NCTC 532 contig00001	569947	27.69	NZ_SXFH01000001.1_219289.0					G1	A1	III-B	Clostridium botulinum A str. Hall	Cspo	NT	OA
GCF_000017045.1_Chr_Sp_1.0_2231221	GCF_000017045.1	NC_009698.1	Chr	NZ_SXFL01000002.1	100239	TAAATTATACCTTAATGCTTATCAATATAGTCTTGTA	Intergenic	GCF_011019565.1	Chr	FALSE				Clostridium sporogenes strain IFR 18/070 contig00002	188193	27.94	NZ_SXFL01000002.1_100239.0					G1	A1	III-B	Clostridium botulinum A str. Hall	Cspo	NT	NC
GCF_000017045.1_Chr_Sp_1.0_2231221	GCF_000017045.1	NC_009698.1	Chr	NZ_SXFM01000001.1	8385	TAAATTATACCTTAATGCTTATCAATATAGTCTTGTA	Intergenic	GCF_011019575.1	Chr	FALSE				Clostridium sporogenes strain IFR 18/069 contig00001	202767	28.87	NZ_SXFM01000001.1_8385.0					G1	A1	III-B	Clostridium botulinum A str. Hall	Cspo	NT	NC
GCF_000017045.1_Chr_Sp_1.0_2231221	GCF_000017045.1	NC_009698.1	Chr	NZ_SXFQ01000002.1	368438	TAAATTATACCTTAATGCTTATCAATATAGTCTTGTA	Intergenic	GCF_011019675.1	Chr	FALSE				Clostridium sporogenes strain IFR 18/067 contig00002	509474	27.79	NZ_SXFQ01000002.1_368438.0					G1	A1	III-B	Clostridium botulinum A str. Hall	Cspo	NT	OA
GCF_000017045.1_Chr_Sp_1.0_2231221	GCF_000017045.1	NC_009698.1	Chr	NZ_SXFT01000012.1	45299	TAAATTATACCTTAATGCTTATCAATATAGTCTTGTA	Intergenic	GCF_011019725.1	Chr	FALSE				Clostridium sporogenes strain 2345 contig00012	106220	28.8	NZ_SXFT01000012.1_45299.0					G1	A1	III-B	Clostridium botulinum A str. Hall	Cspo	B2	I-B*
GCF_000017045.1_Chr_Sp_1.0_2231221	GCF_000017045.1	NC_009698.1	Chr	NZ_SXFU01000004.1	101363	TAAATTATACCTTAATGCTTATCAATATAGTCTTGTA	Intergenic	GCF_011019695.1	Chr	FALSE				Clostridium sporogenes strain IFR 18/065 contig00004	142987	28.05	NZ_SXFU01000004.1_101363.0					G1	A1	III-B	Clostridium botulinum A str. Hall	Cspo	B2	I-B*
GCF_000017045.1_Chr_Sp_1.0_2231221	GCF_000017045.1	NC_009698.1	Chr	NZ_SXFX01000003.1	111655	TAAATTATACCTTAATGCTTATCAATATAGTCTTGTA	Intergenic	GCF_011019795.1	Chr	FALSE				Clostridium sporogenes strain IFR 18/064 contig00003	466501	27.78	NZ_SXFX01000003.1_111655.0					G1	A1	III-B	Clostridium botulinum A str. Hall	Cspo	NT	OA
GCF_000017045.1_Chr_Sp_1.0_2231221	GCF_000017045.1	NC_009698.1	Chr	NZ_SXFY01000001.1	479778	TACAAGACTATATTGATAAGCATTAAGGTATAATTTA	(Fe-S)-binding protein	GCF_011019805.1	Chr	FALSE	WP_003492610.1			Clostridium sporogenes strain IFR 18/063 contig00001	638493	27.48	NZ_SXFY01000001.1_479778.0	Clostridiaceae	none_given	C	lactate metabolic process	G1	A1	III-B	Clostridium botulinum A str. Hall	Cspo	NT	OA
GCF_000017045.1_Chr_Sp_1.0_2231221	GCF_000017045.1	NC_009698.1	Chr	NZ_SXFZ01000023.1	23558	TACAAGACTATATTGATAAGCATTAAGGTATAATTTA	(Fe-S)-binding protein	GCF_011019845.1	Chr	FALSE	WP_115652373.1			Clostridium sporogenes strain IFR 18/062 contig00023	69054	27.37	NZ_SXFZ01000023.1_23558.0	Clostridiaceae	none_given	C	lactate metabolic process	G1	A1	III-B	Clostridium botulinum A str. Hall	Cspo	NT	I-B/III-A
GCF_000017045.1_Chr_Sp_1.0_2231221	GCF_000017045.1	NC_009698.1	Chr	NZ_SXGA01000021.1	45411	TAAATTATACCTTAATGCTTATCAATATAGTCTTGTA	Intergenic	GCF_011019815.1	Chr	FALSE				Clostridium sporogenes strain IFR 18/061 contig00021	68967	27.37	NZ_SXGA01000021.1_45411.0					G1	A1	III-B	Clostridium botulinum A str. Hall	Cspo	NT	I-B/III-A
GCF_000017045.1_Chr_Sp_1.0_2231221	GCF_000017045.1	NC_009698.1	Chr	NZ_SXGF01000008.1	76901	TAAATTATACCTTAATGCTTATCAATATAGTCTTGTA	Intergenic	GCF_011019925.1	Chr	FALSE				Clostridium sporogenes strain Colworth BL246 contig00008	137822	28.26	NZ_SXGF01000008.1_76901.0					G1	A1	III-B	Clostridium botulinum A str. Hall	Cspo	B2	I-B*
GCF_000017045.1_Chr_Sp_1.0_2231221	GCF_000017045.1	NC_009698.1	Chr	NZ_SXGM01000001.1	479736	TACAAGACTATATTGATAAGCATTAAGGTATAATTTA	(Fe-S)-binding protein	GCF_011021995.1	Chr	FALSE	WP_003492610.1			Clostridium sporogenes strain IFR 18/058 contig00001	638253	27.48	NZ_SXGM01000001.1_479736.0	Clostridiaceae	none_given	C	lactate metabolic process	G1	A1	III-B	Clostridium botulinum A str. Hall	Cspo	NT	OA
GCF_000017045.1_Chr_Sp_2.0_2237954	GCF_000017045.1	NC_009698.1	Chr	NZ_CP013243.1	3650804	TGAACTTATGAAAGAACTAGAGTGTGGAGAACCCTT	hypothetical protein	GCF_001889325.1	Chr	FALSE	WP_072586732.1			Clostridium sporogenes strain CDC_1632 chromosome	4393047	28.02	NZ_CP013243.1_3650804.0	Clostridiaceae	none_given	none_given	none_given	G1	A1	III-B	Clostridium botulinum A str. Hall	Cspo	B1	I-B/I-B*
GCF_000017045.1_Chr_Sp_2.0_2237954	GCF_000017045.1	NC_009698.1	Chr	NZ_JH470455.1	11839	TGAACTTATGAAAGAACTAGAGTGTGGAGAACCCTT	hypothetical protein	GCF_000240115.1	Chr	FALSE	WP_003489614.1			Clostridium sporogenes PA 3679 CSIRO:contig_1	19329	30.36	NZ_JH470455.1_11839.0	Clostridiaceae	none_given	none_given	none_given	G1	A1	III-B	Clostridium botulinum A str. Hall	Cspo	NT	NC
GCF_000017045.1_Chr_Sp_2.0_2237954	GCF_000017045.1	NC_009698.1	Chr	NZ_LJFK01000004.1	8118	AAGGGTTCTCCACACTCTAGTTCTTTCATAAGTTCA	hypothetical protein	GCF_001280965.1	Chr	FALSE	WP_053818013.1			Clostridium sporogenes strain UC9000 contig_4	17867	30.64	NZ_LJFK01000004.1_8118.0	Clostridiaceae	none_given	none_given	none_given	G1	A1	III-B	Clostridium botulinum A str. Hall	Cspo	NT	III-A
GCF_000017045.1_Chr_Sp_2.0_2237954	GCF_000017045.1	NC_009698.1	Chr	NZ_LLES02000012.1	74904	AAGGGTTCTCCACACTCTAGTTCTTTCATAAGTTCA	hypothetical protein	GCF_001444715.2	Chr	FALSE	WP_058012454.1			Clostridium sporogenes isolate 2007 Contig_12	101967	28.21	NZ_LLES02000012.1_74904.0	Clostridiaceae	none_given	none_given	none_given	G1	A1	III-B	Clostridium botulinum A str. Hall	Cspo	NT	OA
GCF_000017045.1_Chr_Sp_2.0_2237954	GCF_000017045.1	NC_009698.1	Chr	NZ_LLZV01000008.1	214551	AAGGGTTCTCCACACTCTAGTTCTTTCATAAGTTCA	hypothetical protein	GCF_001444575.1	Chr	FALSE	WP_058012454.1			Clostridium sporogenes isolate 1990 VT94_contig008	309113	27.86	NZ_LLZV01000008.1_214551.0	Clostridiaceae	none_given	none_given	none_given	G1	A1	III-B	Clostridium botulinum A str. Hall	Cspo	NT	OA
GCF_000017045.1_Chr_Sp_2.0_2237954	GCF_000017045.1	NC_009698.1	Chr	NZ_PDLH01000007.1	634	TGAACTTATGAAAGAACTAGAGTGTGGAGAACCCTT	hypothetical protein	GCF_002588205.1	Chr	FALSE				Clostridium sporogenes strain FDAARGOS_423 pAMERTCC_44.contig.6	3618324	28	NZ_PDLH01000007.1_634.0					G1	A1	III-B	Clostridium botulinum A str. Hall	Cspo	NT	NC
GCF_000017045.1_Chr_Sp_2.0_2237954	GCF_000017045.1	NC_009698.1	Chr	NZ_PDLH01000007.1	40650	TGAACTTATGAAAGAACTAGAGTGTGGAGAACCCTT	hypothetical protein	GCF_002588205.1	Chr	FALSE	WP_098926916.1			Clostridium sporogenes strain FDAARGOS_423 pAMERTCC_44.contig.6	3618324	28	NZ_PDLH01000007.1_40650.0	Clostridiaceae	none_given	none_given	none_given	G1	A1	III-B	Clostridium botulinum A str. Hall	Cspo	NT	NC
GCF_000017045.1_Chr_Sp_2.0_2237954	GCF_000017045.1	NC_009698.1	Chr	NZ_SWNM01000028.1	21240	AAGGGTTCTCCACACTCTAGTTCTTTCATAAGTTCA	hypothetical protein	GCF_011012535.1	Chr	FALSE	WP_098926916.1			Clostridium sporogenes strain Colworth BL179 contig00028	50269	29.01	NZ_SWNM01000028.1_21240.0	Clostridiaceae	none_given	none_given	none_given	G1	A1	III-B	Clostridium botulinum A str. Hall	Cspo	NT	I-B*/I-B**
GCF_000017045.1_Chr_Sp_2.0_2237954	GCF_000017045.1	NC_009698.1	Chr	NZ_SWRI01000018.1	17181	TGAACTTATGAAAGAACTAGAGTGTGGAGAACCCTT	hypothetical protein	GCF_011014505.1	Chr	FALSE	WP_163247090.1			Clostridium sporogenes strain IFR 18/022 contig00018	85958	28.85	NZ_SWRI01000018.1_17181.0	Clostridiaceae	none_given	none_given	none_given	G1	A1	III-B	Clostridium botulinum A str. Hall	Cspo	NT	NC
GCF_000017045.1_Chr_Sp_2.0_2237954	GCF_000017045.1	NC_009698.1	Chr	NZ_SWXI01000025.1	27345	TGAACTTATGAAAGAACTAGAGTGTGGAGAACCCTT	hypothetical protein	GCF_011017335.1	Chr	FALSE	WP_098926916.1			Clostridium sporogenes strain IFR 18/148 contig00025	43962	29.93	NZ_SWXI01000025.1_27345.0	Clostridiaceae	none_given	none_given	none_given	G1	A1	III-B	Clostridium botulinum A str. Hall	Cspo	NT	NC
GCF_000017045.1_Chr_Sp_2.0_2237954	GCF_000017045.1	NC_009698.1	Chr	NZ_SXBF01000003.1	130900	TGAACTTATGAAAGAACTAGAGTGTGGAGAACCCTT	hypothetical protein	GCF_011020555.1	Chr	FALSE	WP_163192091.1			Clostridium sporogenes strain IFR 18/128 contig00003	156097	27.96	NZ_SXBF01000003.1_130900.0	Clostridiaceae	none_given	none_given	none_given	G1	A1	III-B	Clostridium botulinum A str. Hall	Cspo	NT	III-A
GCF_000017045.1_Chr_Sp_2.0_2237954	GCF_000017045.1	NC_009698.1	Chr	NZ_SXBL01000004.1	146971	TGAACTTATGAAAGAACTAGAGTGTGGAGAACCCTT	hypothetical protein	GCF_011020625.1	Chr	FALSE	WP_163192091.1			Clostridium sporogenes strain IFR 18/126 contig00004	172235	27.85	NZ_SXBL01000004.1_146971.0	Clostridiaceae	none_given	none_given	none_given	G1	A1	III-B	Clostridium botulinum A str. Hall	Cspo	NT	III-A
GCF_000017045.1_Chr_Sp_2.0_2237954	GCF_000017045.1	NC_009698.1	Chr	NZ_SXBR01000027.1	35305	TGAACTTATGAAAGAACTAGAGTGTGGAGAACCCTT	hypothetical protein	GCF_011020765.1	Chr	FALSE	WP_163192091.1			Clostridium sporogenes strain IFR 18/121 contig00027	60594	28.87	NZ_SXBR01000027.1_35305.0	Clostridiaceae	none_given	none_given	none_given	G1	A1	III-B	Clostridium botulinum A str. Hall	Cspo	NT	III-A
GCF_000017045.1_Chr_Sp_2.0_2237954	GCF_000017045.1	NC_009698.1	Chr	NZ_SXDD01000019.1	11937	TGAACTTATGAAAGAACTAGAGTGTGGAGAACCCTT	hypothetical protein	GCF_011021155.1	Chr	FALSE	WP_003489614.1			Clostridium sporogenes strain IFR 18/102 contig00019	74462	27.92	NZ_SXDD01000019.1_11937.0	Clostridiaceae	none_given	none_given	none_given	G1	A1	III-B	Clostridium botulinum A str. Hall	Cspo	NT	NC
GCF_000017045.1_Chr_Sp_2.0_2237954	GCF_000017045.1	NC_009698.1	Chr	NZ_SXDE01000019.1	11937	TGAACTTATGAAAGAACTAGAGTGTGGAGAACCCTT	hypothetical protein	GCF_011021165.1	Chr	FALSE	WP_003489614.1			Clostridium sporogenes strain IFR 18/101 contig00019	74444	27.92	NZ_SXDE01000019.1_11937.0	Clostridiaceae	none_given	none_given	none_given	G1	A1	III-B	Clostridium botulinum A str. Hall	Cspo	NT	NC
GCF_000017045.1_Chr_Sp_2.0_2237954	GCF_000017045.1	NC_009698.1	Chr	NZ_SXDF01000011.1	52893	AAGGGTTCTCCACACTCTAGTTCTTTCATAAGTTCA	hypothetical protein	GCF_011021195.1	Chr	FALSE	WP_003489614.1			Clostridium sporogenes strain IFR 18/100 contig00011	64861	28.26	NZ_SXDF01000011.1_52893.0	Clostridiaceae	none_given	none_given	none_given	G1	A1	III-B	Clostridium botulinum A str. Hall	Cspo	NT	NC
GCF_000017045.1_Chr_Sp_2.0_2237954	GCF_000017045.1	NC_009698.1	Chr	NZ_SXDH01000013.1	62494	AAGGGTTCTCCACACTCTAGTTCTTTCATAAGTTCA	hypothetical protein	GCF_011021225.1	Chr	FALSE	WP_003489614.1			Clostridium sporogenes strain IFR 18/098 contig00013	74462	27.92	NZ_SXDH01000013.1_62494.0	Clostridiaceae	none_given	none_given	none_given	G1	A1	III-B	Clostridium botulinum A str. Hall	Cspo	NT	NC
GCF_000017045.1_Chr_Sp_2.0_2237954	GCF_000017045.1	NC_009698.1	Chr	NZ_SXEZ01000051.1	1904	AAGGGTTCTCCACACTCTAGTTCTTTCATAAGTTCA	hypothetical protein	GCF_011021785.1	Chr	FALSE	WP_098926916.1			Clostridium sporogenes strain IFR 18/075 contig00051	29202	30.28	NZ_SXEZ01000051.1_1904.0	Clostridiaceae	none_given	none_given	none_given	G1	A1	III-B	Clostridium botulinum A str. Hall	Cspo	NT	NC
GCF_000017045.1_Chr_Sp_2.0_2237954	GCF_000017045.1	NC_009698.1	Chr	NZ_SXFA01000005.1	170865	AAGGGTTCTCCACACTCTAGTTCTTTCATAAGTTCA	hypothetical protein	GCF_011021815.1	Chr	FALSE	WP_098926916.1			Clostridium sporogenes strain IFR 18/074 contig00005	198244	28.35	NZ_SXFA01000005.1_170865.0	Clostridiaceae	none_given	none_given	none_given	G1	A1	III-B	Clostridium botulinum A str. Hall	Cspo	NT	NC
GCF_000017045.1_Chr_Sp_2.0_2237954	GCF_000017045.1	NC_009698.1	Chr	NZ_SXFL01000014.1	11937	TGAACTTATGAAAGAACTAGAGTGTGGAGAACCCTT	hypothetical protein	GCF_011019565.1	Chr	FALSE	WP_003489614.1			Clostridium sporogenes strain IFR 18/070 contig00014	74458	27.93	NZ_SXFL01000014.1_11937.0	Clostridiaceae	none_given	none_given	none_given	G1	A1	III-B	Clostridium botulinum A str. Hall	Cspo	NT	NC
GCF_000017045.1_Chr_Sp_2.0_2237954	GCF_000017045.1	NC_009698.1	Chr	NZ_SXFM01000015.1	42454	AAGGGTTCTCCACACTCTAGTTCTTTCATAAGTTCA	hypothetical protein	GCF_011019575.1	Chr	FALSE	WP_003489614.1			Clostridium sporogenes strain IFR 18/069 contig00015	54422	29.05	NZ_SXFM01000015.1_42454.0	Clostridiaceae	none_given	none_given	none_given	G1	A1	III-B	Clostridium botulinum A str. Hall	Cspo	NT	NC
GCF_000017045.1_Chr_Sp_2.0_2238020	GCF_000017045.1	NC_009698.1	Chr	NZ_JUYE01000135.1	24849	ATTAGGTTTGCCACCACATTCCGTTACTGCAGTAGT	baseplate J/gp47 family protein	GCF_001058825.1	Chr	FALSE	WP_049041840.1	Baseplate_J	PF04865.15	Clostridium sporogenes strain 66_CBOT 835_31691_618224	31691	30.2	NZ_JUYE01000135.1_24849.0	Clostridiaceae	none_given	S	Baseplate J-like protein	G1	A1	III-B	Clostridium botulinum A str. Hall	Cspo	NT	I-B
GCF_000017045.1_Chr_Sp_2.0_2238020	GCF_000017045.1	NC_009698.1	Chr	NZ_LFON01000011.1	90039	ACTACTGCAGTAACGGAATGTGGTGGCAAACCTAAT	baseplate J/gp47 family protein	GCF_001573255.1	Chr	FALSE	WP_061317435.1	Baseplate_J	PF04865.15	Clostridium botulinum strain An436 10258_11	117448	28.36	NZ_LFON01000011.1_90039.0	Clostridiaceae	none_given	S	Baseplate J-like protein	G1	A1	III-B	Clostridium botulinum A str. Hall	G1	B5, F2	I-B*/III-B
GCF_000017045.1_Chr_Sp_2.0_2238020	GCF_000017045.1	NC_009698.1	Chr	NZ_LFQG01000043.1	1921	ACTACTGCAGTAACGGAATGTGGTGGCAAACCTAAT	baseplate J/gp47 family protein	GCF_001574365.1	Chr	FALSE	WP_061334510.1	Baseplate_J	PF04865.15	Clostridium botulinum strain SU0635W U21729_43	30953	29.61	NZ_LFQG01000043.1_1921.0	Clostridiaceae	none_given	S	Baseplate J-like protein	G1	A1	III-B	Clostridium botulinum A str. Hall	G1	A2	NC
GCF_000017045.1_Chr_Sp_2.0_2238086	GCF_000017045.1	NC_009698.1	Chr	NZ_RWKK01000005.1	54090	TTAATATATTTACCAAGGTTTTATATTATCATACTTAA	Intergenic	GCF_009938935.1	EC	FALSE				Clostridium botulinum strain ZBS3_16-240-01 contig00005	203323	24.98	NZ_RWKK01000005.1_54090.0					G1	A1	III-B	Clostridium botulinum A str. Hall	G1	B3	I-B/I-B*/III-D
GCF_000017045.1_Chr_Sp_2.0_2238086	GCF_000017045.1	NC_009698.1	Chr	NZ_RWKL01000003.1	58717	TTAATATATTTACCAAGGTTTTATATTATCATACTTAA	Intergenic	GCF_009939325.1	EC	FALSE				Clostridium botulinum strain ZBS3_16-257-05 contig00003	203323	24.97	NZ_RWKL01000003.1_58717.0					G1	A1	III-B	Clostridium botulinum A str. Hall	G1	B3	I-B/I-B*/III-D
GCF_000017045.1_Chr_Sp_2.0_2238086	GCF_000017045.1	NC_009698.1	Chr	NZ_RWKM01000006.1	160767	TTAATATATTTACCAAGGTTTTATATTATCATACTTAA	Intergenic	GCF_010078315.1	EC	FALSE				Clostridium botulinum strain ZBS3_16-257-04 contig00006	203216	24.97	NZ_RWKM01000006.1_160767.0					G1	A1	III-B	Clostridium botulinum A str. Hall	G1	B3	I-B/I-B*/III-D
GCF_000017045.1_Chr_Sp_2.0_2238086	GCF_000017045.1	NC_009698.1	Chr	NZ_RWKN01000007.1	99349	TTAATATATTTACCAAGGTTTTATATTATCATACTTAA	Intergenic	GCF_009939345.1	EC	FALSE				Clostridium botulinum strain ZBS3_16-257-02 contig00007	203323	24.98	NZ_RWKN01000007.1_99349.0					G1	A1	III-B	Clostridium botulinum A str. Hall	G1	B3	I-B/I-B*/III-D
GCF_000017045.1_Chr_Sp_2.0_2238154	GCF_000017045.1	NC_009698.1	Chr	NZ_BA000058.1	217779	GAAAAAGGTAAATTAGCAAGTGCAAAAGATTTAGA	hypothetical protein	GCF_000503815.1	EC	FALSE	WP_030032122.1			Clostridium botulinum B str. Osaka05	218308	25.14	NZ_BA000058.1_217779.0	Clostridia	none_given	L	Nuclease-related domain	G1	A1	III-B	Clostridium botulinum A str. Hall	Cspo	B6	III-B
GCF_000017045.1_Chr_Sp_4.0_2238743	GCF_000017045.1	NC_009698.1	Chr				no_hit			FALSE							nan_nan					G1	A1	III-B	Clostridium botulinum A str. Hall
GCF_000017045.1_Chr_Sp_4.0_2238810	GCF_000017045.1	NC_009698.1	Chr	NZ_CM007811.1	38270	TTTCTATTTTCTTTAAAAAATTGCCTATCTACATTT	type III toxin-antitoxin system ToxN/AbiQ family toxin	GCF_001444715.2	EC	FALSE	WP_058012531.1	ToxN_toxin	PF13958.7	Clostridium sporogenes isolate 2007 plasmid unnamed	57330	25.74	NZ_CM007811.1_38270.0	Firmicutes	none_given	S	Toxin ToxN, type III toxin-antitoxin system	G1	A1	III-B	Clostridium botulinum A str. Hall	Cspo	NT	OA
GCF_000017045.1_Chr_Sp_4.0_2238810	GCF_000017045.1	NC_009698.1	Chr	NZ_LLZV01000040.1	46691	AAATGTAGATAGGCAATTTTTTAAAGAAAATAGAAA	type III toxin-antitoxin system ToxN/AbiQ family toxin	GCF_001444575.1	EC	FALSE	WP_058012531.1	ToxN_toxin	PF13958.7	Clostridium sporogenes isolate 1990 VT94_contig040	57457	25.73	NZ_LLZV01000040.1_46691.0	Firmicutes	none_given	S	Toxin ToxN, type III toxin-antitoxin system	G1	A1	III-B	Clostridium botulinum A str. Hall	Cspo	NT	OA
GCF_000017045.1_Chr_Sp_4.0_2238876	GCF_000017045.1	NC_009698.1	Chr				no_hit			FALSE							nan_nan					G1	A1	III-B	Clostridium botulinum A str. Hall
GCF_000017045.1_Chr_Sp_4.0_2238944	GCF_000017045.1	NC_009698.1	Chr				no_hit			FALSE							nan_nan					G1	A1	III-B	Clostridium botulinum A str. Hall
GCF_000017065.1_Chr_Sp_18.0_1045831	GCF_000017065.1	NC_009699.1	Chr				no_hit			FALSE							nan_nan					G1	F1	III-B	Clostridium botulinum F str. Langeland
GCF_000017065.1_Chr_Sp_18.0_1045897	GCF_000017065.1	NC_009699.1	Chr	NZ_JACBDM010000001.1	104961	ACAATCCAGAGATAGCTAAACTTACACAACAGGTATC	DUF2213 domain-containing protein	GCF_014805165.1	Chr	FALSE	WP_191596209.1	DUF2213	PF09979.10	Clostridium botulinum strain DFPST005 1	963507	28.37	NZ_JACBDM010000001.1_104961.0	Clostridiaceae	VY92_02890	S	Uncharacterized protein conserved in bacteria (DUF2213)	G1	F1	III-B	Clostridium botulinum F str. Langeland	G1	B1	I-B*/III-D
GCF_000017065.1_Chr_Sp_18.0_1045897	GCF_000017065.1	NC_009699.1	Chr	NZ_JUYE01000135.1	11046	ACAATCCAGAGATAGCTAAACTTACACAACAGGTATC	DUF2213 domain-containing protein	GCF_001058825.1	Chr	FALSE	WP_049041810.1	DUF2213	PF09979.10	Clostridium sporogenes strain 66_CBOT 835_31691_618224	31691	30.2	NZ_JUYE01000135.1_11046.0	Clostridiaceae	VY92_02890	S	Uncharacterized protein conserved in bacteria (DUF2213)	G1	F1	III-B	Clostridium botulinum F str. Langeland	Cspo	NT	I-B
GCF_000017065.1_Chr_Sp_18.0_1045897	GCF_000017065.1	NC_009699.1	Chr	NZ_LFON01000011.1	102978	GATACCTGTTGTGTAAGTTTAGCTATCTCTGGATTGT	DUF2213 domain-containing protein	GCF_001573255.1	Chr	FALSE	WP_061317451.1	DUF2213	PF09979.10	Clostridium botulinum strain An436 10258_11	117448	28.36	NZ_LFON01000011.1_102978.0	Clostridiaceae	VY92_02890	S	Uncharacterized protein conserved in bacteria (DUF2213)	G1	F1	III-B	Clostridium botulinum F str. Langeland	G1	B5, F2	I-B*/III-B
GCF_000017065.1_Chr_Sp_18.0_1045897	GCF_000017065.1	NC_009699.1	Chr	NZ_LFQG01000043.1	14862	GATACCTGTTGTGTAAGTTTAGCTATCTCTGGATTGT	DUF2213 domain-containing protein	GCF_001574365.1	Chr	FALSE	WP_061334540.1	DUF2213	PF09979.10	Clostridium botulinum strain SU0635W U21729_43	30953	29.61	NZ_LFQG01000043.1_14862.0	Clostridiaceae	VY92_02890	S	Uncharacterized protein conserved in bacteria (DUF2213)	G1	F1	III-B	Clostridium botulinum F str. Langeland	G1	A2	NC
GCF_000017065.1_Chr_Sp_18.0_1045897	GCF_000017065.1	NC_009699.1	Chr	NZ_SWRH01000018.1	14634	ACAATCCAGAGATAGCTAAACTTACACAACAGGTATC	DUF2213 domain-containing protein	GCF_011014515.1	Chr	FALSE	WP_163201353.1	DUF2213	PF09979.10	Clostridium sporogenes strain IFR 18/023 contig00018	30686	30.25	NZ_SWRH01000018.1_14634.0	Clostridiaceae	VY92_02890	S	Uncharacterized protein conserved in bacteria (DUF2213)	G1	F1	III-B	Clostridium botulinum F str. Langeland	Cspo	NT	NC
GCF_000017065.1_Chr_Sp_18.0_1045897	GCF_000017065.1	NC_009699.1	Chr	NZ_SWRI01000038.1	10228	ACAATCCAGAGATAGCTAAACTTACACAACAGGTATC	DUF2213 domain-containing protein	GCF_011014505.1	Chr	FALSE	WP_163201353.1	DUF2213	PF09979.10	Clostridium sporogenes strain IFR 18/022 contig00038	26280	31	NZ_SWRI01000038.1_10228.0	Clostridiaceae	VY92_02890	S	Uncharacterized protein conserved in bacteria (DUF2213)	G1	F1	III-B	Clostridium botulinum F str. Langeland	Cspo	NT	NC
GCF_000017065.1_Chr_Sp_18.0_1045897	GCF_000017065.1	NC_009699.1	Chr	NZ_SWYR01000032.1	14658	ACAATCCAGAGATAGCTAAACTTACACAACAGGTATC	DUF2213 domain-containing protein	GCF_011018035.1	Chr	FALSE	WP_163201353.1	DUF2213	PF09979.10	Clostridium sporogenes strain IFR 18/145 contig00032	30734	30.26	NZ_SWYR01000032.1_14658.0	Clostridiaceae	VY92_02890	S	Uncharacterized protein conserved in bacteria (DUF2213)	G1	F1	III-B	Clostridium botulinum F str. Langeland	Cspo	NT	NC
GCF_000017065.1_Chr_Sp_18.0_1045897	GCF_000017065.1	NC_009699.1	Chr	NZ_SWYS01000046.1	14658	ACAATCCAGAGATAGCTAAACTTACACAACAGGTATC	DUF2213 domain-containing protein	GCF_011018085.1	Chr	FALSE	WP_163201353.1	DUF2213	PF09979.10	Clostridium sporogenes strain IFR 18/144 contig00046	30734	30.26	NZ_SWYS01000046.1_14658.0	Clostridiaceae	VY92_02890	S	Uncharacterized protein conserved in bacteria (DUF2213)	G1	F1	III-B	Clostridium botulinum F str. Langeland	Cspo	NT	NC
GCF_000017065.1_Chr_Sp_18.0_1045897	GCF_000017065.1	NC_009699.1	Chr	NZ_SXFD01000047.1	14658	ACAATCCAGAGATAGCTAAACTTACACAACAGGTATC	DUF2213 domain-containing protein	GCF_011021875.1	Chr	FALSE	WP_163201353.1	DUF2213	PF09979.10	Clostridium sporogenes strain IFR 18/072 contig00047	30734	30.26	NZ_SXFD01000047.1_14658.0	Clostridiaceae	VY92_02890	S	Uncharacterized protein conserved in bacteria (DUF2213)	G1	F1	III-B	Clostridium botulinum F str. Langeland	Cspo	NT	NC
GCF_000017065.1_Chr_Sp_18.0_1045962	GCF_000017065.1	NC_009699.1	Chr				no_hit			FALSE							nan_nan					G1	F1	III-B	Clostridium botulinum F str. Langeland
GCF_000017065.1_Chr_Sp_18.0_1046027	GCF_000017065.1	NC_009699.1	Chr	NZ_LFOQ01000040.1	24375	AAGGTAGATATGGCCATATCTACTTGCGGAGCCTAT	Intergenic	GCF_001573335.1	EC	FALSE				Clostridium botulinum strain Hall 4834 20396_40	30047	24.52	NZ_LFOQ01000040.1_24375.0					G1	F1	III-B	Clostridium botulinum F str. Langeland	G1	A1, B(s)	OA
GCF_000017065.1_Chr_Sp_20.0_2373908	GCF_000017065.1	NC_009699.1	Chr	NZ_AP014696.1	2341998	TAATATATTATGTTATTGCATTCAACAACAGTTTGATATCAGTCCCCTTATGGGACGTGCAA	Intergenic	GCF_000829015.1	Chr	FALSE				Clostridium botulinum strain 111 chromosome	3901300	28.27	NZ_AP014696.1_2341998.0					G1	F1	III-B	Clostridium botulinum F str. Langeland	G1	B2, X	I-B/I-B*/III-B
GCF_000017065.1_Chr_Sp_20.0_2373908	GCF_000017065.1	NC_009699.1	Chr	NZ_AUYZ01000008.1	1816274	TAATATATTATGTTATTGCATTCAACAACAGTTTGATATCAGTCCCCTTATGGGACGTGCAA	Intergenic	GCF_000711115.1	Chr	FALSE				Clostridium botulinum B2 433 B2_433_contig008	2803320	27.97	NZ_AUYZ01000008.1_1816274.0					G1	F1	III-B	Clostridium botulinum F str. Langeland	G1	B2	I-B*
GCF_000017065.1_Chr_Sp_20.0_2373908	GCF_000017065.1	NC_009699.1	Chr	NZ_AUZB01000009.1	1851972	TAATATATTATGTTATTGCATTCAACAACAGTTTGATATCAGTCCCCTTATGGGACGTGCAA	Intergenic	GCF_000710995.1	Chr	FALSE				Clostridium botulinum A2B3 87 A2B3_87_contig009	2767020	27.93	NZ_AUZB01000009.1_1851972.0					G1	F1	III-B	Clostridium botulinum F str. Langeland	G1	A2, B3	I-B*/III-B
GCF_000017065.1_Chr_Sp_20.0_2373908	GCF_000017065.1	NC_009699.1	Chr	NZ_LFOL01000001.1	232589	TAATATATTATGTTATTGCATTCAACAACAGTTTGATATCAGTCCCCTTATGGGACGTGCAA	Intergenic	GCF_001573235.1	Chr	FALSE				Clostridium botulinum strain ATCC 17843 (B5) 10159_1	264894	29.9	NZ_LFOL01000001.1_232589.0					G1	F1	III-B	Clostridium botulinum F str. Langeland	G1	B2	OA
GCF_000017065.1_Chr_Sp_20.0_2373996	GCF_000017065.1	NC_009699.1	Chr	NZ_JFFZ01000642.1	1244	CCAAATTCTCTGCCAGATCCTTCAAATTCACTAAGTCGTTG	C39 family peptidase	GCF_000730965.1	Chr	FALSE	WP_050508500.1	Peptidase_C70	PF12385.9	Clostridium botulinum strain CDC42961 Contig_642	6037	29.05	NZ_JFFZ01000642.1_1244.0	Clostridiaceae	DR0488	S	Papain-like cysteine protease AvrRpt2	G1	F1	III-B	Clostridium botulinum F str. Langeland	G1	A1, B(s)	OA
GCF_000017065.1_Chr_Sp_20.0_2373996	GCF_000017065.1	NC_009699.1	Chr	NZ_LFOK01000023.1	18513	CCAAATTCTCTGCCAGATCCTTCAAATTCACTAAGTCGTTG	C39 family peptidase	GCF_001573175.1	EC	FALSE	WP_050508500.1	Peptidase_C70	PF12385.9	Clostridium botulinum strain CDC 1744 10148_23	57025	25.12	NZ_LFOK01000023.1_18513.0	Clostridiaceae	DR0488	S	Papain-like cysteine protease AvrRpt2	G1	F1	III-B	Clostridium botulinum F str. Langeland	G1	A1, B(s)	OA
GCF_000017065.1_Chr_Sp_20.0_2374063	GCF_000017065.1	NC_009699.1	Chr				no_hit			FALSE							nan_nan					G1	F1	III-B	Clostridium botulinum F str. Langeland
GCF_000017065.1_Chr_Sp_20.0_2374129	GCF_000017065.1	NC_009699.1	Chr	NZ_CP013247.1	2075190	CAACGGTATTTCTTGATTAGTTGCAAGTATATTTTCCCA	terminase large subunit	GCF_001889345.1	Chr	FALSE	WP_072570794.1	Terminase_1	PF03354.16	Clostridium botulinum strain CDC_69094 chromosome	3867627	28.24	NZ_CP013247.1_2075190.0	Clostridiaceae	none_given	S	Phage Terminase	G1	F1	III-B	Clostridium botulinum F str. Langeland	G1	A2	NC
GCF_000017065.1_Chr_Sp_26.0_2352047	GCF_000017065.1	NC_009699.1	Chr	NZ_AOSX01000021.1	145979	CCATAAATATCTAATACAGAAAACTTAGAAGATAC	prohibitin family protein	GCF_000439815.2	EC	FALSE	WP_021107212.1	Band_7	PF01145.26	Clostridium botulinum Af84 plasmid pCLQ	246124	25.52	NZ_AOSX01000021.1_145979.0	Clostridiaceae	none_given	O	prohibitin homologues	G1	F1	III-B	Clostridium botulinum F str. Langeland	G1	A2, F4, F5	I-B*
GCF_000017065.1_Chr_Sp_26.0_2352047	GCF_000017065.1	NC_009699.1	Chr	NZ_AUYZ01000011.1	121104	CCATAAATATCTAATACAGAAAACTTAGAAGATAC	prohibitin family protein	GCF_000711115.1	EC	FALSE	WP_076237393.1	Band_7	PF01145.26	Clostridium botulinum B2 433 plasmid p1_433B2	266695	25.55	NZ_AUYZ01000011.1_121104.0	Clostridiaceae	none_given	O	prohibitin homologues	G1	F1	III-B	Clostridium botulinum F str. Langeland	G1	B2	I-B*
GCF_000017065.1_Chr_Sp_26.0_2352047	GCF_000017065.1	NC_009699.1	Chr	NZ_CP006909.1	74792	GTATCTTCTAAGTTTTCTGTATTAGATATTTATGG	prohibitin family protein	GCF_000817935.1	EC	FALSE	WP_040110022.1	Band_7	PF01145.26	Clostridium botulinum CDC_1436 plasmid pCBG	275986	25.48	NZ_CP006909.1_74792.0	Clostridiaceae	none_given	O	prohibitin homologues	G1	F1	III-B	Clostridium botulinum F str. Langeland	G1	A4, B5	I-B*/III-B
GCF_000017065.1_Chr_Sp_26.0_2352047	GCF_000017065.1	NC_009699.1	Chr	NZ_CP013684.1	216380	GTATCTTCTAAGTTTTCTGTATTAGATATTTATGG	prohibitin family protein	GCF_001921945.1	EC	FALSE	WP_075144555.1	Band_7	PF01145.26	Clostridium botulinum strain AM282 plasmid pRSJ10_1	266230	25.56	NZ_CP013684.1_216380.0	Clostridiaceae	none_given	O	prohibitin homologues	G1	F1	III-B	Clostridium botulinum F str. Langeland	G1	A2, B6	I-B/I-B*
GCF_000017065.1_Chr_Sp_26.0_2352047	GCF_000017065.1	NC_009699.1	Chr	NZ_JACBCU010000004.1	154540	CCATAAATATCTAATACAGAAAACTTAGAAGATAC	prohibitin family protein	GCF_014805085.1	EC	FALSE	WP_191592718.1	Band_7	PF01145.26	Clostridium botulinum strain DFPST0041 4	206641	25.1	NZ_JACBCU010000004.1_154540.0	Clostridiaceae	none_given	O	prohibitin homologues	G1	F1	III-B	Clostridium botulinum F str. Langeland	G1	B1	I-B/III-B
GCF_000017065.1_Chr_Sp_26.0_2352047	GCF_000017065.1	NC_009699.1	Chr	NZ_JACBDN010000005.1	118630	GTATCTTCTAAGTTTTCTGTATTAGATATTTATGG	prohibitin family protein	GCF_014805235.1	EC	FALSE	WP_040110022.1	Band_7	PF01145.26	Clostridium botulinum strain KM25 5	251804	25.52	NZ_JACBDN010000005.1_118630.0	Clostridiaceae	none_given	O	prohibitin homologues	G1	F1	III-B	Clostridium botulinum F str. Langeland	G1	B1	I-B*
GCF_000017065.1_Chr_Sp_26.0_2352047	GCF_000017065.1	NC_009699.1	Chr	NZ_JACBEF010000008.1	243699	CCATAAATATCTAATACAGAAAACTTAGAAGATAC	prohibitin family protein	GCF_014805215.1	EC	FALSE	WP_040110022.1	Band_7	PF01145.26	Clostridium botulinum strain DFPST003 8	251369	25.52	NZ_JACBEF010000008.1_243699.0	Clostridiaceae	none_given	O	prohibitin homologues	G1	F1	III-B	Clostridium botulinum F str. Langeland	G1	B1	I-B*/III-D
GCF_000017065.1_Chr_Sp_26.0_2352047	GCF_000017065.1	NC_009699.1	Chr	NZ_LFPK01000006.1	253747	CCATAAATATCTAATACAGAAAACTTAGAAGATAC	prohibitin family protein	GCF_001573775.1	EC	FALSE	WP_061329813.1	Band_7	PF01145.26	Clostridium sporogenes strain AM553 AM553_6	266275	25.71	NZ_LFPK01000006.1_253747.0	Clostridiaceae	none_given	O	prohibitin homologues	G1	F1	III-B	Clostridium botulinum F str. Langeland	Cspo	B6*	I-B*
GCF_000017065.1_Chr_Sp_26.0_2352047	GCF_000017065.1	NC_009699.1	Chr	NZ_LIIW01000032.1	8623	GTATCTTCTAAGTTTTCTGTATTAGATATTTATGG	prohibitin family protein	GCF_002024465.1	EC	FALSE	WP_078991987.1	Band_7	PF01145.26	Clostridium botulinum strain 1430-11 contig_32	60921	25.37	NZ_LIIW01000032.1_8623.0	Clostridiaceae	none_given	O	prohibitin homologues	G1	F1	III-B	Clostridium botulinum F str. Langeland	G1	A5, B(s)	I-B*/III-A
GCF_000017065.1_Chr_Sp_26.0_2352047	GCF_000017065.1	NC_009699.1	Chr	NZ_RWKK01000005.1	10593	CCATAAATATCTAATACAGAAAACTTAGAAGATAC	prohibitin family protein	GCF_009938935.1	EC	FALSE	WP_161587606.1	Band_7	PF01145.26	Clostridium botulinum strain ZBS3_16-240-01 contig00005	203323	24.98	NZ_RWKK01000005.1_10593.0	Clostridiaceae	none_given	O	prohibitin homologues	G1	F1	III-B	Clostridium botulinum F str. Langeland	G1	B3	I-B/I-B*/III-D
GCF_000017065.1_Chr_Sp_26.0_2352047	GCF_000017065.1	NC_009699.1	Chr	NZ_RWKK01000012.1	21448	CCATAAATATCTAATACAGAAAACTTAGAAGATAC	prohibitin family protein	GCF_009938935.1	EC	FALSE	WP_161587364.1	Band_7	PF01145.26	Clostridium botulinum strain ZBS3_16-240-01 contig00012	118499	25.57	NZ_RWKK01000012.1_21448.0	Clostridiaceae	none_given	O	prohibitin homologues	G1	F1	III-B	Clostridium botulinum F str. Langeland	G1	B3	I-B/I-B*/III-D
GCF_000017065.1_Chr_Sp_26.0_2352047	GCF_000017065.1	NC_009699.1	Chr	NZ_RWKL01000003.1	15220	CCATAAATATCTAATACAGAAAACTTAGAAGATAC	prohibitin family protein	GCF_009939325.1	EC	FALSE	WP_161587606.1	Band_7	PF01145.26	Clostridium botulinum strain ZBS3_16-257-05 contig00003	203323	24.97	NZ_RWKL01000003.1_15220.0	Clostridiaceae	none_given	O	prohibitin homologues	G1	F1	III-B	Clostridium botulinum F str. Langeland	G1	B3	I-B/I-B*/III-D
GCF_000017065.1_Chr_Sp_26.0_2352047	GCF_000017065.1	NC_009699.1	Chr	NZ_RWKL01000034.1	29503	CCATAAATATCTAATACAGAAAACTTAGAAGATAC	prohibitin family protein	GCF_009939325.1	EC	FALSE	WP_161587364.1	Band_7	PF01145.26	Clostridium botulinum strain ZBS3_16-257-05 contig00034	41703	24.52	NZ_RWKL01000034.1_29503.0	Clostridiaceae	none_given	O	prohibitin homologues	G1	F1	III-B	Clostridium botulinum F str. Langeland	G1	B3	I-B/I-B*/III-D
GCF_000017065.1_Chr_Sp_26.0_2352047	GCF_000017065.1	NC_009699.1	Chr	NZ_RWKM01000004.1	197024	GTATCTTCTAAGTTTTCTGTATTAGATATTTATGG	prohibitin family protein	GCF_010078315.1	EC	FALSE	WP_161587364.1	Band_7	PF01145.26	Clostridium botulinum strain ZBS3_16-257-04 contig00004	237370	25.46	NZ_RWKM01000004.1_197024.0	Clostridiaceae	none_given	O	prohibitin homologues	G1	F1	III-B	Clostridium botulinum F str. Langeland	G1	B3	I-B/I-B*/III-D
GCF_000017065.1_Chr_Sp_26.0_2352047	GCF_000017065.1	NC_009699.1	Chr	NZ_RWKM01000006.1	117270	CCATAAATATCTAATACAGAAAACTTAGAAGATAC	prohibitin family protein	GCF_010078315.1	EC	FALSE	WP_161587606.1	Band_7	PF01145.26	Clostridium botulinum strain ZBS3_16-257-04 contig00006	203216	24.97	NZ_RWKM01000006.1_117270.0	Clostridiaceae	none_given	O	prohibitin homologues	G1	F1	III-B	Clostridium botulinum F str. Langeland	G1	B3	I-B/I-B*/III-D
GCF_000017065.1_Chr_Sp_26.0_2352047	GCF_000017065.1	NC_009699.1	Chr	NZ_RWKN01000005.1	23550	CCATAAATATCTAATACAGAAAACTTAGAAGATAC	prohibitin family protein	GCF_009939345.1	EC	FALSE	WP_161587364.1	Band_7	PF01145.26	Clostridium botulinum strain ZBS3_16-257-02 contig00005	231887	25.54	NZ_RWKN01000005.1_23550.0	Clostridiaceae	none_given	O	prohibitin homologues	G1	F1	III-B	Clostridium botulinum F str. Langeland	G1	B3	I-B/I-B*/III-D
GCF_000017065.1_Chr_Sp_26.0_2352047	GCF_000017065.1	NC_009699.1	Chr	NZ_RWKN01000007.1	55852	CCATAAATATCTAATACAGAAAACTTAGAAGATAC	prohibitin family protein	GCF_009939345.1	EC	FALSE	WP_161587606.1	Band_7	PF01145.26	Clostridium botulinum strain ZBS3_16-257-02 contig00007	203323	24.98	NZ_RWKN01000007.1_55852.0	Clostridiaceae	none_given	O	prohibitin homologues	G1	F1	III-B	Clostridium botulinum F str. Langeland	G1	B3	I-B/I-B*/III-D
GCF_000017065.1_Chr_Sp_26.0_2352112	GCF_000017065.1	NC_009699.1	Chr	NC_012658.1	2506800	TTGTATTCATTTATTGTATTCTTAAATACATTCTC	phage tail tape measure protein	GCF_000020345.1	Chr	FALSE	WP_114621556.1	PhageMin_Tail	PF10145.10	Clostridium botulinum Ba4 str. 657	3977794	28.22	NC_012658.1_2506800.0	Clostridiaceae	potC	D	phage tail tape measure protein	G1	F1	III-B	Clostridium botulinum F str. Langeland	G1	A4, B5	III-B
GCF_000017065.1_Chr_Sp_26.0_2352112	GCF_000017065.1	NC_009699.1	Chr	NZ_CP013686.1	2873595	TTGTATTCATTTATTGTATTCTTAAATACATTCTC	phage tail tape measure protein	GCF_001921905.1	Chr	FALSE	WP_075143168.1	PhageMin_Tail	PF10145.10	Clostridium botulinum strain F1425 chromosome	3957628	28.19	NZ_CP013686.1_2873595.0	Clostridiaceae	potC	D	phage tail tape measure protein	G1	F1	III-B	Clostridium botulinum F str. Langeland	G1	F4	III-A
GCF_000017065.1_Chr_Sp_26.0_2352112	GCF_000017065.1	NC_009699.1	Chr	NZ_CP014174.1	2426643	TTGTATTCATTTATTGTATTCTTAAATACATTCTC	phage tail tape measure protein	GCF_002866225.1	Chr	FALSE	WP_075143168.1	PhageMin_Tail	PF10145.10	Clostridium botulinum strain B609 chromosome	4029015	28.19	NZ_CP014174.1_2426643.0	Clostridiaceae	potC	D	phage tail tape measure protein	G1	F1	III-B	Clostridium botulinum F str. Langeland	G1	B2	III-A
GCF_000017065.1_Chr_Sp_26.0_2352112	GCF_000017065.1	NC_009699.1	Chr	NZ_CP031097.1	26672	GAGAATGTATTTAAGAATACAATAAATGAATACAA	phage tail tape measure protein	GCF_003345335.1	Chr	FALSE	WP_114621556.1	PhageMin_Tail	PF10145.10	Clostridium botulinum strain CFSAN034200 chromosome	3922194	28.25	NZ_CP031097.1_26672.0	Clostridiaceae	potC	D	phage tail tape measure protein	G1	F1	III-B	Clostridium botulinum F str. Langeland	G1	A4, B5	III-B
GCF_000017065.1_Chr_Sp_26.0_2352112	GCF_000017065.1	NC_009699.1	Chr	NZ_LIIW01000058.1	18245	GAGAATGTATTTAAGAATACAATAAATGAATACAA	phage tail tape measure protein	GCF_002024465.1	Chr	FALSE	WP_078992309.1	PhageMin_Tail	PF10145.10	Clostridium botulinum strain 1430-11 contig_59	33998	29.09	NZ_LIIW01000058.1_18245.0	Clostridiaceae	potC	D	phage tail tape measure protein	G1	F1	III-B	Clostridium botulinum F str. Langeland	G1	A5, B(s)	I-B*/III-A
GCF_000017065.1_Chr_Sp_26.0_2352112	GCF_000017065.1	NC_009699.1	Chr	NZ_MWIX01000001.1	161326	GAGAATGTATTTAAGAATACAATAAATGAATACAA	phage tail tape measure protein	GCF_002103855.1	Chr	FALSE	WP_085321295.1	PhageMin_Tail	PF10145.10	Clostridium botulinum strain SU1297 Cbot0037o-SU1297_1	821722	28.61	NZ_MWIX01000001.1_161326.0	Clostridiaceae	potC	D	phage tail tape measure protein	G1	F1	III-B	Clostridium botulinum F str. Langeland	G1	B2	OA
GCF_000017065.1_Chr_Sp_26.0_2352112	GCF_000017065.1	NC_009699.1	Chr	NZ_SWNN01000009.1	48433	GAGAATGTATTTAAGAATACAATAAATGAATACAA	phage tail tape measure protein	GCF_011012545.1	Chr	FALSE	WP_205607360.1	PhageMin_Tail	PF10145.10	Clostridium sporogenes strain Colworth BL177 contig00009	94608	28.2	NZ_SWNN01000009.1_48433.0	Clostridiaceae	potC	D	phage tail tape measure protein	G1	F1	III-B	Clostridium botulinum F str. Langeland	Cspo	NT	OA
GCF_000017065.1_Chr_Sp_26.0_2352112	GCF_000017065.1	NC_009699.1	Chr	NZ_SWOQ01000007.1	119574	GAGAATGTATTTAAGAATACAATAAATGAATACAA	phage tail tape measure protein	GCF_011013145.1	Chr	FALSE	WP_205607360.1	PhageMin_Tail	PF10145.10	Clostridium sporogenes strain IFR 18/041 contig00007	266561	28.74	NZ_SWOQ01000007.1_119574.0	Clostridiaceae	potC	D	phage tail tape measure protein	G1	F1	III-B	Clostridium botulinum F str. Langeland	Cspo	NT	OA
GCF_000017065.1_Chr_Sp_26.0_2352112	GCF_000017065.1	NC_009699.1	Chr	NZ_SWOT01000007.1	119574	GAGAATGTATTTAAGAATACAATAAATGAATACAA	phage tail tape measure protein	GCF_011013185.1	Chr	FALSE	WP_205607360.1	PhageMin_Tail	PF10145.10	Clostridium sporogenes strain IFR 18/040 contig00007	266561	28.74	NZ_SWOT01000007.1_119574.0	Clostridiaceae	potC	D	phage tail tape measure protein	G1	F1	III-B	Clostridium botulinum F str. Langeland	Cspo	NT	OA
GCF_000017065.1_Chr_Sp_26.0_2352112	GCF_000017065.1	NC_009699.1	Chr	NZ_SWPD01000006.1	119574	GAGAATGTATTTAAGAATACAATAAATGAATACAA	phage tail tape measure protein	GCF_011013405.1	Chr	FALSE	WP_205607360.1	PhageMin_Tail	PF10145.10	Clostridium sporogenes strain IFR 18/034 contig00006	266561	28.74	NZ_SWPD01000006.1_119574.0	Clostridiaceae	potC	D	phage tail tape measure protein	G1	F1	III-B	Clostridium botulinum F str. Langeland	Cspo	NT	OA
GCF_000017065.1_Chr_Sp_26.0_2352112	GCF_000017065.1	NC_009699.1	Chr	NZ_SWPT01000008.1	105704	GAGAATGTATTTAAGAATACAATAAATGAATACAA	phage tail tape measure protein	GCF_011013665.1	Chr	FALSE	WP_205608215.1	PhageMin_Tail	PF10145.10	Clostridium sporogenes strain IFR 18/028 contig00008	159667	27.71	NZ_SWPT01000008.1_105704.0	Clostridiaceae	potC	D	phage tail tape measure protein	G1	F1	III-B	Clostridium botulinum F str. Langeland	Cspo	NT	NC
GCF_000017065.1_Chr_Sp_26.0_2352112	GCF_000017065.1	NC_009699.1	Chr	NZ_SWRH01000006.1	166941	TTGTATTCATTTATTGTATTCTTAAATACATTCTC	phage tail tape measure protein	GCF_011014515.1	Chr	FALSE	WP_205608215.1	PhageMin_Tail	PF10145.10	Clostridium sporogenes strain IFR 18/023 contig00006	269572	27.59	NZ_SWRH01000006.1_166941.0	Clostridiaceae	potC	D	phage tail tape measure protein	G1	F1	III-B	Clostridium botulinum F str. Langeland	Cspo	NT	NC
GCF_000017065.1_Chr_Sp_26.0_2352112	GCF_000017065.1	NC_009699.1	Chr	NZ_SWYR01000009.1	102622	GAGAATGTATTTAAGAATACAATAAATGAATACAA	phage tail tape measure protein	GCF_011018035.1	Chr	FALSE	WP_205608215.1	PhageMin_Tail	PF10145.10	Clostridium sporogenes strain IFR 18/145 contig00009	156578	27.67	NZ_SWYR01000009.1_102622.0	Clostridiaceae	potC	D	phage tail tape measure protein	G1	F1	III-B	Clostridium botulinum F str. Langeland	Cspo	NT	NC
GCF_000017065.1_Chr_Sp_26.0_2352112	GCF_000017065.1	NC_009699.1	Chr	NZ_SWYS01000003.1	76884	GAGAATGTATTTAAGAATACAATAAATGAATACAA	phage tail tape measure protein	GCF_011018085.1	Chr	FALSE	WP_205608215.1	PhageMin_Tail	PF10145.10	Clostridium sporogenes strain IFR 18/144 contig00003	128851	28.05	NZ_SWYS01000003.1_76884.0	Clostridiaceae	potC	D	phage tail tape measure protein	G1	F1	III-B	Clostridium botulinum F str. Langeland	Cspo	NT	NC
GCF_000017065.1_Chr_Sp_26.0_2352112	GCF_000017065.1	NC_009699.1	Chr	NZ_SXAV01000008.1	119550	GAGAATGTATTTAAGAATACAATAAATGAATACAA	phage tail tape measure protein	GCF_011020315.1	Chr	FALSE	WP_205607360.1	PhageMin_Tail	PF10145.10	Clostridium sporogenes strain IFR 18/138 contig00008	197823	28.78	NZ_SXAV01000008.1_119550.0	Clostridiaceae	potC	D	phage tail tape measure protein	G1	F1	III-B	Clostridium botulinum F str. Langeland	Cspo	NT	OA
GCF_000017065.1_Chr_Sp_26.0_2352112	GCF_000017065.1	NC_009699.1	Chr	NZ_SXAV01000008.1	179389	GAGAATGTATTTAAGAATACAATAAATGAATACAA	phage tail tape measure protein	GCF_011020315.1	Chr	FALSE	WP_205607360.1	PhageMin_Tail	PF10145.10	Clostridium sporogenes strain IFR 18/138 contig00008	197823	28.78	NZ_SXAV01000008.1_179389.0	Clostridiaceae	potC	D	phage tail tape measure protein	G1	F1	III-B	Clostridium botulinum F str. Langeland	Cspo	NT	OA
GCF_000017065.1_Chr_Sp_26.0_2352112	GCF_000017065.1	NC_009699.1	Chr	NZ_SXCP01000002.1	84820	TTGTATTCATTTATTGTATTCTTAAATACATTCTC	phage tail tape measure protein	GCF_011019015.1	Chr	FALSE	WP_205607360.1	PhageMin_Tail	PF10145.10	Clostridium sporogenes strain IFR 18/109 contig00002	204427	28.44	NZ_SXCP01000002.1_84820.0	Clostridiaceae	potC	D	phage tail tape measure protein	G1	F1	III-B	Clostridium botulinum F str. Langeland	Cspo	NT	OA
GCF_000017065.1_Chr_Sp_26.0_2352112	GCF_000017065.1	NC_009699.1	Chr	NZ_SXCX01000006.1	119550	GAGAATGTATTTAAGAATACAATAAATGAATACAA	phage tail tape measure protein	GCF_011021035.1	Chr	FALSE	WP_205607360.1	PhageMin_Tail	PF10145.10	Clostridium sporogenes strain IFR 18/103 contig00006	266513	28.74	NZ_SXCX01000006.1_119550.0	Clostridiaceae	potC	D	phage tail tape measure protein	G1	F1	III-B	Clostridium botulinum F str. Langeland	Cspo	NT	OA
GCF_000017065.1_Chr_Sp_26.0_2352112	GCF_000017065.1	NC_009699.1	Chr	NZ_SXEA01000003.1	46740	GAGAATGTATTTAAGAATACAATAAATGAATACAA	phage tail tape measure protein	GCF_011019275.1	Chr	FALSE	WP_205613334.1	PhageMin_Tail	PF10145.10	Clostridium sporogenes strain IFR 18/087 contig00003	139606	29.2	NZ_SXEA01000003.1_46740.0	Clostridiaceae	potC	D	phage tail tape measure protein	G1	F1	III-B	Clostridium botulinum F str. Langeland	Cspo	NT	I-B/III-B
GCF_000017065.1_Chr_Sp_26.0_2352112	GCF_000017065.1	NC_009699.1	Chr	NZ_SXFC01000006.1	127423	TTGTATTCATTTATTGTATTCTTAAATACATTCTC	phage tail tape measure protein	GCF_011021855.1	Chr	FALSE	WP_205607360.1	PhageMin_Tail	PF10145.10	Clostridium sporogenes strain IFR 18/073 contig00006	254172	28.72	NZ_SXFC01000006.1_127423.0	Clostridiaceae	potC	D	phage tail tape measure protein	G1	F1	III-B	Clostridium botulinum F str. Langeland	Cspo	NT	OA
GCF_000017065.1_Chr_Sp_26.0_2352112	GCF_000017065.1	NC_009699.1	Chr	NZ_SXFD01000014.1	12610	TTGTATTCATTTATTGTATTCTTAAATACATTCTC	phage tail tape measure protein	GCF_011021875.1	Chr	FALSE	WP_205608215.1	PhageMin_Tail	PF10145.10	Clostridium sporogenes strain IFR 18/072 contig00014	77434	28.73	NZ_SXFD01000014.1_12610.0	Clostridiaceae	potC	D	phage tail tape measure protein	G1	F1	III-B	Clostridium botulinum F str. Langeland	Cspo	NT	NC
GCF_000017065.1_Chr_Sp_26.0_2352112	GCF_000017065.1	NC_009699.1	Chr	NZ_SXFX01000007.1	119574	GAGAATGTATTTAAGAATACAATAAATGAATACAA	phage tail tape measure protein	GCF_011019795.1	Chr	FALSE	WP_205607360.1	PhageMin_Tail	PF10145.10	Clostridium sporogenes strain IFR 18/064 contig00007	266561	28.74	NZ_SXFX01000007.1_119574.0	Clostridiaceae	potC	D	phage tail tape measure protein	G1	F1	III-B	Clostridium botulinum F str. Langeland	Cspo	NT	OA
GCF_000017065.1_Chr_Sp_26.0_2352112	GCF_000017065.1	NC_009699.1	Chr	NZ_SXFY01000007.1	146954	TTGTATTCATTTATTGTATTCTTAAATACATTCTC	phage tail tape measure protein	GCF_011019805.1	Chr	FALSE	WP_205607360.1	PhageMin_Tail	PF10145.10	Clostridium sporogenes strain IFR 18/063 contig00007	266561	28.74	NZ_SXFY01000007.1_146954.0	Clostridiaceae	potC	D	phage tail tape measure protein	G1	F1	III-B	Clostridium botulinum F str. Langeland	Cspo	NT	OA
GCF_000017065.1_Chr_Sp_26.0_2352112	GCF_000017065.1	NC_009699.1	Chr	NZ_SXGM01000005.1	119532	GAGAATGTATTTAAGAATACAATAAATGAATACAA	phage tail tape measure protein	GCF_011021995.1	Chr	FALSE	WP_205607360.1	PhageMin_Tail	PF10145.10	Clostridium sporogenes strain IFR 18/058 contig00005	326316	28.73	NZ_SXGM01000005.1_119532.0	Clostridiaceae	potC	D	phage tail tape measure protein	G1	F1	III-B	Clostridium botulinum F str. Langeland	Cspo	NT	OA
GCF_000017065.1_Chr_Sp_26.0_2352112	GCF_000017065.1	NC_009699.1	Chr	NZ_SXGM01000005.1	179371	GAGAATGTATTTAAGAATACAATAAATGAATACAA	phage tail tape measure protein	GCF_011021995.1	Chr	FALSE	WP_205607360.1	PhageMin_Tail	PF10145.10	Clostridium sporogenes strain IFR 18/058 contig00005	326316	28.73	NZ_SXGM01000005.1_179371.0	Clostridiaceae	potC	D	phage tail tape measure protein	G1	F1	III-B	Clostridium botulinum F str. Langeland	Cspo	NT	OA
GCF_000017065.1_Chr_Sp_26.0_2352177	GCF_000017065.1	NC_009699.1	Chr	NZ_CM007811.1	8757	TTTATTGCTTTACTAATTGTCCGTAGATCTTTTTTA	hypothetical protein	GCF_001444715.2	EC	FALSE	WP_058012504.1	MobL	PF18555.2	Clostridium sporogenes isolate 2007 plasmid unnamed	57330	25.74	NZ_CM007811.1_8757.0	Enterococcaceae	ruvB	L	four-way junction helicase activity	G1	F1	III-B	Clostridium botulinum F str. Langeland	Cspo	NT	OA
GCF_000017065.1_Chr_Sp_26.0_2352177	GCF_000017065.1	NC_009699.1	Chr	NZ_LLZV01000040.1	18874	TAAAAAAGATCTACGGACAATTAGTAAAGCAATAAA	hypothetical protein	GCF_001444575.1	EC	FALSE	WP_058012504.1	MobL	PF18555.2	Clostridium sporogenes isolate 1990 VT94_contig040	57457	25.73	NZ_LLZV01000040.1_18874.0	Enterococcaceae	ruvB	L	four-way junction helicase activity	G1	F1	III-B	Clostridium botulinum F str. Langeland	Cspo	NT	OA
GCF_000017065.1_Chr_Sp_26.0_2352243	GCF_000017065.1	NC_009699.1	Chr	NC_012563.1	2604947	GTCCTTTCTTTTGTTTTATCTATAAATAAAGTAAGA	Intergenic	GCF_000022765.1	Chr	FALSE				Clostridium botulinum A2 str. Kyoto	4155278	28.21	NC_012563.1_2604947.0					G1	F1	III-B	Clostridium botulinum F str. Langeland	G1	A2	OA
GCF_000017065.1_Chr_Sp_26.0_2352243	GCF_000017065.1	NC_009699.1	Chr	NC_017299.1	2487172	GTCCTTTCTTTTGTTTTATCTATAAATAAAGTAAGA	Intergenic	GCF_000253195.1	Chr	FALSE				Clostridium botulinum H04402 065	3919740	28.21	NC_017299.1_2487172.0					G1	F1	III-B	Clostridium botulinum F str. Langeland	G1	A5, B(s)	III-B
GCF_000017065.1_Chr_Sp_26.0_2352243	GCF_000017065.1	NC_009699.1	Chr	NZ_AUYW01000009.1	1930878	GTCCTTTCTTTTGTTTTATCTATAAATAAAGTAAGA	Intergenic	GCF_000711055.1	Chr	FALSE				Clostridium botulinum A2 117 A2_117_contig009	2752809	27.97	NZ_AUYW01000009.1_1930878.0					G1	F1	III-B	Clostridium botulinum F str. Langeland	G1	A2	NC
GCF_000017065.1_Chr_Sp_26.0_2352243	GCF_000017065.1	NC_009699.1	Chr	NZ_AUYY01000008.1	1969952	GTCCTTTCTTTTGTTTTATCTATAAATAAAGTAAGA	Intergenic	GCF_000711095.1	Chr	FALSE				Clostridium botulinum B2 267 B2_267_contig008	2837736	27.91	NZ_AUYY01000008.1_1969952.0					G1	F1	III-B	Clostridium botulinum F str. Langeland	G1	B2	III-B
GCF_000017065.1_Chr_Sp_26.0_2352243	GCF_000017065.1	NC_009699.1	Chr	NZ_CABMIC010000009.1	1930878	GTCCTTTCTTTTGTTTTATCTATAAATAAAGTAAGA	Intergenic	GCF_902386235.1	Chr	FALSE				Clostridium botulinum isolate MGYG-HGUT-02355	2752809	27.97	NZ_CABMIC010000009.1_1930878.0					G1	F1	III-B	Clostridium botulinum F str. Langeland	G1	A2	NC
GCF_000017065.1_Chr_Sp_26.0_2352243	GCF_000017065.1	NC_009699.1	Chr	NZ_CP013683.1	2648529	GTCCTTTCTTTTGTTTTATCTATAAATAAAGTAAGA	Intergenic	GCF_001921945.1	Chr	FALSE				Clostridium botulinum strain AM282 chromosome	3928293	28.17	NZ_CP013683.1_2648529.0					G1	F1	III-B	Clostridium botulinum F str. Langeland	G1	A2, B6	I-B/I-B*
GCF_000017065.1_Chr_Sp_26.0_2352243	GCF_000017065.1	NC_009699.1	Chr	NZ_CP013686.1	2903420	GTCCTTTCTTTTGTTTTATCTATAAATAAAGTAAGA	phage replisome organizer N-terminal domain-containing protein	GCF_001921905.1	Chr	FALSE				Clostridium botulinum strain F1425 chromosome	3957628	28.19	NZ_CP013686.1_2903420.0					G1	F1	III-B	Clostridium botulinum F str. Langeland	G1	F4	III-A
GCF_000017065.1_Chr_Sp_26.0_2352243	GCF_000017065.1	NC_009699.1	Chr	NZ_CP013705.1	2042987	TCTTACTTTATTTATAGATAAAACAAAAGAAAGGAC	hypothetical protein	GCF_001921965.1	Chr	FALSE	WP_003392431.1			Clostridium botulinum strain F160 chromosome	3994274	28.2	NZ_CP013705.1_2042987.0					G1	F1	III-B	Clostridium botulinum F str. Langeland	G1	F3	OA
GCF_000017065.1_Chr_Sp_26.0_2352243	GCF_000017065.1	NC_009699.1	Chr	NZ_CP013843.1	2465323	GTCCTTTCTTTTGTTTTATCTATAAATAAAGTAAGA	Intergenic	GCF_002865745.1	Chr	FALSE				Clostridium botulinum strain B742 chromosome	3945134	28.24	NZ_CP013843.1_2465323.0					G1	F1	III-B	Clostridium botulinum F str. Langeland	G1	B2	III-B
GCF_000017065.1_Chr_Sp_26.0_2352243	GCF_000017065.1	NC_009699.1	Chr	NZ_CP013847.1	2605889	GTCCTTTCTTTTGTTTTATCTATAAATAAAGTAAGA	Intergenic	GCF_002865845.1	Chr	FALSE				Clostridium botulinum strain Af650 chromosome	4116856	28.23	NZ_CP013847.1_2605889.0					G1	F1	III-B	Clostridium botulinum F str. Langeland	G1	A2	OA
GCF_000017065.1_Chr_Sp_26.0_2352243	GCF_000017065.1	NC_009699.1	Chr	NZ_CP014151.1	2482011	GTCCTTTCTTTTGTTTTATCTATAAATAAAGTAAGA	Intergenic	GCF_002866045.1	Chr	FALSE				Clostridium botulinum strain BrDura chromosome	3928430	28.32	NZ_CP014151.1_2482011.0					G1	F1	III-B	Clostridium botulinum F str. Langeland	G1	A2, F5	I-B*
GCF_000017065.1_Chr_Sp_26.0_2352243	GCF_000017065.1	NC_009699.1	Chr	NZ_CP014174.1	2456468	GTCCTTTCTTTTGTTTTATCTATAAATAAAGTAAGA	phage replisome organizer N-terminal domain-containing protein	GCF_002866225.1	Chr	FALSE				Clostridium botulinum strain B609 chromosome	4029015	28.19	NZ_CP014174.1_2456468.0					G1	F1	III-B	Clostridium botulinum F str. Langeland	G1	B2	III-A
GCF_000017065.1_Chr_Sp_26.0_2352243	GCF_000017065.1	NC_009699.1	Chr	NZ_CP069280.1	2548904	GTCCTTTCTTTTGTTTTATCTATAAATAAAGTAAGA	Intergenic	GCF_016838665.1	Chr	FALSE				Clostridium botulinum strain IBCA10-7060 chromosome	4090796	28.15	NZ_CP069280.1_2548904.0					G1	F1	III-B	Clostridium botulinum F str. Langeland	G1	B2, FA(H)	NC
GCF_000017065.1_Chr_Sp_26.0_2352243	GCF_000017065.1	NC_009699.1	Chr	NZ_JSCF01000043.1	7030	GTCCTTTCTTTTGTTTTATCTATAAATAAAGTAAGA	Intergenic	GCF_000769495.1	Chr	FALSE				Clostridium botulinum strain CFSAN024410 CFSAN024410_contig0042	39000	28.32	NZ_JSCF01000043.1_7030.0					G1	F1	III-B	Clostridium botulinum F str. Langeland	G1	B2, FA(H)	NC
GCF_000017065.1_Chr_Sp_26.0_2352243	GCF_000017065.1	NC_009699.1	Chr	NZ_LFOX01000002.1	97517	GTCCTTTCTTTTGTTTTATCTATAAATAAAGTAAGA	Intergenic	GCF_001573485.1	Chr	FALSE				Clostridium botulinum strain Hall 80 20497_2	223219	28.71	NZ_LFOX01000002.1_97517.0					G1	F1	III-B	Clostridium botulinum F str. Langeland	G1	B1	I-B/III-B
GCF_000017065.1_Chr_Sp_26.0_2352243	GCF_000017065.1	NC_009699.1	Chr	NZ_LFOY01000005.1	34227	GTCCTTTCTTTTGTTTTATCTATAAATAAAGTAAGA	Intergenic	GCF_001573515.1	Chr	FALSE				Clostridium botulinum strain McClung 844 20503_5	157794	28.85	NZ_LFOY01000005.1_34227.0					G1	F1	III-B	Clostridium botulinum F str. Langeland	G1	A1	III-B
GCF_000017065.1_Chr_Sp_26.0_2352243	GCF_000017065.1	NC_009699.1	Chr	NZ_LFOZ01000010.1	61750	TCTTACTTTATTTATAGATAAAACAAAAGAAAGGAC	hypothetical protein	GCF_001573535.1	Chr	FALSE				Clostridium botulinum strain KF Meyer 33 20504_10	96031	28.57	NZ_LFOZ01000010.1_61750.0					G1	F1	III-B	Clostridium botulinum F str. Langeland	G1	A1	III-B
GCF_000017065.1_Chr_Sp_26.0_2352243	GCF_000017065.1	NC_009699.1	Chr	NZ_LFPI01000005.1	34249	GTCCTTTCTTTTGTTTTATCTATAAATAAAGTAAGA	Intergenic	GCF_001573725.1	Chr	FALSE				Clostridium botulinum strain AM1295 AM1295_5	162711	28.78	NZ_LFPI01000005.1_34249.0					G1	F1	III-B	Clostridium botulinum F str. Langeland	G1	A1	III-B
GCF_000017065.1_Chr_Sp_26.0_2352243	GCF_000017065.1	NC_009699.1	Chr	NZ_LFPK01000030.1	987642	GTCCTTTCTTTTGTTTTATCTATAAATAAAGTAAGA	Intergenic	GCF_001573775.1	Chr	FALSE				Clostridium sporogenes strain AM553 AM553_30	1084641	27.47	NZ_LFPK01000030.1_987642.0					G1	F1	III-B	Clostridium botulinum F str. Langeland	Cspo	B6*	I-B*
GCF_000017065.1_Chr_Sp_26.0_2352243	GCF_000017065.1	NC_009699.1	Chr	NZ_LFPN01000008.1	859759	GTCCTTTCTTTTGTTTTATCTATAAATAAAGTAAGA	Intergenic	GCF_001573885.1	Chr	FALSE				Clostridium botulinum strain SU1937 U21063_8	1034246	28.64	NZ_LFPN01000008.1_859759.0					G1	F1	III-B	Clostridium botulinum F str. Langeland	G1	A2	I-B**
GCF_000017065.1_Chr_Sp_26.0_2352243	GCF_000017065.1	NC_009699.1	Chr	NZ_LFPQ01000003.1	174456	TCTTACTTTATTTATAGATAAAACAAAAGAAAGGAC	hypothetical protein	GCF_001573955.1	Chr	FALSE	WP_012705759.1			Clostridium botulinum strain SU1274 U21067_3	424562	29.1	NZ_LFPQ01000003.1_174456.0					G1	F1	III-B	Clostridium botulinum F str. Langeland	G1	A2	I-B**
GCF_000017065.1_Chr_Sp_26.0_2352243	GCF_000017065.1	NC_009699.1	Chr	NZ_LFPR01000003.1	602524	GTCCTTTCTTTTGTTTTATCTATAAATAAAGTAAGA	Intergenic	GCF_001573965.1	Chr	FALSE				Clostridium botulinum strain SU1917 U21068_3	658338	28.61	NZ_LFPR01000003.1_602524.0					G1	F1	III-B	Clostridium botulinum F str. Langeland	G1	A2	I-B**
GCF_000017065.1_Chr_Sp_26.0_2352243	GCF_000017065.1	NC_009699.1	Chr	NZ_LFPS01000006.1	838913	GTCCTTTCTTTTGTTTTATCTATAAATAAAGTAAGA	Intergenic	GCF_001573985.1	Chr	FALSE				Clostridium botulinum strain SU1887 U21069_6	946946	28.54	NZ_LFPS01000006.1_838913.0					G1	F1	III-B	Clostridium botulinum F str. Langeland	G1	A2	OA
GCF_000017065.1_Chr_Sp_26.0_2352243	GCF_000017065.1	NC_009699.1	Chr	NZ_LFPT01000001.1	225525	GTCCTTTCTTTTGTTTTATCTATAAATAAAGTAAGA	Intergenic	GCF_001574015.1	Chr	FALSE				Clostridium botulinum strain SU1275 U21070_1	281339	28.98	NZ_LFPT01000001.1_225525.0					G1	F1	III-B	Clostridium botulinum F str. Langeland	G1	A2	OA
GCF_000017065.1_Chr_Sp_26.0_2352243	GCF_000017065.1	NC_009699.1	Chr	NZ_LFPU01000038.1	108174	TCTTACTTTATTTATAGATAAAACAAAAGAAAGGAC	hypothetical protein	GCF_001574035.1	Chr	FALSE	WP_012705759.1			Clostridium botulinum strain SU1934 U21075_38	1507076	27.98	NZ_LFPU01000038.1_108174.0					G1	F1	III-B	Clostridium botulinum F str. Langeland	G1	A2	OA
GCF_000017065.1_Chr_Sp_26.0_2352243	GCF_000017065.1	NC_009699.1	Chr	NZ_LFPW01000016.1	885575	GTCCTTTCTTTTGTTTTATCTATAAATAAAGTAAGA	Intergenic	GCF_001574115.1	Chr	FALSE				Clostridium botulinum strain SU1054 U21082_16	941389	28.34	NZ_LFPW01000016.1_885575.0					G1	F1	III-B	Clostridium botulinum F str. Langeland	G1	A2	I-B**
GCF_000017065.1_Chr_Sp_26.0_2352243	GCF_000017065.1	NC_009699.1	Chr	NZ_LFPX01000066.1	885363	GTCCTTTCTTTTGTTTTATCTATAAATAAAGTAAGA	Intergenic	GCF_001574125.1	Chr	FALSE				Clostridium botulinum strain SU1072 U21084_66	941177	28.34	NZ_LFPX01000066.1_885363.0					G1	F1	III-B	Clostridium botulinum F str. Langeland	G1	A2	I-B**
GCF_000017065.1_Chr_Sp_26.0_2352243	GCF_000017065.1	NC_009699.1	Chr	NZ_LFPY01000001.1	174456	TCTTACTTTATTTATAGATAAAACAAAAGAAAGGAC	hypothetical protein	GCF_001574135.1	Chr	FALSE	WP_012705759.1			Clostridium botulinum strain SU1064 U21086_1	424584	29.1	NZ_LFPY01000001.1_174456.0					G1	F1	III-B	Clostridium botulinum F str. Langeland	G1	A2	I-B**
GCF_000017065.1_Chr_Sp_26.0_2352243	GCF_000017065.1	NC_009699.1	Chr	NZ_LFPZ01000008.1	36588	GTCCTTTCTTTTGTTTTATCTATAAATAAAGTAAGA	Intergenic	GCF_001574195.1	Chr	FALSE				Clostridium botulinum strain SU1074 U21088_8	211076	29.04	NZ_LFPZ01000008.1_36588.0					G1	F1	III-B	Clostridium botulinum F str. Langeland	G1	A2	OA
GCF_000017065.1_Chr_Sp_26.0_2352243	GCF_000017065.1	NC_009699.1	Chr	NZ_LFQA01000002.1	1011277	GTCCTTTCTTTTGTTTTATCTATAAATAAAGTAAGA	Intergenic	GCF_001574205.1	Chr	FALSE				Clostridium botulinum strain SU1112 U21089_2	1142320	28.27	NZ_LFQA01000002.1_1011277.0					G1	F1	III-B	Clostridium botulinum F str. Langeland	G1	A2	OA
GCF_000017065.1_Chr_Sp_26.0_2352243	GCF_000017065.1	NC_009699.1	Chr	NZ_LFQB01000007.1	495081	GTCCTTTCTTTTGTTTTATCTATAAATAAAGTAAGA	Intergenic	GCF_001574285.1	Chr	FALSE				Clostridium botulinum strain SU0998 U21307_7	550895	28.89	NZ_LFQB01000007.1_495081.0					G1	F1	III-B	Clostridium botulinum F str. Langeland	G1	A2	OA
GCF_000017065.1_Chr_Sp_26.0_2352243	GCF_000017065.1	NC_009699.1	Chr	NZ_LFQC01000018.1	36588	GTCCTTTCTTTTGTTTTATCTATAAATAAAGTAAGA	Intergenic	GCF_001574265.1	Chr	FALSE				Clostridium botulinum strain SU0807 U21309_18	92402	28.47	NZ_LFQC01000018.1_36588.0					G1	F1	III-B	Clostridium botulinum F str. Langeland	G1	A2	OA
GCF_000017065.1_Chr_Sp_26.0_2352243	GCF_000017065.1	NC_009699.1	Chr	NZ_LFQD01000013.1	36588	GTCCTTTCTTTTGTTTTATCTATAAATAAAGTAAGA	Intergenic	GCF_001574315.1	Chr	FALSE				Clostridium botulinum strain SU0994 U21310_13	92402	28.47	NZ_LFQD01000013.1_36588.0					G1	F1	III-B	Clostridium botulinum F str. Langeland	G1	A2	I-B**
GCF_000017065.1_Chr_Sp_26.0_2352243	GCF_000017065.1	NC_009699.1	Chr	NZ_LFQF01000005.1	127983	TCTTACTTTATTTATAGATAAAACAAAAGAAAGGAC	hypothetical protein	GCF_001574355.1	Chr	FALSE	WP_043013655.1			Clostridium botulinum strain SU0729 U21312_5	162077	28.79	NZ_LFQF01000005.1_127983.0					G1	F1	III-B	Clostridium botulinum F str. Langeland	G1	A1	III-B
GCF_000017065.1_Chr_Sp_26.0_2352243	GCF_000017065.1	NC_009699.1	Chr	NZ_LFQY01000174.1	1632569	GTCCTTTCTTTTGTTTTATCTATAAATAAAGTAAGA	Intergenic	GCF_001574065.1	Chr	FALSE				Clostridium botulinum strain SU1259 U21077_174	1807057	28.12	NZ_LFQY01000174.1_1632569.0					G1	F1	III-B	Clostridium botulinum F str. Langeland	G1	A2	I-B**
GCF_000017065.1_Chr_Sp_26.0_2352243	GCF_000017065.1	NC_009699.1	Chr	NZ_LFQZ01000006.1	174456	TCTTACTTTATTTATAGATAAAACAAAAGAAAGGAC	hypothetical protein	GCF_001574095.1	Chr	FALSE	WP_012705759.1			Clostridium botulinum strain SU1891 U21078_6	836975	28.6	NZ_LFQZ01000006.1_174456.0					G1	F1	III-B	Clostridium botulinum F str. Langeland	G1	A2, F4*	OA
GCF_000017065.1_Chr_Sp_26.0_2352243	GCF_000017065.1	NC_009699.1	Chr	NZ_LFRA01000001.1	30253	TCTTACTTTATTTATAGATAAAACAAAAGAAAGGAC	hypothetical protein	GCF_001574175.1	Chr	FALSE	WP_043013655.1			Clostridium botulinum strain SU1169 U21087_1	323852	29.26	NZ_LFRA01000001.1_30253.0					G1	F1	III-B	Clostridium botulinum F str. Langeland	G1	A3	OA
GCF_000017065.1_Chr_Sp_26.0_2352243	GCF_000017065.1	NC_009699.1	Chr	NZ_LFRB01000070.1	3182	TCTTACTTTATTTATAGATAAAACAAAAGAAAGGAC	hypothetical protein	GCF_001574225.1	Chr	FALSE	WP_043013655.1			Clostridium botulinum strain SU0945 U21181_70	4574	29.3	NZ_LFRB01000070.1_3182.0					G1	F1	III-B	Clostridium botulinum F str. Langeland	G1	A3	OA
GCF_000017065.1_Chr_Sp_26.0_2352243	GCF_000017065.1	NC_009699.1	Chr	NZ_LFRC01000014.1	36588	GTCCTTTCTTTTGTTTTATCTATAAATAAAGTAAGA	Intergenic	GCF_001574255.1	Chr	FALSE				Clostridium botulinum strain SU0801 U21306_14	92402	28.47	NZ_LFRC01000014.1_36588.0					G1	F1	III-B	Clostridium botulinum F str. Langeland	G1	A2	OA
GCF_000017065.1_Chr_Sp_26.0_2352243	GCF_000017065.1	NC_009699.1	Chr	NZ_LGIK01000021.1	128480	TCTTACTTTATTTATAGATAAAACAAAAGAAAGGAC	hypothetical protein	GCF_001273255.1	Chr	FALSE				Clostridium botulinum strain ATCC 17862 contig_21	162812	28.78	NZ_LGIK01000021.1_128480.0					G1	F1	III-B	Clostridium botulinum F str. Langeland	G1	A1	III-B
GCF_000017065.1_Chr_Sp_26.0_2352243	GCF_000017065.1	NC_009699.1	Chr	NZ_LIIP01000045.1	37605	GTCCTTTCTTTTGTTTTATCTATAAATAAAGTAAGA	Intergenic	GCF_002024365.1	Chr	FALSE				Clostridium botulinum strain 224-13 contig_45	89022	28.57	NZ_LIIP01000045.1_37605.0					G1	F1	III-B	Clostridium botulinum F str. Langeland	G1	A2	OA
GCF_000017065.1_Chr_Sp_26.0_2352243	GCF_000017065.1	NC_009699.1	Chr	NZ_LIIQ01000013.1	8391	TCTTACTTTATTTATAGATAAAACAAAAGAAAGGAC	hypothetical protein	GCF_002024375.1	Chr	FALSE	WP_012705759.1			Clostridium botulinum strain 429-13 contig_13	49361	29.36	NZ_LIIQ01000013.1_8391.0					G1	F1	III-B	Clostridium botulinum F str. Langeland	G1	A2	OA
GCF_000017065.1_Chr_Sp_26.0_2352243	GCF_000017065.1	NC_009699.1	Chr	NZ_LIIS01000010.1	131459	TCTTACTTTATTTATAGATAAAACAAAAGAAAGGAC	hypothetical protein	GCF_002024445.1	Chr	FALSE	WP_014521180.1			Clostridium botulinum strain 126-07 contig_10	350109	28.68	NZ_LIIS01000010.1_131459.0					G1	F1	III-B	Clostridium botulinum F str. Langeland	G1	A5, B(s)	III-B
GCF_000017065.1_Chr_Sp_26.0_2352243	GCF_000017065.1	NC_009699.1	Chr	NZ_LIIW01000023.1	10941	TCTTACTTTATTTATAGATAAAACAAAAGAAAGGAC	hypothetical protein	GCF_002024465.1	Chr	FALSE	WP_078991851.1			Clostridium botulinum strain 1430-11 contig_23	23470	29.14	NZ_LIIW01000023.1_10941.0					G1	F1	III-B	Clostridium botulinum F str. Langeland	G1	A5, B(s)	I-B*/III-A
GCF_000017065.1_Chr_Sp_26.0_2352243	GCF_000017065.1	NC_009699.1	Chr	NZ_MWIV01000009.1	6921	GTCCTTTCTTTTGTTTTATCTATAAATAAAGTAAGA	Intergenic	GCF_002103795.1	Chr	FALSE				Clostridium botulinum strain SU0972 Cbot0012o-SU0972_9	161567	28.42	NZ_MWIV01000009.1_6921.0					G1	F1	III-B	Clostridium botulinum F str. Langeland	G1	A3	I-B*
GCF_000017065.1_Chr_Sp_26.0_2352243	GCF_000017065.1	NC_009699.1	Chr	NZ_MWIX01000001.1	133197	TCTTACTTTATTTATAGATAAAACAAAAGAAAGGAC	hypothetical protein	GCF_002103855.1	Chr	FALSE	WP_043013655.1			Clostridium botulinum strain SU1297 Cbot0037o-SU1297_1	821722	28.61	NZ_MWIX01000001.1_133197.0					G1	F1	III-B	Clostridium botulinum F str. Langeland	G1	B2	OA
GCF_000017065.1_Chr_Sp_26.0_2352243	GCF_000017065.1	NC_009699.1	Chr	NZ_MWJA01000001.1	1416748	GTCCTTTCTTTTGTTTTATCTATAAATAAAGTAAGA	Intergenic	GCF_002103885.1	Chr	FALSE				Clostridium botulinum strain BrDuraAf Cbot0050oBrDuraAf_1	1545043	28	NZ_MWJA01000001.1_1416748.0					G1	F1	III-B	Clostridium botulinum F str. Langeland	G1	A2, F5	I-B*
GCF_000017065.1_Chr_Sp_26.0_2352243	GCF_000017065.1	NC_009699.1	Chr	NZ_MWJE01000002.1	4336	GTCCTTTCTTTTGTTTTATCTATAAATAAAGTAAGA	Intergenic	GCF_002103975.1	Chr	FALSE				Clostridium botulinum strain CDC 1656 CbotD0042-10163_2	23011	28.2	NZ_MWJE01000002.1_4336.0					G1	F1	III-B	Clostridium botulinum F str. Langeland	G1	B1	III-B
GCF_000017065.1_Chr_Sp_26.0_2352243	GCF_000017065.1	NC_009699.1	Chr	NZ_MWJH01000011.1	35647	TCTTACTTTATTTATAGATAAAACAAAAGAAAGGAC	hypothetical protein	GCF_002104015.1	Chr	FALSE	WP_003392431.1			Clostridium botulinum strain SU1033 CbotD0113-U21308_11	68589	29.28	NZ_MWJH01000011.1_35647.0					G1	F1	III-B	Clostridium botulinum F str. Langeland	G1	NT	III-A
GCF_000017065.1_Chr_Sp_26.0_2352243	GCF_000017065.1	NC_009699.1	Chr	NZ_QRAB01000002.1	131786	TCTTACTTTATTTATAGATAAAACAAAAGAAAGGAC	hypothetical protein	GCF_003610755.1	Chr	FALSE	WP_003392431.1			Clostridium botulinum strain ATCC 17841 ATCC17841_2	850668	28.48	NZ_QRAB01000002.1_131786.0					G1	F1	III-B	Clostridium botulinum F str. Langeland	G1	B1	I-B/III-B
GCF_000017065.1_Chr_Sp_26.0_2352243	GCF_000017065.1	NC_009699.1	Chr	NZ_RWKK01000001.1	24591	TCTTACTTTATTTATAGATAAAACAAAAGAAAGGAC	hypothetical protein	GCF_009938935.1	Chr	FALSE	WP_161588051.1			Clostridium botulinum strain ZBS3_16-240-01 contig00001	437390	28.94	NZ_RWKK01000001.1_24591.0					G1	F1	III-B	Clostridium botulinum F str. Langeland	G1	B3	I-B/I-B*/III-D
GCF_000017065.1_Chr_Sp_26.0_2352243	GCF_000017065.1	NC_009699.1	Chr	NZ_RWKL01000010.1	7329	GTCCTTTCTTTTGTTTTATCTATAAATAAAGTAAGA	Intergenic	GCF_009939325.1	Chr	FALSE				Clostridium botulinum strain ZBS3_16-257-05 contig00010	105637	29.01	NZ_RWKL01000010.1_7329.0					G1	F1	III-B	Clostridium botulinum F str. Langeland	G1	B3	I-B/I-B*/III-D
GCF_000017065.1_Chr_Sp_26.0_2352243	GCF_000017065.1	NC_009699.1	Chr	NZ_RWKM01000021.1	55401	TCTTACTTTATTTATAGATAAAACAAAAGAAAGGAC	hypothetical protein	GCF_010078315.1	Chr	FALSE	WP_161588051.1			Clostridium botulinum strain ZBS3_16-257-04 contig00021	62762	29.12	NZ_RWKM01000021.1_55401.0					G1	F1	III-B	Clostridium botulinum F str. Langeland	G1	B3	I-B/I-B*/III-D
GCF_000017065.1_Chr_Sp_26.0_2352243	GCF_000017065.1	NC_009699.1	Chr	NZ_RWKN01000017.1	91102	TCTTACTTTATTTATAGATAAAACAAAAGAAAGGAC	hypothetical protein	GCF_009939345.1	Chr	FALSE	WP_161588051.1			Clostridium botulinum strain ZBS3_16-257-02 contig00017	98463	29.14	NZ_RWKN01000017.1_91102.0					G1	F1	III-B	Clostridium botulinum F str. Langeland	G1	B3	I-B/I-B*/III-D
GCF_000017065.1_Chr_Sp_26.0_2352243	GCF_000017065.1	NC_009699.1	Chr	NZ_SWNN01000009.1	16736	TCTTACTTTATTTATAGATAAAACAAAAGAAAGGAC	hypothetical protein	GCF_011012545.1	Chr	FALSE	WP_163198356.1			Clostridium sporogenes strain Colworth BL177 contig00009	94608	28.2	NZ_SWNN01000009.1_16736.0					G1	F1	III-B	Clostridium botulinum F str. Langeland	Cspo	NT	OA
GCF_000017065.1_Chr_Sp_26.0_2352243	GCF_000017065.1	NC_009699.1	Chr	NZ_SWOQ01000007.1	87877	TCTTACTTTATTTATAGATAAAACAAAAGAAAGGAC	hypothetical protein	GCF_011013145.1	Chr	FALSE	WP_163198356.1			Clostridium sporogenes strain IFR 18/041 contig00007	266561	28.74	NZ_SWOQ01000007.1_87877.0					G1	F1	III-B	Clostridium botulinum F str. Langeland	Cspo	NT	OA
GCF_000017065.1_Chr_Sp_26.0_2352243	GCF_000017065.1	NC_009699.1	Chr	NZ_SWOT01000007.1	87877	TCTTACTTTATTTATAGATAAAACAAAAGAAAGGAC	hypothetical protein	GCF_011013185.1	Chr	FALSE	WP_163198356.1			Clostridium sporogenes strain IFR 18/040 contig00007	266561	28.74	NZ_SWOT01000007.1_87877.0					G1	F1	III-B	Clostridium botulinum F str. Langeland	Cspo	NT	OA
GCF_000017065.1_Chr_Sp_26.0_2352243	GCF_000017065.1	NC_009699.1	Chr	NZ_SWPD01000006.1	87877	TCTTACTTTATTTATAGATAAAACAAAAGAAAGGAC	hypothetical protein	GCF_011013405.1	Chr	FALSE	WP_163198356.1			Clostridium sporogenes strain IFR 18/034 contig00006	266561	28.74	NZ_SWPD01000006.1_87877.0					G1	F1	III-B	Clostridium botulinum F str. Langeland	Cspo	NT	OA
GCF_000017065.1_Chr_Sp_26.0_2352243	GCF_000017065.1	NC_009699.1	Chr	NZ_SXAV01000008.1	87853	TCTTACTTTATTTATAGATAAAACAAAAGAAAGGAC	hypothetical protein	GCF_011020315.1	Chr	FALSE	WP_163198356.1			Clostridium sporogenes strain IFR 18/138 contig00008	197823	28.78	NZ_SXAV01000008.1_87853.0					G1	F1	III-B	Clostridium botulinum F str. Langeland	Cspo	NT	OA
GCF_000017065.1_Chr_Sp_26.0_2352243	GCF_000017065.1	NC_009699.1	Chr	NZ_SXAV01000008.1	147692	TCTTACTTTATTTATAGATAAAACAAAAGAAAGGAC	hypothetical protein	GCF_011020315.1	Chr	FALSE	WP_163198356.1			Clostridium sporogenes strain IFR 18/138 contig00008	197823	28.78	NZ_SXAV01000008.1_147692.0					G1	F1	III-B	Clostridium botulinum F str. Langeland	Cspo	NT	OA
GCF_000017065.1_Chr_Sp_26.0_2352243	GCF_000017065.1	NC_009699.1	Chr	NZ_SXCP01000002.1	116516	GTCCTTTCTTTTGTTTTATCTATAAATAAAGTAAGA	Intergenic	GCF_011019015.1	Chr	FALSE				Clostridium sporogenes strain IFR 18/109 contig00002	204427	28.44	NZ_SXCP01000002.1_116516.0					G1	F1	III-B	Clostridium botulinum F str. Langeland	Cspo	NT	OA
GCF_000017065.1_Chr_Sp_26.0_2352243	GCF_000017065.1	NC_009699.1	Chr	NZ_SXCX01000006.1	87853	TCTTACTTTATTTATAGATAAAACAAAAGAAAGGAC	hypothetical protein	GCF_011021035.1	Chr	FALSE	WP_163198356.1			Clostridium sporogenes strain IFR 18/103 contig00006	266513	28.74	NZ_SXCX01000006.1_87853.0					G1	F1	III-B	Clostridium botulinum F str. Langeland	Cspo	NT	OA
GCF_000017065.1_Chr_Sp_26.0_2352243	GCF_000017065.1	NC_009699.1	Chr	NZ_SXFC01000006.1	159119	GTCCTTTCTTTTGTTTTATCTATAAATAAAGTAAGA	Intergenic	GCF_011021855.1	Chr	FALSE				Clostridium sporogenes strain IFR 18/073 contig00006	254172	28.72	NZ_SXFC01000006.1_159119.0					G1	F1	III-B	Clostridium botulinum F str. Langeland	Cspo	NT	OA
GCF_000017065.1_Chr_Sp_26.0_2352243	GCF_000017065.1	NC_009699.1	Chr	NZ_SXFX01000007.1	87877	TCTTACTTTATTTATAGATAAAACAAAAGAAAGGAC	hypothetical protein	GCF_011019795.1	Chr	FALSE	WP_163198356.1			Clostridium sporogenes strain IFR 18/064 contig00007	266561	28.74	NZ_SXFX01000007.1_87877.0					G1	F1	III-B	Clostridium botulinum F str. Langeland	Cspo	NT	OA
GCF_000017065.1_Chr_Sp_26.0_2352243	GCF_000017065.1	NC_009699.1	Chr	NZ_SXFY01000007.1	178650	GTCCTTTCTTTTGTTTTATCTATAAATAAAGTAAGA	Intergenic	GCF_011019805.1	Chr	FALSE				Clostridium sporogenes strain IFR 18/063 contig00007	266561	28.74	NZ_SXFY01000007.1_178650.0					G1	F1	III-B	Clostridium botulinum F str. Langeland	Cspo	NT	OA
GCF_000017065.1_Chr_Sp_26.0_2352243	GCF_000017065.1	NC_009699.1	Chr	NZ_SXGM01000005.1	87835	TCTTACTTTATTTATAGATAAAACAAAAGAAAGGAC	hypothetical protein	GCF_011021995.1	Chr	FALSE	WP_163198356.1			Clostridium sporogenes strain IFR 18/058 contig00005	326316	28.73	NZ_SXGM01000005.1_87835.0					G1	F1	III-B	Clostridium botulinum F str. Langeland	Cspo	NT	OA
GCF_000017065.1_Chr_Sp_26.0_2352243	GCF_000017065.1	NC_009699.1	Chr	NZ_SXGM01000005.1	147674	TCTTACTTTATTTATAGATAAAACAAAAGAAAGGAC	hypothetical protein	GCF_011021995.1	Chr	FALSE	WP_163198356.1			Clostridium sporogenes strain IFR 18/058 contig00005	326316	28.73	NZ_SXGM01000005.1_147674.0					G1	F1	III-B	Clostridium botulinum F str. Langeland	Cspo	NT	OA
GCF_000017065.1_Chr_Sp_28.0_2359401	GCF_000017065.1	NC_009699.1	Chr	NZ_BA000058.1	152710	ATTCAATTAAATCTATAACTATTTCTATTTCATCTAT	hypothetical protein	GCF_000503815.1	EC	FALSE	WP_030032009.1			Clostridium botulinum B str. Osaka05	218308	25.14	NZ_BA000058.1_152710.0					G1	F1	III-B	Clostridium botulinum F str. Langeland	Cspo	B6	III-B
GCF_000017065.1_Chr_Sp_28.0_2359401	GCF_000017065.1	NC_009699.1	Chr	NZ_CP013295.1	176188	ATTCAATTAAATCTATAACTATTTCTATTTCATCTAT	hypothetical protein	GCF_001889365.1	EC	FALSE	WP_061329059.1			Clostridium botulinum strain CDC_54064 plasmid pNPD1_1	196981	25.09	NZ_CP013295.1_176188.0					G1	F1	III-B	Clostridium botulinum F str. Langeland	G1	A3	OA
GCF_000017065.1_Chr_Sp_28.0_2359401	GCF_000017065.1	NC_009699.1	Chr	NZ_CP013682.1	165472	ATTCAATTAAATCTATAACTATTTCTATTTCATCTAT	hypothetical protein	GCF_001921925.1	EC	FALSE	WP_061329059.1			Clostridium botulinum strain 1169 plasmid pRSJ8_1	196981	25.09	NZ_CP013682.1_165472.0					G1	F1	III-B	Clostridium botulinum F str. Langeland	G1	A3	OA
GCF_000017065.1_Chr_Sp_28.0_2359401	GCF_000017065.1	NC_009699.1	Chr	NZ_CP013709.1	163656	ATTCAATTAAATCTATAACTATTTCTATTTCATCTAT	hypothetical protein	GCF_001921985.1	EC	FALSE	WP_024931713.1			Clostridium botulinum strain F634 plasmid pRSJ2_2	205718	25.06	NZ_CP013709.1_163656.0					G1	F1	III-B	Clostridium botulinum F str. Langeland	G1	F5	I-B*/I-B**
GCF_000017065.1_Chr_Sp_28.0_2359401	GCF_000017065.1	NC_009699.1	Chr	NZ_CP013844.1	209080	ATTCAATTAAATCTATAACTATTTCTATTTCATCTAT	hypothetical protein	GCF_002865825.1	EC	FALSE	WP_061329059.1			Clostridium botulinum strain A634 plasmid pRSJ19_2	215420	25.12	NZ_CP013844.1_209080.0					G1	F1	III-B	Clostridium botulinum F str. Langeland	G1	A2	I-B**
GCF_000017065.1_Chr_Sp_28.0_2359401	GCF_000017065.1	NC_009699.1	Chr	NZ_LFPN01000006.1	202451	ATAGATGAAATAGAAATAGTTATAGATTTAATTGAAT	hypothetical protein	GCF_001573885.1	EC	FALSE	WP_061329059.1			Clostridium botulinum strain SU1937 U21063_6	203188	25.03	NZ_LFPN01000006.1_202451.0					G1	F1	III-B	Clostridium botulinum F str. Langeland	G1	A2	I-B**
GCF_000017065.1_Chr_Sp_28.0_2359401	GCF_000017065.1	NC_009699.1	Chr	NZ_LFPO01000007.1	58892	ATAGATGAAATAGAAATAGTTATAGATTTAATTGAAT	hypothetical protein	GCF_001573905.1	EC	FALSE	WP_061329059.1			Clostridium botulinum strain SU1306 U21064_7	199910	25.19	NZ_LFPO01000007.1_58892.0					G1	F1	III-B	Clostridium botulinum F str. Langeland	G1	A2, F4	OA
GCF_000017065.1_Chr_Sp_28.0_2359401	GCF_000017065.1	NC_009699.1	Chr	NZ_LFPQ01000009.1	58311	ATAGATGAAATAGAAATAGTTATAGATTTAATTGAAT	hypothetical protein	GCF_001573955.1	EC	FALSE	WP_061329059.1			Clostridium botulinum strain SU1274 U21067_9	203203	25.03	NZ_LFPQ01000009.1_58311.0					G1	F1	III-B	Clostridium botulinum F str. Langeland	G1	A2	I-B**
GCF_000017065.1_Chr_Sp_28.0_2359401	GCF_000017065.1	NC_009699.1	Chr	NZ_LFPR01000005.1	29407	ATTCAATTAAATCTATAACTATTTCTATTTCATCTAT	hypothetical protein	GCF_001573965.1	EC	FALSE	WP_061329059.1			Clostridium botulinum strain SU1917 U21068_5	204808	25.06	NZ_LFPR01000005.1_29407.0					G1	F1	III-B	Clostridium botulinum F str. Langeland	G1	A2	I-B**
GCF_000017065.1_Chr_Sp_28.0_2359401	GCF_000017065.1	NC_009699.1	Chr	NZ_LFPV01000014.1	61734	ATTCAATTAAATCTATAACTATTTCTATTTCATCTAT	hypothetical protein	GCF_001574055.1	EC	FALSE	WP_024931713.1			Clostridium botulinum strain SU1304 U21076_14	208902	25.07	NZ_LFPV01000014.1_61734.0					G1	F1	III-B	Clostridium botulinum F str. Langeland	G1	A2, F4	I-B**
GCF_000017065.1_Chr_Sp_28.0_2359401	GCF_000017065.1	NC_009699.1	Chr	NZ_LFPW01000010.1	102952	ATAGATGAAATAGAAATAGTTATAGATTTAATTGAAT	hypothetical protein	GCF_001574115.1	EC	FALSE	WP_061329059.1			Clostridium botulinum strain SU1054 U21082_10	206910	25.02	NZ_LFPW01000010.1_102952.0					G1	F1	III-B	Clostridium botulinum F str. Langeland	G1	A2	I-B**
GCF_000017065.1_Chr_Sp_28.0_2359401	GCF_000017065.1	NC_009699.1	Chr	NZ_LFPX01000005.1	168451	ATAGATGAAATAGAAATAGTTATAGATTTAATTGAAT	hypothetical protein	GCF_001574125.1	EC	FALSE	WP_061329059.1			Clostridium botulinum strain SU1072 U21084_5	202942	24.98	NZ_LFPX01000005.1_168451.0					G1	F1	III-B	Clostridium botulinum F str. Langeland	G1	A2	I-B**
GCF_000017065.1_Chr_Sp_28.0_2359401	GCF_000017065.1	NC_009699.1	Chr	NZ_LFPY01000016.1	35217	ATTCAATTAAATCTATAACTATTTCTATTTCATCTAT	hypothetical protein	GCF_001574135.1	EC	FALSE	WP_061329059.1			Clostridium botulinum strain SU1064 U21086_16	39883	25.34	NZ_LFPY01000016.1_35217.0					G1	F1	III-B	Clostridium botulinum F str. Langeland	G1	A2	I-B**
GCF_000017065.1_Chr_Sp_28.0_2359401	GCF_000017065.1	NC_009699.1	Chr	NZ_LFQD01000008.1	29821	ATTCAATTAAATCTATAACTATTTCTATTTCATCTAT	hypothetical protein	GCF_001574315.1	EC	FALSE	WP_024931713.1			Clostridium botulinum strain SU0994 U21310_8	210288	25.06	NZ_LFQD01000008.1_29821.0					G1	F1	III-B	Clostridium botulinum F str. Langeland	G1	A2	I-B**
GCF_000017065.1_Chr_Sp_28.0_2359401	GCF_000017065.1	NC_009699.1	Chr	NZ_LFQZ01000040.1	2004	ATTCAATTAAATCTATAACTATTTCTATTTCATCTAT	hypothetical protein	GCF_001574095.1	EC	FALSE	WP_024931713.1			Clostridium botulinum strain SU1891 U21078_40	4190	24.63	NZ_LFQZ01000040.1_2004.0					G1	F1	III-B	Clostridium botulinum F str. Langeland	G1	A2, F4*	OA
GCF_000017065.1_Chr_Sp_28.0_2359401	GCF_000017065.1	NC_009699.1	Chr	NZ_LFRA01000007.1	140266	ATTCAATTAAATCTATAACTATTTCTATTTCATCTAT	hypothetical protein	GCF_001574175.1	EC	FALSE	WP_061329059.1			Clostridium botulinum strain SU1169 U21087_7	197058	25.09	NZ_LFRA01000007.1_140266.0					G1	F1	III-B	Clostridium botulinum F str. Langeland	G1	A3	OA
GCF_000017065.1_Chr_Sp_28.0_2359401	GCF_000017065.1	NC_009699.1	Chr	NZ_RWKK01000005.1	110676	ATAGATGAAATAGAAATAGTTATAGATTTAATTGAAT	hypothetical protein	GCF_009938935.1	EC	FALSE	WP_161587742.1			Clostridium botulinum strain ZBS3_16-240-01 contig00005	203323	24.98	NZ_RWKK01000005.1_110676.0					G1	F1	III-B	Clostridium botulinum F str. Langeland	G1	B3	I-B/I-B*/III-D
GCF_000017065.1_Chr_Sp_28.0_2359401	GCF_000017065.1	NC_009699.1	Chr	NZ_RWKL01000003.1	115303	ATAGATGAAATAGAAATAGTTATAGATTTAATTGAAT	hypothetical protein	GCF_009939325.1	EC	FALSE	WP_161587742.1			Clostridium botulinum strain ZBS3_16-257-05 contig00003	203323	24.97	NZ_RWKL01000003.1_115303.0					G1	F1	III-B	Clostridium botulinum F str. Langeland	G1	B3	I-B/I-B*/III-D
GCF_000017065.1_Chr_Sp_28.0_2359401	GCF_000017065.1	NC_009699.1	Chr	NZ_RWKM01000006.1	14157	ATAGATGAAATAGAAATAGTTATAGATTTAATTGAAT	hypothetical protein	GCF_010078315.1	EC	FALSE	WP_161587742.1			Clostridium botulinum strain ZBS3_16-257-04 contig00006	203216	24.97	NZ_RWKM01000006.1_14157.0					G1	F1	III-B	Clostridium botulinum F str. Langeland	G1	B3	I-B/I-B*/III-D
GCF_000017065.1_Chr_Sp_28.0_2359401	GCF_000017065.1	NC_009699.1	Chr	NZ_RWKN01000007.1	155935	ATAGATGAAATAGAAATAGTTATAGATTTAATTGAAT	hypothetical protein	GCF_009939345.1	EC	FALSE	WP_161587742.1			Clostridium botulinum strain ZBS3_16-257-02 contig00007	203323	24.98	NZ_RWKN01000007.1_155935.0					G1	F1	III-B	Clostridium botulinum F str. Langeland	G1	B3	I-B/I-B*/III-D
GCF_000017065.1_Chr_Sp_28.0_2359401	GCF_000017065.1	NC_009699.1	Chr	NZ_SWNM01000031.1	39905	ATAGATGAAATAGAAATAGTTATAGATTTAATTGAAT	hypothetical protein	GCF_011012535.1	EC	FALSE	WP_163279222.1			Clostridium sporogenes strain Colworth BL179 contig00031	42405	23.76	NZ_SWNM01000031.1_39905.0					G1	F1	III-B	Clostridium botulinum F str. Langeland	Cspo	NT	I-B*/I-B**
GCF_000017065.1_Chr_Sp_28.0_2359401	GCF_000017065.1	NC_009699.1	Chr	NZ_SWRG01000008.1	67922	ATTCAATTAAATCTATAACTATTTCTATTTCATCTAT	hypothetical protein	GCF_011014495.1	EC	FALSE	WP_163279222.1			Clostridium sporogenes strain IFR 18/024 contig00008	212660	24.66	NZ_SWRG01000008.1_67922.0					G1	F1	III-B	Clostridium botulinum F str. Langeland	Cspo	NT	I-B**
GCF_000017065.1_Chr_Sp_28.0_2359466	GCF_000017065.1	NC_009699.1	Chr	NZ_AOSX01000009.1	44860	GTTAAAGAAGATGAAAAAAGTAAATAGGTGATATTAAT	hypothetical protein	GCF_000439815.2	Chr	FALSE	WP_021106416.1			Clostridium botulinum Af84 Contig_09	62695	30.38	NZ_AOSX01000009.1_44860.0	Clostridiaceae	none_given	none_given	none_given	G1	F1	III-B	Clostridium botulinum F str. Langeland	G1	A2, F4, F5	I-B*
GCF_000017065.1_Chr_Sp_28.0_2359466	GCF_000017065.1	NC_009699.1	Chr	NZ_AUYU01000008.1	1428138	ATTAATATCACCTATTTACTTTTTTCATCTTCTTTAAC	Intergenic	GCF_000711065.1	Chr	FALSE				Clostridium botulinum B2 128 B2_128_contig008	2786970	27.93	NZ_AUYU01000008.1_1428138.0					G1	F1	III-B	Clostridium botulinum F str. Langeland	G1	B2	OA
GCF_000017065.1_Chr_Sp_28.0_2359466	GCF_000017065.1	NC_009699.1	Chr	NZ_AUYX01000009.1	1404849	ATTAATATCACCTATTTACTTTTTTCATCTTCTTTAAC	Intergenic	GCF_000710985.1	Chr	FALSE				Clostridium botulinum B2 275 B2_275_contig009	2203691	28	NZ_AUYX01000009.1_1404849.0					G1	F1	III-B	Clostridium botulinum F str. Langeland	G1	B2	III-B
GCF_000017065.1_Chr_Sp_28.0_2359466	GCF_000017065.1	NC_009699.1	Chr	NZ_CP014174.1	2526702	ATTAATATCACCTATTTACTTTTTTCATCTTCTTTAAC	Intergenic	GCF_002866225.1	Chr	FALSE				Clostridium botulinum strain B609 chromosome	4029015	28.19	NZ_CP014174.1_2526702.0					G1	F1	III-B	Clostridium botulinum F str. Langeland	G1	B2	III-A
GCF_000017065.1_Chr_Sp_28.0_2359466	GCF_000017065.1	NC_009699.1	Chr	NZ_JAAILF010000013.1	105841	GTTAAAGAAGATGAAAAAAGTAAATAGGTGATATTAAT	hypothetical protein	GCF_014872905.1	Chr	FALSE	WP_192584329.1			Clostridium botulinum strain SBPRU-0556 contig00018	119348	29.71	NZ_JAAILF010000013.1_105841.0	Clostridiaceae	none_given	none_given	none_given	G1	F1	III-B	Clostridium botulinum F str. Langeland	G1	B3, F8	I-B*
GCF_000017065.1_Chr_Sp_28.0_2359466	GCF_000017065.1	NC_009699.1	Chr	NZ_JUYE01000135.1	13480	GTTAAAGAAGATGAAAAAAGTAAATAGGTGATATTAAT	hypothetical protein	GCF_001058825.1	Chr	FALSE	WP_049041814.1			Clostridium sporogenes strain 66_CBOT 835_31691_618224	31691	30.2	NZ_JUYE01000135.1_13480.0	Clostridiaceae	none_given	none_given	none_given	G1	F1	III-B	Clostridium botulinum F str. Langeland	Cspo	NT	I-B
GCF_000017065.1_Chr_Sp_28.0_2359466	GCF_000017065.1	NC_009699.1	Chr	NZ_JXMY01000028.1	139572	ATTAATATCACCTATTTACTTTTTTCATCTTCTTTAAC	Intergenic	GCF_000830755.1	Chr	FALSE				Clostridium botulinum strain 277-00 contig_28	150780	27.95	NZ_JXMY01000028.1_139572.0					G1	F1	III-B	Clostridium botulinum F str. Langeland	G1	B2	NC
GCF_000017065.1_Chr_Sp_28.0_2359466	GCF_000017065.1	NC_009699.1	Chr	NZ_JXSU01000008.1	102778	ATTAATATCACCTATTTACTTTTTTCATCTTCTTTAAC	Intergenic	GCF_000876495.2	Chr	FALSE				Clostridium botulinum B2 450 B2_450_contig008	537306	28.81	NZ_JXSU01000008.1_102778.0					G1	F1	III-B	Clostridium botulinum F str. Langeland	Cspo	B2	I-B*
GCF_000017065.1_Chr_Sp_28.0_2359466	GCF_000017065.1	NC_009699.1	Chr	NZ_LFON01000011.1	100526	ATTAATATCACCTATTTACTTTTTTCATCTTCTTTAAC	Intergenic	GCF_001573255.1	Chr	FALSE				Clostridium botulinum strain An436 10258_11	117448	28.36	NZ_LFON01000011.1_100526.0					G1	F1	III-B	Clostridium botulinum F str. Langeland	G1	B5, F2	I-B*/III-B
GCF_000017065.1_Chr_Sp_28.0_2359466	GCF_000017065.1	NC_009699.1	Chr	NZ_LFOY01000009.1	433713	GTTAAAGAAGATGAAAAAAGTAAATAGGTGATATTAAT	hypothetical protein	GCF_001573515.1	Chr	FALSE	WP_053341159.1			Clostridium botulinum strain McClung 844 20503_9	445924	28.32	NZ_LFOY01000009.1_433713.0					G1	F1	III-B	Clostridium botulinum F str. Langeland	G1	A1	III-B
GCF_000017065.1_Chr_Sp_28.0_2359466	GCF_000017065.1	NC_009699.1	Chr	NZ_LFOZ01000016.1	12206	ATTAATATCACCTATTTACTTTTTTCATCTTCTTTAAC	Intergenic	GCF_001573535.1	Chr	FALSE				Clostridium botulinum strain KF Meyer 33 20504_16	72415	29.73	NZ_LFOZ01000016.1_12206.0					G1	F1	III-B	Clostridium botulinum F str. Langeland	G1	A1	III-B
GCF_000017065.1_Chr_Sp_28.0_2359466	GCF_000017065.1	NC_009699.1	Chr	NZ_LFPI01000002.1	398036	GTTAAAGAAGATGAAAAAAGTAAATAGGTGATATTAAT	hypothetical protein	GCF_001573725.1	Chr	FALSE	WP_053341159.1			Clostridium botulinum strain AM1295 AM1295_2	410269	27.63	NZ_LFPI01000002.1_398036.0					G1	F1	III-B	Clostridium botulinum F str. Langeland	G1	A1	III-B
GCF_000017065.1_Chr_Sp_28.0_2359466	GCF_000017065.1	NC_009699.1	Chr	NZ_LFPO01000013.1	129908	ATTAATATCACCTATTTACTTTTTTCATCTTCTTTAAC	Intergenic	GCF_001573905.1	Chr	FALSE				Clostridium botulinum strain SU1306 U21064_13	144806	28.35	NZ_LFPO01000013.1_129908.0					G1	F1	III-B	Clostridium botulinum F str. Langeland	G1	A2, F4	OA
GCF_000017065.1_Chr_Sp_28.0_2359466	GCF_000017065.1	NC_009699.1	Chr	NZ_LFRD01000012.1	59036	GTTAAAGAAGATGAAAAAAGTAAATAGGTGATATTAAT	hypothetical protein	GCF_001573295.1	Chr	FALSE	WP_053341159.1			Clostridium botulinum strain VPI 7124 20386_12	93277	29.17	NZ_LFRD01000012.1_59036.0					G1	F1	III-B	Clostridium botulinum F str. Langeland	G1	A1	III-B
GCF_000017065.1_Chr_Sp_28.0_2359466	GCF_000017065.1	NC_009699.1	Chr	NZ_LGIK01000025.1	12256	ATTAATATCACCTATTTACTTTTTTCATCTTCTTTAAC	Intergenic	GCF_001273255.1	Chr	FALSE				Clostridium botulinum strain ATCC 17862 contig_25	227875	28.31	NZ_LGIK01000025.1_12256.0					G1	F1	III-B	Clostridium botulinum F str. Langeland	G1	A1	III-B
GCF_000017065.1_Chr_Sp_28.0_2359466	GCF_000017065.1	NC_009699.1	Chr	NZ_LIIV01000013.1	26655	ATTAATATCACCTATTTACTTTTTTCATCTTCTTTAAC	Intergenic	GCF_002024385.1	Chr	FALSE				Clostridium botulinum strain 1141-11 contig_14	49658	28.86	NZ_LIIV01000013.1_26655.0					G1	F1	III-B	Clostridium botulinum F str. Langeland	G1	A5, B(s)	III-A
GCF_000017065.1_Chr_Sp_28.0_2359466	GCF_000017065.1	NC_009699.1	Chr	NZ_MWJE01000112.1	13967	ATTAATATCACCTATTTACTTTTTTCATCTTCTTTAAC	Intergenic	GCF_002103975.1	Chr	FALSE				Clostridium botulinum strain CDC 1656 CbotD0042-10163_112	21751	31.57	NZ_MWJE01000112.1_13967.0					G1	F1	III-B	Clostridium botulinum F str. Langeland	G1	B1	III-B
GCF_000017065.1_Chr_Sp_28.0_2359466	GCF_000017065.1	NC_009699.1	Chr	NZ_SWRH01000018.1	17083	GTTAAAGAAGATGAAAAAAGTAAATAGGTGATATTAAT	hypothetical protein	GCF_011014515.1	Chr	FALSE	WP_163201356.1			Clostridium sporogenes strain IFR 18/023 contig00018	30686	30.25	NZ_SWRH01000018.1_17083.0					G1	F1	III-B	Clostridium botulinum F str. Langeland	Cspo	NT	NC
GCF_000017065.1_Chr_Sp_28.0_2359466	GCF_000017065.1	NC_009699.1	Chr	NZ_SWRI01000038.1	12677	GTTAAAGAAGATGAAAAAAGTAAATAGGTGATATTAAT	hypothetical protein	GCF_011014505.1	Chr	FALSE	WP_163201356.1			Clostridium sporogenes strain IFR 18/022 contig00038	26280	31	NZ_SWRI01000038.1_12677.0					G1	F1	III-B	Clostridium botulinum F str. Langeland	Cspo	NT	NC
GCF_000017065.1_Chr_Sp_28.0_2359466	GCF_000017065.1	NC_009699.1	Chr	NZ_SWYR01000032.1	17107	GTTAAAGAAGATGAAAAAAGTAAATAGGTGATATTAAT	hypothetical protein	GCF_011018035.1	Chr	FALSE	WP_163201356.1			Clostridium sporogenes strain IFR 18/145 contig00032	30734	30.26	NZ_SWYR01000032.1_17107.0					G1	F1	III-B	Clostridium botulinum F str. Langeland	Cspo	NT	NC
GCF_000017065.1_Chr_Sp_28.0_2359466	GCF_000017065.1	NC_009699.1	Chr	NZ_SWYS01000046.1	17107	GTTAAAGAAGATGAAAAAAGTAAATAGGTGATATTAAT	hypothetical protein	GCF_011018085.1	Chr	FALSE	WP_163201356.1			Clostridium sporogenes strain IFR 18/144 contig00046	30734	30.26	NZ_SWYS01000046.1_17107.0					G1	F1	III-B	Clostridium botulinum F str. Langeland	Cspo	NT	NC
GCF_000017065.1_Chr_Sp_28.0_2359466	GCF_000017065.1	NC_009699.1	Chr	NZ_SXFD01000047.1	17107	GTTAAAGAAGATGAAAAAAGTAAATAGGTGATATTAAT	hypothetical protein	GCF_011021875.1	Chr	FALSE	WP_163201356.1			Clostridium sporogenes strain IFR 18/072 contig00047	30734	30.26	NZ_SXFD01000047.1_17107.0					G1	F1	III-B	Clostridium botulinum F str. Langeland	Cspo	NT	NC
GCF_000017065.1_Chr_Sp_28.0_2359532	GCF_000017065.1	NC_009699.1	Chr	NZ_SWRH01000018.1	10444	GGACATGAAGATATACTAGCCACACCGTTAGACTAAT	DUF1073 domain-containing protein	GCF_011014515.1	Chr	FALSE				Clostridium sporogenes strain IFR 18/023 contig00018	30686	30.25	NZ_SWRH01000018.1_10444.0					G1	F1	III-B	Clostridium botulinum F str. Langeland	Cspo	NT	NC
GCF_000017065.1_Chr_Sp_28.0_2359532	GCF_000017065.1	NC_009699.1	Chr	NZ_SWRI01000038.1	6038	GGACATGAAGATATACTAGCCACACCGTTAGACTAAT	DUF1073 domain-containing protein	GCF_011014505.1	Chr	FALSE				Clostridium sporogenes strain IFR 18/022 contig00038	26280	31	NZ_SWRI01000038.1_6038.0					G1	F1	III-B	Clostridium botulinum F str. Langeland	Cspo	NT	NC
GCF_000017065.1_Chr_Sp_28.0_2359532	GCF_000017065.1	NC_009699.1	Chr	NZ_SWYR01000032.1	10468	GGACATGAAGATATACTAGCCACACCGTTAGACTAAT	DUF1073 domain-containing protein	GCF_011018035.1	Chr	FALSE				Clostridium sporogenes strain IFR 18/145 contig00032	30734	30.26	NZ_SWYR01000032.1_10468.0					G1	F1	III-B	Clostridium botulinum F str. Langeland	Cspo	NT	NC
GCF_000017065.1_Chr_Sp_28.0_2359532	GCF_000017065.1	NC_009699.1	Chr	NZ_SWYS01000046.1	10468	GGACATGAAGATATACTAGCCACACCGTTAGACTAAT	DUF1073 domain-containing protein	GCF_011018085.1	Chr	FALSE				Clostridium sporogenes strain IFR 18/144 contig00046	30734	30.26	NZ_SWYS01000046.1_10468.0					G1	F1	III-B	Clostridium botulinum F str. Langeland	Cspo	NT	NC
GCF_000017065.1_Chr_Sp_28.0_2359532	GCF_000017065.1	NC_009699.1	Chr	NZ_SXFD01000047.1	10468	GGACATGAAGATATACTAGCCACACCGTTAGACTAAT	DUF1073 domain-containing protein	GCF_011021875.1	Chr	FALSE				Clostridium sporogenes strain IFR 18/072 contig00047	30734	30.26	NZ_SXFD01000047.1_10468.0					G1	F1	III-B	Clostridium botulinum F str. Langeland	Cspo	NT	NC
GCF_000017065.1_Chr_Sp_28.0_2359597	GCF_000017065.1	NC_009699.1	Chr	NZ_CM007811.1	14853	ATAAGCTAAGTACATATTCACATGCATATTTATTAT	tra protein	GCF_001444715.2	EC	FALSE	WP_058012510.1			Clostridium sporogenes isolate 2007 plasmid unnamed	57330	25.74	NZ_CM007811.1_14853.0	Enterococcaceae	trsE	S	AAA-like domain	G1	F1	III-B	Clostridium botulinum F str. Langeland	Cspo	NT	OA
GCF_000017065.1_Chr_Sp_30.0_2360384	GCF_000017065.1	NC_009699.1	Chr	NZ_BA000058.1	93003	ATTTATATAAATCATCAAAAGCGTTATTTTTTTCTAAA	hypothetical protein	GCF_000503815.1	EC	FALSE	WP_030031935.1			Clostridium botulinum B str. Osaka05	218308	25.14	NZ_BA000058.1_93003.0	Clostridiaceae	none_given	none_given	none_given	G1	F1	III-B	Clostridium botulinum F str. Langeland	Cspo	B6	III-B
GCF_000017065.1_Chr_Sp_30.0_2360384	GCF_000017065.1	NC_009699.1	Chr	NZ_CP013295.1	113575	ATTTATATAAATCATCAAAAGCGTTATTTTTTTCTAAA	hypothetical protein	GCF_001889365.1	EC	FALSE	WP_024932073.1			Clostridium botulinum strain CDC_54064 plasmid pNPD1_1	196981	25.09	NZ_CP013295.1_113575.0	Clostridiaceae	none_given	none_given	none_given	G1	F1	III-B	Clostridium botulinum F str. Langeland	G1	A3	OA
[truncated: 57,653 more rows]

## Sheet: Supplementary Table 4
assembly	contig	qseqid	evalue	pident	nident	mismatch	qstart	qend	qdiff	sstart	send	rfPlasmid	Hit Characterization	~Distance to bont		Var1	Var2	rJC	rHyperP	rPCC	JC	HyperP	PCC	Ov	OccDiff
[truncated: 842 more rows]

## Sheet: Supplementary Table 5
Assembly	Species/Strain	clade	toxin	cas_type	Replicon	Accession	Start	Stop	Site	bont	CCS	G2 Intron
[truncated: 209 more rows]

## Sheet: Supplementary Table 6
sp_assembly	CRISPR_id	CRISPR_id_nr	sp_contig	sp_rfPlasmid	feature	ps_contig	ps_pos	protospacer_seq	feature_type	annotation	product	product2	ps_assembly	ps_rfPlasmid	self_match	product3	pfamily	pfamid	ps_name	ps_len	ps_gc	ps_contig_pos	drop		CRISPR_id	CRISPR_id_nr	sp_assembly	sp_contig	sp_rfPlasmid	feature	ps_contig	ps_pos	spacer_seq	feature_type	annotation	product	product2	ps_assembly	ps_rfPlasmid	self_match	product3	pfamily	pfamid	ps_name	ps_len	ps_name_2	ps_gc	ps_contig_pos	drop
[truncated: 130 more rows]
[truncated: 13 more columns]

[truncated: 2 more sheets: Supplementary Table 7, Supplementary File 8]
